# Supplementary material for: A solution-to-solid conversion chemistry enables ultrafast-charging and long-lived molten salt aluminium batteries
Source: Nat Commun. 2023 Jul 3;14:3909. doi: 10.1038/s41467-023-39258-y (PMC10318033; doi:10.1038/s41467-023-39258-y)
Supplement: Supplementary file 3 — Source Data [file 41467_2023_39258_MOESM3_ESM.xlsx]

## Sheet: Fig. 2a
XRD-In foil before treatment		XRD-In foil after treatment
Pos. [°2Th.]	Iobs [cts]	Pos. [°2Th.]	Iobs [cts]
10.0018	386.999	10.0088	-11.0878
10.0528	364.116	10.0598	-32.4098
10.1038	376.097	10.1108	0
10.1548	380.739	10.1618	-59.0617
10.2058	372.658	10.2128	-12.8102
10.2568	387.452	10.2638	-16.4197
10.3078	359.205	10.3148	-7.7704
10.3588	391.208	10.3658	2.3615
10.4098	339.542	10.4168	33.4751
10.4608	344.607	10.4678	56.3855
10.5118	331.451	10.5188	29.2174
10.5628	346.49	10.5698	0
10.6138	354.821	10.6208	55.5992
10.6648	326.898	10.6718	35.6426
10.7158	350.75	10.7228	25.8974
10.7668	334.063	10.7738	4.6818
10.8178	352.583	10.8248	-14.5987
10.8688	325.138	10.8758	4.6087
10.9198	329.383	10.9268	-8.9451
10.9708	307.925	10.9778	16.912
11.0218	350.259	11.0288	35.6915
11.0728	338.328	11.0798	19.5567
11.1238	319.787	11.1308	-1.1068
11.1748	324.562	11.1818	38.8273
11.2258	343.536	11.2328	27.1956
11.2768	348.288	11.2838	0.1738
11.3278	354.67	11.3348	4.4723
11.3788	323.358	11.3858	16.2025
11.4298	347	11.4368	43.882
11.4808	348.122	11.4878	36.0497
11.5318	336.489	11.5388	-25.6585
11.5828	301	11.5898	-26.5182
11.6338	304.405	11.6408	-24.1298
11.6848	313.915	11.6918	16.7046
11.7358	319.973	11.7428	9.1219
11.7868	327.724	11.7938	4.6383
11.8378	335	11.8448	18.4519
11.8888	322.473	11.8958	0.2168
11.9398	306.984	11.9468	0
11.9908	316.359	11.9978	5.6689
12.0418	313.548	12.0488	4.217
12.0928	310.447	12.0998	9.5489
12.1438	306.063	12.1508	4.7167
12.1948	334.462	12.2018	-12.4036
12.2458	337.482	12.2528	-11.6037
12.2968	305.094	12.3038	20.5835
12.3478	312.11	12.3548	33.5149
12.3988	305.089	12.4058	0
12.4498	307.751	12.4568	-12.0519
12.5008	309.52	12.5078	-16.8243
12.5518	307.223	12.5588	23.1985
12.6028	305.639	12.6098	5.8564
12.6538	304.558	12.6608	-39.3167
12.7048	312.975	12.7118	13.5235
12.7558	324.537	12.7628	19.3778
12.8068	315.782	12.8138	30.3102
12.8578	316.961	12.8648	0
12.9088	299.916	12.9158	-12.2166
12.9598	295.443	12.9668	-5.2071
13.0108	322.703	13.0178	-5.2227
13.0618	309.685	13.0688	-11.6079
13.1128	283.788	13.1198	-47.3585
13.1638	286.196	13.1708	-33.606
13.2148	303.361	13.2218	11.2449
13.2658	318.049	13.2728	2.5402
13.3168	320.485	13.3238	0
13.3678	314.531	13.3748	4.574
13.4188	314.593	13.4258	-40.419
13.4698	310.737	13.4768	-69.6819
13.5208	299.996	13.5278	-36.0467
13.5718	306.158	13.5788	-10.0953
13.6228	319.242	13.6298	-13.0299
13.6738	328.572	13.6808	46.9498
13.7248	306.989	13.7318	25.5572
13.7758	295.568	13.7828	0
13.8268	317.492	13.8338	19.7227
13.8778	308.354	13.8848	-32.6542
13.9288	293.806	13.9358	0.1289
13.9798	298.546	13.9868	22.5453
14.0308	299.471	14.0378	16.7497
14.0818	300.548	14.0888	23.522
14.1328	315.105	14.1398	36.2089
14.1838	302.341	14.1908	41.622
14.2348	285.153	14.2418	24.801
14.2858	295.815	14.2928	1.1918
14.3368	285.843	14.3438	-18.2413
14.3878	301.303	14.3948	46.7142
14.4388	299.95	14.4458	47.3314
14.4898	293.892	14.4968	72.8078
14.5408	297.305	14.5478	142.41
14.5918	306.707	14.5988	79.5106
14.6428	271.026	14.6498	126.676
14.6938	276.68	14.7008	77.2746
14.7448	270.803	14.7518	114.862
14.7958	280.912	14.8028	123.117
14.8468	283.838	14.8538	99.6752
14.8978	284	14.9048	78.5117
14.9488	301.829	14.9558	90.7844
14.9998	276.454	15.0068	134.706
15.0508	274.042	15.0578	138.622
15.1018	276.902	15.1088	25.2313
15.1528	305.335	15.1598	117.475
15.2038	263.57	15.2108	50.3546
15.2548	261.007	15.2618	98.9499
15.3058	283.201	15.3128	152.99
15.3568	315.369	15.3638	79.53
15.4078	275.873	15.4148	81.2446
15.4588	270.824	15.4658	36.383
15.5098	266.627	15.5168	52.9343
15.5608	280.599	15.5678	89.9248
15.6118	289.91	15.6188	72.3244
15.6628	274.369	15.6698	16.5735
15.7138	276.662	15.7208	14.0459
15.7648	256.962	15.7718	21.6023
15.8158	312.532	15.8228	-11.4079
15.8668	286.95	15.8738	-25.618
15.9178	257.077	15.9248	55.6012
15.9688	271.336	15.9758	-3.5111
16.0198	265.165	16.0268	45.6173
16.0708	258.228	16.0778	0
16.1218	280.236	16.1288	24.0048
16.1728	266.22	16.1798	41.9728
16.2238	246.789	16.2308	42.3435
16.2748	265.704	16.2818	-41.2492
16.3258	265.621	16.3328	5.5779
16.3768	239.134	16.3838	20.2239
16.4278	249.91	16.4348	9.7
16.4788	247.138	16.4858	-0.5193
16.5298	246.478	16.5368	0
16.5808	233.979	16.5878	-15.2116
16.6318	248.763	16.6388	-7.6619
16.6828	268.649	16.6898	58.3855
16.7338	256.498	16.7408	46.0317
16.7848	255.543	16.7918	42.8852
16.8358	241.745	16.8428	50.2731
16.8868	253.301	16.8938	50.6625
16.9378	253.689	16.9448	27.7933
16.9888	253.971	16.9958	0
17.0398	263.04	17.0468	34.1193
17.0908	270.791	17.0978	35.118
17.1418	252.626	17.1488	-7.0135
17.1928	240.631	17.1998	28.696
17.2438	240.005	17.2508	14.4142
17.2948	243.829	17.3018	-23.412
17.3458	240.964	17.3528	-48.66
17.3968	231.828	17.4038	4.7473
17.4478	247.665	17.4548	60.6994
17.4988	264.638	17.5058	-36.6719
17.5498	263.665	17.5568	-59.8753
17.6008	250.464	17.6078	-5.1611
17.6518	246.005	17.6588	-47.9966
17.7028	250.142	17.7098	-17.6966
17.7538	242.303	17.7608	19.3815
17.8048	236.157	17.8118	27.123
17.8558	249.903	17.8628	26.928
17.9068	233.02	17.9138	0
17.9578	220.168	17.9648	-3.6061
18.0088	218.62	18.0158	61.7645
18.0598	212.703	18.0668	85.7472
18.1108	217.072	18.1178	40.9819
18.1618	225.674	18.1688	19.9897
18.2128	241.473	18.2198	-32.6865
18.2638	234.258	18.2708	47.4891
18.3148	229.918	18.3218	50.3397
18.3658	236.178	18.3728	17.8166
18.4168	254.881	18.4238	17.7604
18.4678	250.041	18.4748	-41.473
18.5188	226.685	18.5258	-17.3929
18.5698	236.51	18.5768	2.2061
18.6208	232.393	18.6278	29.4156
18.6718	242.052	18.6788	28.4511
18.7228	226.48	18.7298	61.0792
18.7738	226.946	18.7808	128.588
18.8248	212.441	18.8318	52.0975
18.8758	208.837	18.8828	29.703
18.9268	229.319	18.9338	-16.1512
18.9778	222.952	18.9848	50.4758
19.0288	223.406	19.0358	34.6104
19.0798	210.121	19.0868	3.9568
19.1308	219.36	19.1378	32.6249
19.1818	223.522	19.1888	5.9812
19.2328	226.759	19.2398	96.1762
19.2838	224.192	19.2908	0
19.3348	212.219	19.3418	-24.0246
19.3858	205.096	19.3928	10.2401
19.4368	225.326	19.4438	16.3528
19.4878	220.604	19.4948	-90.9718
19.5388	209.105	19.5458	-13.617
19.5898	220.914	19.5968	12.1731
19.6408	211.578	19.6478	19.1618
19.6918	208.158	19.6988	0.9579
19.7428	202.07	19.7498	20.9723
19.7938	201.854	19.8008	-9.1841
19.8448	227.149	19.8518	-18.3253
19.8958	195.049	19.9028	-1.5885
19.9468	226.347	19.9538	-31.098
19.9978	217.554	20.0048	-58.3966
20.0488	212.381	20.0558	-16.5151
20.0998	232.136	20.1068	-22.0391
20.1508	230.304	20.1578	-8.2332
20.2018	206.626	20.2088	0
20.2528	202.17	20.2598	10.8622
20.3038	216.308	20.3108	-33.8433
20.3548	183.27	20.3618	-54.6743
20.4058	182.97	20.4128	13.8002
20.4568	207.583	20.4638	22.9108
20.5078	222.888	20.5148	8.0945
20.5588	195.974	20.5658	35.461
20.6098	187.321	20.6168	-16.1178
20.6608	212.471	20.6678	0
20.7118	189.445	20.7188	-76.2746
20.7628	202.296	20.7698	-42.3876
20.8138	186.462	20.8208	-135.003
20.8648	194.088	20.8718	-0.3988
20.9158	180.706	20.9228	-16.3774
20.9668	191.594	20.9738	-40.2221
21.0178	210.273	21.0248	-31.8093
21.0688	213.294	21.0758	-48.0858
21.1198	211.864	21.1268	0
21.1708	180.013	21.1778	-1.3061
21.2218	192.053	21.2288	-35.0066
21.2728	172.686	21.2798	-10.5883
21.3238	176.265	21.3308	-62.9684
21.3748	174.513	21.3818	-79.7967
21.4258	189.005	21.4328	-21.2362
21.4768	196.646	21.4838	-20.6138
21.5278	204.346	21.5348	-3.0177
21.5788	186.348	21.5858	0
21.6298	191.89	21.6368	11.5343
21.6808	175.135	21.6878	-27.141
21.7318	171.778	21.7388	-8.5384
21.7828	180.853	21.7898	-36.344
21.8338	211.293	21.8408	0.0716
21.8848	198.121	21.8918	-41.1124
21.9358	178.959	21.9428	-47.3442
21.9868	189.996	21.9938	5.1614
22.0378	184.908	22.0448	0
22.0888	165.264	22.0958	-24.1691
22.1398	154.144	22.1468	-19.3061
22.1908	170.99	22.1978	-48.5662
22.2418	183.934	22.2488	-40.1446
22.2928	187.996	22.2998	-44.7339
22.3438	183.91	22.3508	-67.9905
22.3948	177.049	22.4018	-17.7632
22.4458	179.364	22.4528	17.3087
22.4968	181.847	22.5038	37.4726
22.5478	181.585	22.5548	42.1658
22.5988	172.492	22.6058	6.4345
22.6498	171.793	22.6568	-19.5843
22.7008	168.776	22.7078	-41.1043
22.7518	156.932	22.7588	-54.6107
22.8028	160.997	22.8098	-21.6397
22.8538	167.133	22.8608	15.9355
22.9048	189.317	22.9118	25.1399
22.9558	189.173	22.9628	0
23.0068	172.198	23.0138	-16.0467
23.0578	170.332	23.0648	3.0882
23.1088	178.069	23.1158	2.4826
23.1598	170.697	23.1668	6.0906
23.2108	166.208	23.2178	2.7697
23.2618	192.732	23.2688	-23.9874
23.3128	182.15	23.3198	-20.8831
23.3638	161.192	23.3708	17.4401
23.4148	152.099	23.4218	0
23.4658	147.449	23.4728	-13.3485
23.5168	148.688	23.5238	-29.0706
23.5678	145.99	23.5748	-51.8131
23.6188	153.49	23.6258	-47.9846
23.6698	176.411	23.6768	-33.8194
23.7208	183.383	23.7278	-18.5306
23.7718	175.496	23.7788	-30.5629
23.8228	151.483	23.8298	-22.9025
23.8738	150.366	23.8808	0
23.9248	155.715	23.9318	17.3217
23.9758	147.845	23.9828	-24.9517
24.0268	180.315	24.0338	44.5865
24.0778	190.964	24.0848	-44.1615
24.1288	146.216	24.1358	-36.1377
24.1798	160.781	24.1868	-11.0451
24.2308	159.22	24.2378	-94.7836
24.2818	166.886	24.2888	18.1847
24.3328	160.066	24.3398	17.8041
24.3838	170.292	24.3908	4.6376
24.4348	167.882	24.4418	-9.9974
24.4858	156.782	24.4928	-38.4225
24.5368	172.924	24.5438	-93.168
24.5878	173.636	24.5948	-59.1057
24.6388	172.773	24.6458	10.9189
24.6898	165.142	24.6968	15.6558
24.7408	147.877	24.7478	29.6411
24.7918	172.999	24.7988	0
24.8428	166.14	24.8498	39.2663
24.8938	156.405	24.9008	-1.3443
24.9448	164.176	24.9518	51.7793
24.9958	155.873	25.0028	46.2244
25.0468	182.173	25.0538	51.6014
25.0978	180.095	25.1048	51.1603
25.1488	145.817	25.1558	71.8631
25.1998	160.425	25.2068	68.3513
25.2508	151.394	25.2578	0
25.3018	153.612	25.3088	84.9706
25.3528	185	25.3598	94.2312
25.4038	164.043	25.4108	37.5194
25.4548	139.648	25.4618	99.5029
25.5058	141.766	25.5128	60.9972
25.5568	166.711	25.5638	39.1508
25.6078	137.276	25.6148	-40.9739
25.6588	169.944	25.6658	87.9676
25.7098	141.616	25.7168	137.349
25.7608	158.804	25.7678	76.2302
25.8118	158.004	25.8188	86.6971
25.8628	145.046	25.8698	90.6228
25.9138	150.691	25.9208	22.982
25.9648	186.606	25.9718	32.2359
26.0158	139.351	26.0228	92.4126
26.0668	173.483	26.0738	167.036
26.1178	162.541	26.1248	136.244
26.1688	155.736	26.1758	101.275
26.2198	167.523	26.2268	85.7695
26.2708	183.51	26.2778	95.4017
26.3218	157.284	26.3288	84.4906
26.3728	157.58	26.3798	136.373
26.4238	138.607	26.4308	72.5553
26.4748	153.497	26.4818	46.1186
26.5258	168.713	26.5328	68.8966
26.5768	154.435	26.5838	64.1217
26.6278	159.149	26.6348	47.3055
26.6788	174.108	26.6858	92.4978
26.7298	180.998	26.7368	103.791
26.7808	142.571	26.7878	85.2106
26.8318	166.46	26.8388	97.755
26.8828	170.293	26.8898	65.9297
26.9338	139.22	26.9408	13.3146
26.9848	177.46	26.9918	67.0669
27.0358	168.925	27.0428	-4.0652
27.0868	177.669	27.0938	0
27.1378	164.498	27.1448	27.5718
27.1888	164.963	27.1958	21.776
27.2398	164.425	27.2468	47.4315
27.2908	168.208	27.2978	53.3529
27.3418	163.599	27.3488	49.159
27.3928	157.453	27.3998	64.6486
27.4438	140.645	27.4508	16.909
27.4948	172.185	27.5018	28.4275
27.5458	170.801	27.5528	34.872
27.5968	158.728	27.6038	14.2333
27.6478	170.774	27.6548	27.4673
27.6988	167.439	27.7058	17.9048
27.7498	160.06	27.7568	41.1885
27.8008	178.518	27.8078	61.139
27.8518	181.366	27.8588	18.0433
27.9028	182.31	27.9098	-39.7075
27.9538	181.624	27.9608	-26.277
28.0048	167.397	28.0118	37.8597
28.0558	182.639	28.0628	7.0419
28.1068	189.53	28.1138	-34.703
28.1578	172.123	28.1648	-5.1032
28.2088	166.889	28.2158	-3.6888
28.2598	181.386	28.2668	-29.4968
28.3108	192.935	28.3178	-22.4287
28.3618	190.001	28.3688	-11.6496
28.4128	172.049	28.4198	7.6653
28.4638	168.997	28.4708	0
28.5148	152.631	28.5218	-21.8911
28.5658	155.764	28.5728	-16.2784
28.6168	172.472	28.6238	26.5848
28.6678	177.403	28.6748	36.3082
28.7188	184.205	28.7258	2.1228
28.7698	175.357	28.7768	28.5386
28.8208	189.791	28.8278	42.8274
28.8718	204.099	28.8788	4.3082
28.9228	203.182	28.9298	0
28.9738	192.621	28.9808	38.85
29.0248	180.745	29.0318	16.2753
29.0758	190.975	29.0828	0.6308
29.1268	199.004	29.1338	65.1136
29.1778	186.249	29.1848	38.249
29.2288	188.71	29.2358	2.3036
29.2798	195.966	29.2868	26.5847
29.3308	193.005	29.3378	77.1523
29.3818	201.814	29.3888	38.4119
29.4328	196.717	29.4398	48.4822
29.4838	190.606	29.4908	31.6145
29.5348	217.503	29.5418	4.6428
29.5858	298.329	29.5928	9.856
29.6368	406.422	29.6438	3.8172
29.6878	285.028	29.6948	10.8629
29.7388	215.128	29.7458	-31.762
29.7898	223.559	29.7968	4.3884
29.8408	207.399	29.8478	20.8586
29.8918	214.134	29.8988	-2.2734
29.9428	203.919	29.9498	40.8717
29.9938	207.126	30.0008	-15.7002
30.0448	219.428	30.0518	60.9257
30.0958	185.478	30.1028	48.8634
30.1468	222.17	30.1538	84.7898
30.1978	212.886	30.2048	17.2842
30.2488	207.323	30.2558	73.8742
30.2998	224.851	30.3068	0
30.3508	220.265	30.3578	49.3702
30.4018	233.778	30.4088	26.1563
30.4528	233.367	30.4598	67.3423
30.5038	231.218	30.5108	28.0533
30.5548	246.28	30.5618	45.9613
30.6058	228.014	30.6128	40.2211
30.6568	249.871	30.6638	9.9853
30.7078	238.081	30.7148	19.9142
30.7588	220.133	30.7658	38.3989
30.8098	232.262	30.8168	35.5337
30.8608	225.342	30.8678	11.3946
30.9118	219.206	30.9188	16.2719
30.9628	248.276	30.9698	55.6053
31.0138	238.162	31.0208	-0.752
31.0648	233.019	31.0718	10.8382
31.1158	231.136	31.1228	39.5313
31.1668	259.24	31.1738	69.9549
31.2178	275.287	31.2248	0
31.2688	285.575	31.2758	73.7959
31.3198	243.509	31.3268	7.9905
31.3708	212.286	31.3778	27.4948
31.4218	237.455	31.4288	61.8188
31.4728	273.35	31.4798	25.3696
31.5238	267.797	31.5308	38.095
31.5748	298.085	31.5818	11.9526
31.6258	288.893	31.6328	25.6614
31.6768	293.578	31.6838	22.2516
31.7278	348.529	31.7348	46.1424
31.7788	420.823	31.7858	16.1372
31.8298	400.436	31.8368	7.3184
31.8808	447.36	31.8878	-20.9408
31.9318	450.837	31.9388	10.4453
31.9828	434.093	31.9898	23.033
32.0338	459.009	32.0408	9.7656
32.0848	456.52	32.0918	-5.93
32.1358	450.177	32.1428	0
32.1868	474.92	32.1938	-17.0284
32.2378	510.021	32.2448	9.9437
32.2888	528.197	32.2958	20.1749
32.3398	541.581	32.3468	69.4281
32.3908	590.405	32.3978	60.6903
32.4418	639.103	32.4488	51.7477
32.4928	716.341	32.4998	25.4732
32.5438	759.36	32.5508	1.2653
32.5948	800.727	32.6018	65.4505
32.6458	859.915	32.6528	75.0729
32.6968	1126.51	32.7038	120.54
32.7478	1685.12	32.7548	126.308
32.7988	3744.01	32.8058	83.5025
32.8498	20122.4	32.8568	158.308
32.9008	37121.5	32.9078	374.378
32.9518	20422.8	32.9588	618.786
33.0028	15219.6	33.0098	870
33.0538	3109.45	33.0608	1082.42
33.1048	1940.54	33.1118	1244.4
33.1558	1723.06	33.1628	1175.36
33.2068	1328.27	33.2138	859.162
33.2578	993.566	33.2648	464.472
33.3088	708.394	33.3158	158.356
33.3598	570.982	33.3668	58.8499
33.4108	537.47	33.4178	33.8215
33.4618	496.009	33.4688	17.6272
33.5128	472.562	33.5198	0
33.5638	458.009	33.5708	2.2549
33.6148	446.511	33.6218	20.69
33.6658	436.941	33.6728	12.7876
33.7168	442.965	33.7238	2.5115
33.7678	417.557	33.7748	-24.5211
33.8188	380.688	33.8258	-4.6645
33.8698	388.358	33.8768	8.6006
33.9208	384.18	33.9278	3.4399
33.9718	371.834	33.9788	13.6836
34.0228	366.104	34.0298	8.6362
34.0738	347.684	34.0808	19.4724
34.1248	327.466	34.1318	35.9075
34.1758	330.715	34.1828	-11.4138
34.2268	328.889	34.2338	-3.1732
34.2778	331.079	34.2848	-37.6468
34.3288	311.174	34.3358	5.1436
34.3798	293.133	34.3868	-5.2189
34.4308	306.584	34.4378	0
34.4818	311.788	34.4888	11.1004
34.5328	334.149	34.5398	5.564
34.5838	305.248	34.5908	15.6427
34.6348	279.97	34.6418	9.8528
34.6858	273.912	34.6928	-8.8406
34.7368	298.966	34.7438	49.9069
34.7878	313.11	34.7948	20.7588
34.8388	286.979	34.8458	16.1103
34.8898	258.703	34.8968	0
34.9408	262.944	34.9478	-0.8831
34.9918	267.745	34.9988	19.3187
35.0428	286.003	35.0498	-5.1912
35.0938	273.775	35.1008	-0.5448
35.1448	271.062	35.1518	-1.1898
35.1958	299.267	35.2028	1.9536
35.2468	294.388	35.2538	-5.4895
35.2978	275.039	35.3048	-13.3968
35.3488	252.402	35.3558	0
35.3998	262.722	35.4068	20.7727
35.4508	292.479	35.4578	-18.8417
35.5018	276.244	35.5088	-40.9738
35.5528	263.518	35.5598	-34.5626
35.6038	280.844	35.6108	-32.9219
35.6548	253.695	35.6618	17.6135
35.7058	259.513	35.7128	-44.8504
35.7568	248.591	35.7638	-19.2755
35.8078	253.27	35.8148	31.2222
35.8588	263.052	35.8658	-32.9573
35.9098	288.694	35.9168	11.3155
35.9608	285.439	35.9678	13.1427
36.0118	316.751	36.0188	-19.8854
36.0628	285.044	36.0698	-39.2423
36.1138	302.067	36.1208	15.297
36.1648	301.057	36.1718	-23.1353
36.2158	363.239	36.2228	3.1574
36.2668	565.353	36.2738	31.2455
36.3178	2504.97	36.3248	99.6739
36.3688	1984.45	36.3758	182.599
36.4198	1563.49	36.4268	287.793
36.4708	793.197	36.4778	292.001
36.5218	283.163	36.5288	225.729
36.5728	256.925	36.5798	177.661
36.6238	253.66	36.6308	159.491
36.6748	227.885	36.6818	31.1095
36.7258	224.881	36.7328	0
36.7768	210.792	36.7838	8.9695
36.8278	223.987	36.8348	3.3928
36.8788	260.881	36.8858	35.0685
36.9298	223.958	36.9368	6.2181
36.9808	231.887	36.9878	38.0292
37.0318	225.662	37.0388	30.8437
37.0828	195.301	37.0898	11.1509
37.1338	229.859	37.1408	-24.8317
37.1848	203.753	37.1918	0
37.2358	223.175	37.2428	41.012
37.2868	217.599	37.2938	16.265
37.3378	209.692	37.3448	13.9074
37.3888	201.275	37.3958	19.0176
37.4398	188.571	37.4468	-8.7284
37.4908	188.575	37.4978	27.2652
37.5418	204.062	37.5488	35.7203
37.5928	189.106	37.5998	12.2175
37.6438	198.68	37.6508	0
37.6948	208.775	37.7018	-20.0918
37.7458	211.625	37.7528	-20.0878
37.7968	212.628	37.8038	-0.4542
37.8478	228.493	37.8548	2.874
37.8988	216.421	37.9058	40.3451
37.9498	207.757	37.9568	22.1342
38.0008	191.936	38.0078	12.7403
38.0518	200.417	38.0588	26.3439
38.1028	211.031	38.1098	0
38.1538	209.408	38.1608	22.2144
38.2048	207.863	38.2118	129.546
38.2558	194.394	38.2628	161.83
38.3068	204.004	38.3138	199.118
38.3578	206.261	38.3648	363.445
38.4088	211.557	38.4158	565.927
38.4598	196.489	38.4668	914.853
38.5108	189.983	38.5178	1361.05
38.5618	210.223	38.5688	2020.6
38.6128	212.524	38.6198	1937.71
38.6638	238.119	38.6708	1365.18
38.7148	246.005	38.7218	899.69
38.7658	235.496	38.7728	333.143
38.8168	216.483	38.8238	150.304
38.8678	240.384	38.8748	59.9913
38.9188	287.134	38.9258	42.2541
38.9698	329.174	38.9768	34.7387
39.0208	1060.71	39.0278	47.9855
39.0718	3152.64	39.0788	100.953
39.1228	2955.26	39.1298	184.028
39.1738	1989.68	39.1808	299.487
39.2248	1382.71	39.2318	378.256
39.2758	393.18	39.2828	412.06
39.3268	239.254	39.3338	415.32
39.3778	200.096	39.3848	335.167
39.4288	191.059	39.4358	191.267
39.4798	193.68	39.4868	55.6204
39.5308	199.623	39.5378	13.6153
39.5818	204.767	39.5888	-24.1455
39.6328	200.281	39.6398	8.6057
39.6838	180.987	39.6908	7.9018
39.7348	188.281	39.7418	-29.033
39.7858	192.792	39.7928	-51.395
39.8368	180.115	39.8438	-57.1836
39.8878	181.693	39.8948	-16.9511
39.9388	185.682	39.9458	0
39.9898	149.512	39.9968	6.8193
40.0408	158.826	40.0478	23.7897
40.0918	172.834	40.0988	9.9455
40.1428	164.678	40.1498	27.5874
40.1938	159.537	40.2008	26.9387
40.2448	172.262	40.2518	47.0344
40.2958	170.286	40.3028	-28.7732
40.3468	152.883	40.3538	-17.45
40.3978	154.117	40.4048	0
40.4488	152.902	40.4558	-5.9284
40.4998	161.423	40.5068	4.8563
40.5508	161.619	40.5578	5.5698
40.6018	148.926	40.6088	-3.0503
40.6528	148.445	40.6598	29.5129
40.7038	182.775	40.7108	-39.5637
40.7548	156.667	40.7618	29.2936
40.8058	170.224	40.8128	60.9462
40.8568	162.065	40.8638	0
40.9078	152.241	40.9148	-5.4844
40.9588	159.724	40.9658	7.7165
41.0098	156.582	41.0168	28.5425
41.0608	140.849	41.0678	41.115
41.1118	142.607	41.1188	5.8452
41.1628	157.576	41.1698	-52.019
41.2138	158.991	41.2208	-33.4598
41.2648	147.842	41.2718	6.696
41.3158	147.943	41.3228	0
41.3668	154.649	41.3738	18.8032
41.4178	146.359	41.4248	-27.1531
41.4688	145.034	41.4758	23.9972
41.5198	158.702	41.5268	-33.8945
41.5708	127.381	41.5778	-28.9055
41.6218	130.984	41.6288	10.553
41.6728	152.018	41.6798	9.5009
41.7238	153.762	41.7308	-11.896
41.7748	140.904	41.7818	0
41.8258	172.762	41.8328	8.8137
41.8768	140.419	41.8838	-1.999
41.9278	148.444	41.9348	-17.9544
41.9788	137.944	41.9858	7.9974
42.0298	124.958	42.0368	3.9207
42.0808	149.173	42.0878	-11.7263
42.1318	148.732	42.1388	3.3205
42.1828	126.272	42.1898	5.238
42.2338	117.943	42.2408	0
42.2848	104.227	42.2918	16.3888
42.3358	120.002	42.3428	3.3653
42.3868	122.147	42.3938	27.9102
42.4378	135.45	42.4448	1.8953
42.4888	137.84	42.4958	5.7646
42.5398	137.003	42.5468	25.4322
42.5908	134.459	42.5978	14.9006
42.6418	124.332	42.6488	23.7546
42.6928	127.791	42.6998	38.8697
42.7438	118.791	42.7508	26.7443
42.7948	122.851	42.8018	24.8386
42.8458	135.392	42.8528	25.5699
42.8968	117.845	42.9038	-1.5971
42.9478	110.753	42.9548	4.882
42.9988	109.484	43.0058	-0.6104
43.0498	112.562	43.0568	-8.235
43.1008	125.559	43.1078	13.2902
43.1518	126.138	43.1588	0
43.2028	129.958	43.2098	-4.0448
43.2538	144.914	43.2608	-21.6156
43.3048	138.124	43.3118	-14.8774
43.3558	120.636	43.3628	-25.4749
43.4068	134.433	43.4138	2.4391
43.4578	146.685	43.4648	15.232
43.5088	126.377	43.5158	-9.9004
43.5598	118.002	43.5668	-17.0759
43.6108	118.002	43.6178	20.5133
43.6618	119.917	43.6688	34.5511
43.7128	134.837	43.7198	8.0733
43.7638	146.536	43.7708	-14.4822
43.8148	130.795	43.8218	-13.6755
43.8658	116.064	43.8728	-19.6494
43.9168	119.264	43.9238	-22.4437
43.9678	129.574	43.9748	7.5216
44.0188	111.783	44.0258	12.5616
44.0698	107.162	44.0768	0
44.1208	119.474	44.1278	-17.6948
44.1718	113.742	44.1788	-23.572
44.2228	106.019	44.2298	-32.0738
44.2738	114.51	44.2808	-22.3035
44.3248	125.534	44.3318	-7.5752
44.3758	119.199	44.3828	-26.8837
44.4268	116.772	44.4338	-4.3243
44.4778	119.914	44.4848	22.6557
44.5288	118.453	44.5358	30.6818
44.5798	123.592	44.5868	54.6753
44.6308	128.002	44.6378	70.6334
44.6818	117.584	44.6888	141.588
44.7328	112.354	44.7398	304.216
44.7838	122.967	44.7908	478.423
44.8348	111.39	44.8418	370.896
44.8858	124.672	44.8928	283.243
44.9368	131.856	44.9438	200.932
44.9878	124.457	44.9948	89.2409
45.0388	117.188	45.0458	16.6432
45.0898	133.663	45.0968	20.7961
45.1408	120.05	45.1478	-11.1543
45.1918	107.327	45.1988	-10.0044
45.2428	111.11	45.2498	-6.1772
45.2938	113.688	45.3008	-28.0825
45.3448	105.554	45.3518	-46.4253
45.3958	105.571	45.4028	-13.9399
45.4468	122.917	45.4538	0
45.4978	116.531	45.5048	15.7954
45.5488	120.915	45.5558	-17.8094
45.5998	124.002	45.6068	-11.6026
45.6508	131.624	45.6578	-17.3652
45.7018	122.416	45.7088	5.2357
45.7528	118.221	45.7598	7.4342
45.8038	112.464	45.8108	7.1454
45.8548	112.604	45.8618	-22.2567
45.9058	118.667	45.9128	25.2135
45.9568	127.383	45.9638	25.3882
46.0078	128.173	46.0148	1.3199
46.0588	131.36	46.0658	5.1326
46.1098	114.161	46.1168	5.9097
46.1608	122.167	46.1678	65.3
46.2118	122.265	46.2188	18.6742
46.2628	132.541	46.2698	45.561
46.3138	132.217	46.3208	14.9298
46.3648	122.13	46.3718	0
46.4158	121.002	46.4228	22.0867
46.4668	111.833	46.4738	-2.7137
46.5178	101.728	46.5248	45.8273
46.5688	127.216	46.5758	17.2976
46.6198	124.273	46.6268	9.4278
46.6708	112.535	46.6778	0.8651
46.7218	109.098	46.7288	5.5532
46.7728	131.425	46.7798	22.1072
46.8238	125.11	46.8308	0
46.8748	120.031	46.8818	41.3705
46.9258	140.971	46.9328	-3.8924
46.9768	133.125	46.9838	48.3329
47.0278	142.096	47.0348	-0.6332
47.0788	145.136	47.0858	20.5983
47.1298	120.258	47.1368	-0.369
47.1808	126.473	47.1878	10.1452
47.2318	135.313	47.2388	2.6273
47.2828	138.703	47.2898	16.848
47.3338	123.71	47.3408	50.1681
47.3848	141.911	47.3918	-0.2306
47.4358	130.499	47.4428	-18.6842
47.4868	128.199	47.4938	-26.4893
47.5378	142.642	47.5448	-17.7209
47.5888	118.91	47.5958	-12.9298
47.6398	124.584	47.6468	0.668
47.6908	119.907	47.6978	-0.0107
47.7418	112.446	47.7488	12.7581
47.7928	134.824	47.7998	6.5495
47.8438	132.03	47.8508	-6.9738
47.8948	140.548	47.9018	-9.0129
47.9458	122.727	47.9528	8.0939
47.9968	142.068	48.0038	9.5428
48.0478	129.17	48.0548	2.1873
48.0988	137.445	48.1058	-1.9041
48.1498	135.461	48.1568	-22.983
48.2008	129.901	48.2078	0
48.2518	142.893	48.2588	1.2806
48.3028	127.728	48.3098	-1.7237
48.3538	127.827	48.3608	13.3315
48.4048	128.296	48.4118	0.1547
48.4558	129.886	48.4628	-8.5497
48.5068	140.346	48.5138	-6.031
48.5578	129.808	48.5648	-1.5888
48.6088	130.496	48.6158	-12.0123
48.6598	142.003	48.6668	0
48.7108	135.142	48.7178	5.576
48.7618	136.09	48.7688	-19.7277
48.8128	164.174	48.8198	-6.6364
48.8638	163.916	48.8708	-4.557
48.9148	141.744	48.9218	-0.576
48.9658	127.947	48.9728	-6.7087
49.0168	147.406	49.0238	-23.394
49.0678	157.567	49.0748	-6.5091
49.1188	155.654	49.1258	0
49.1698	140.003	49.1768	-3.614
49.2208	142.638	49.2278	10.125
49.2718	146.901	49.2788	-0.2675
49.3228	155.329	49.3298	-0.4335
49.3738	148.55	49.3808	14.7241
49.4248	133.392	49.4318	14.3033
49.4758	143.805	49.4828	23.7704
49.5268	150.997	49.5338	26.247
49.5778	146.961	49.5848	0
49.6288	148.653	49.6358	28.6577
49.6798	151.424	49.6868	18.4548
49.7308	145.168	49.7378	-16.2886
49.7818	141.548	49.7888	10.497
49.8328	156.442	49.8398	2.3832
49.8838	156.137	49.8908	-10.0809
49.9348	140.67	49.9418	22.6432
49.9858	152.365	49.9928	47.5674
50.0368	166.973	50.0438	30.9254
50.0878	167.192	50.0948	17.0694
50.1388	146.363	50.1458	-4.6817
50.1898	141.479	50.1968	8.1536
50.2408	160.556	50.2478	-10.3141
50.2918	167.076	50.2988	4.0043
50.3428	142.517	50.3498	25.8532
50.3938	139.267	50.4008	-1.7449
50.4448	154.074	50.4518	-19.2062
50.4958	161.727	50.5028	0
50.5468	157.465	50.5538	5.5605
50.5978	152.902	50.6048	-5.4098
50.6488	156.974	50.6558	1.7804
50.6998	188.516	50.7068	24.6526
50.7508	176.646	50.7578	-16.7757
50.8018	176.873	50.8088	-29.2782
50.8528	176.259	50.8598	-2.2039
50.9038	170.452	50.9108	-1.6368
50.9548	168.99	50.9618	17.5042
51.0058	166.67	51.0128	18.3261
51.0568	184.904	51.0638	12.0472
51.1078	159.709	51.1148	1.8151
51.1588	159.253	51.1658	-20.3661
51.2098	177.334	51.2168	19.3363
51.2608	166.131	51.2678	-8.7528
51.3118	178.05	51.3188	1.0654
51.3628	156.469	51.3698	21.0732
51.4138	183.646	51.4208	0
51.4648	176.895	51.4718	-10.1465
51.5158	167.132	51.5228	5.4879
51.5668	169.528	51.5738	7.6425
51.6178	178.942	51.6248	9.8064
51.6688	169.16	51.6758	-2.4933
51.7198	181.703	51.7268	-0.6828
51.7708	176.529	51.7778	-17.2651
51.8218	182.532	51.8288	8.7956
51.8728	166.984	51.8798	0
51.9238	156.483	51.9308	-0.6614
51.9748	182.917	51.9818	-28.7659
52.0258	168.462	52.0328	-13.4882
52.0768	178.794	52.0838	4.229
52.1278	201.789	52.1348	-19.359
52.1788	204.998	52.1858	42.6901
52.2298	186.933	52.2368	-4.4296
52.2808	180.358	52.2878	41.3508
52.3318	198.311	52.3388	0
52.3828	210.175	52.3898	1.1465
52.4338	238.663	52.4408	8.3258
52.4848	233.114	52.4918	-33.8846
52.5358	248.741	52.5428	-14.1763
52.5868	219.792	52.5938	8.5661
52.6378	241.791	52.6448	14.3014
52.6888	248.354	52.6958	22.3653
52.7398	234.268	52.7468	10.6199
52.7908	244.772	52.7978	0
52.8418	241.239	52.8488	13.5692
52.8928	235.93	52.8998	15.0549
52.9438	275.767	52.9508	40.6944
52.9948	251.005	53.0018	17.8726
53.0458	252.158	53.0528	26.8114
53.0968	257.83	53.1038	37.2267
53.1478	256.617	53.1548	43.3953
53.1988	260.625	53.2058	31.9253
53.2498	284.005	53.2568	30.2937
53.3008	285.284	53.3078	35.6019
53.3518	286.196	53.3588	32.4549
53.4028	273.703	53.4098	37.2338
53.4538	277.701	53.4608	48.1614
53.5048	284.517	53.5118	25.0686
53.5558	296.306	53.5628	-1.3053
53.6068	308.87	53.6138	11.7731
53.6578	294.87	53.6648	12.0088
53.7088	316.75	53.7158	0
53.7598	323.709	53.7668	22.1953
53.8108	326.882	53.8178	10.7471
53.8618	321.604	53.8688	-7.5381
53.9128	342.788	53.9198	18.4247
53.9638	387.82	53.9708	18.1623
54.0148	424.847	54.0218	0.2814
54.0658	487.447	54.0728	29.8536
54.1168	540.37	54.1238	46.1419
54.1678	596.065	54.1748	62.6007
54.2188	682.454	54.2258	66.5393
54.2698	759.018	54.2768	42.1931
54.3208	1140.99	54.3278	65.9567
54.3718	3011.17	54.3788	134.111
54.4228	9939.23	54.4298	221.381
54.4738	12832.4	54.4808	308.521
54.5248	6139.43	54.5318	390.077
54.5758	6131.03	54.5828	437.006
54.6268	6374.81	54.6338	377.057
54.6778	2302.11	54.6848	279.032
54.7288	827.639	54.7358	249.354
54.7798	639.5	54.7868	163.325
54.8308	571.274	54.8378	55.7132
54.8818	515.304	54.8888	22.2399
54.9328	471.235	54.9398	17.7764
54.9838	419.334	54.9908	1.157
55.0348	396.109	55.0418	11.0987
55.0858	387.558	55.0928	0
55.1368	390.166	55.1438	5.5095
55.1878	363.74	55.1948	8.881
55.2388	344.273	55.2458	-5.0849
55.2898	339.788	55.2968	4.2572
55.3408	341.009	55.3478	2.9307
55.3918	334.2	55.3988	-12.4193
55.4428	342.707	55.4498	-15.7083
55.4938	334.132	55.5008	14.2821
55.5448	334.505	55.5518	0
55.5958	328.684	55.6028	-21.6186
55.6468	305.528	55.6538	7.8099
55.6978	300.345	55.7048	21.5864
55.7488	330.462	55.7558	-8.6873
55.7998	350.192	55.8068	4.7496
55.8508	315.35	55.8578	12.3172
55.9018	325.148	55.9088	-8.8898
55.9528	334.574	55.9598	7.5005
56.0038	315.858	56.0108	0
56.0548	329.578	56.0618	-8.4561
56.1058	324.337	56.1128	-13.0415
56.1568	351.713	56.1638	-27.8762
56.2078	351.302	56.2148	-1.888
56.2588	355.723	56.2658	-7.9345
56.3098	364.278	56.3168	7.584
56.3608	351.722	56.3678	-10.9344
56.4118	464.488	56.4188	7.2463
56.4628	1175.03	56.4698	49.0951
56.5138	1762.26	56.5208	69.5783
56.5648	1058.5	56.5718	103.647
56.6158	863.494	56.6228	156.143
56.6668	1054.53	56.6738	168.146
56.7178	681.612	56.7248	158.304
56.7688	418.29	56.7758	121.663
56.8198	340.568	56.8268	77.3747
56.8708	305.49	56.8778	62.4201
56.9218	314.606	56.9288	11.2945
56.9728	328.742	56.9798	26.0335
57.0238	276.68	57.0308	9.4085
57.0748	264.552	57.0818	-30.9114
57.1258	308.125	57.1328	25.4558
57.1768	269.276	57.1838	-17.3194
57.2278	267.963	57.2348	-6.3894
57.2788	283.468	57.2858	5.1708
57.3298	248.818	57.3368	-17.2794
57.3808	283.541	57.3878	0
57.4318	276.031	57.4388	-27.0998
57.4828	290.819	57.4898	-6.4838
57.5338	262.005	57.5408	-4.2643
57.5848	261.747	57.5918	-6.7641
57.6358	251.171	57.6428	13.3836
57.6868	228.824	57.6938	-1.616
57.7378	226.155	57.7448	-15.2103
57.7888	247.359	57.7958	12.6945
57.8398	265.651	57.8468	0
57.8908	248.166	57.8978	22.3239
57.9418	240.127	57.9488	-14.321
57.9928	249.973	57.9998	18.3224
58.0438	241.212	58.0508	2.9294
58.0948	239.696	58.1018	35.86
58.1458	215.872	58.1528	-11.9967
58.1968	221.958	58.2038	17.3069
58.2478	255.803	58.2548	7.4054
58.2988	213.389	58.3058	0
58.3498	228.953	58.3568	3.4658
58.4008	219.185	58.4078	21.2204
58.4518	220.178	58.4588	16.265
58.5028	223.603	58.5098	0.1931
58.5538	228.135	58.5608	9.1351
58.6048	208.855	58.6118	12.7781
58.6558	217.385	58.6628	26.7751
58.7068	214.39	58.7138	20.3704
58.7578	226.225	58.7648	0
58.8088	227.137	58.8158	-18.3029
58.8598	197.271	58.8668	-6.191
58.9108	204.567	58.9178	-19.2225
58.9618	193.004	58.9688	-17.5425
59.0128	197.454	59.0198	-6.194
59.0638	204.312	59.0708	4.2856
59.1148	194.108	59.1218	-10.035
59.1658	193.912	59.1728	-16.0658
59.2168	206.699	59.2238	0
59.2678	220.818	59.2748	19.4386
59.3188	213.688	59.3258	14.0019
59.3698	183.275	59.3768	2.6654
59.4208	189.485	59.4278	5.0015
59.4718	205.442	59.4788	17.1651
59.5228	198.809	59.5298	-0.96
59.5738	188.065	59.5808	6.4565
59.6248	201.655	59.6318	8.851
59.6758	212.014	59.6828	0
59.7268	211.77	59.7338	17.9854
59.7778	209.815	59.7848	34.4948
59.8288	203.882	59.8358	17.5192
59.8798	174.685	59.8868	4.575
59.9308	177.182	59.9378	16.4954
59.9818	188.289	59.9888	25.3284
60.0328	190.082	60.0398	1.0514
60.0838	194.986	60.0908	-8.2325
60.1348	191.267	60.1418	0
60.1858	186.272	60.1928	-9.3158
60.2368	193.532	60.2438	-1.9049
60.2878	195.066	60.2948	-0.0131
60.3388	199.293	60.3458	1.9016
60.3898	188.615	60.3968	16.6712
60.4408	192.192	60.4478	21.6537
60.4918	183.365	60.4988	27.261
60.5428	170.764	60.5498	16.2741
60.5938	179.162	60.6008	29.1779
60.6448	193.097	60.6518	23.299
60.6958	187.287	60.7028	26.9826
60.7468	190.638	60.7538	21.1319
60.7978	197.639	60.8048	31.6004
60.8488	189.619	60.8558	24.4828
60.8998	185.644	60.9068	13.8537
60.9508	169.397	60.9578	8.847
61.0018	183.243	61.0088	32.1589
61.0528	170.076	61.0598	0
61.1038	175.629	61.1108	30.9558
61.1548	190.736	61.1618	19.3316
61.2058	194.004	61.2128	4.4963
61.2568	196.171	61.2638	10.9417
61.3078	172.102	61.3148	10.5844
61.3588	179.319	61.3658	24.2616
61.4098	188.76	61.4168	24.9909
61.4608	190.004	61.4678	9.2628
61.5118	183.824	61.5188	23.5186
61.5628	188.246	61.5698	-2.2129
61.6138	174.203	61.6208	18.1076
61.6648	166.005	61.6718	15.1688
61.7158	164.991	61.7228	12.963
61.7668	204.317	61.7738	9.0026
61.8178	184.827	61.8248	8.3041
61.8688	173.973	61.8758	13.473
61.9198	170.446	61.9268	7.3577
61.9708	163.999	61.9778	0
62.0218	159.533	62.0288	24.9564
62.0728	168.651	62.0798	33.4556
62.1238	162.897	62.1308	-0.3872
62.1748	182.621	62.1818	-5.77
62.2258	184.097	62.2328	0.084
62.2768	173.929	62.2838	30.8634
62.3278	169.288	62.3348	-0.2743
62.3788	181.16	62.3858	16.5931
62.4298	167.831	62.4368	0
62.4808	167.003	62.4878	13.1483
62.5318	166.99	62.5388	5.7924
62.5828	173.82	62.5898	34.6644
62.6338	164.168	62.6408	18.9325
62.6848	158.044	62.6918	18.8083
62.7358	176.944	62.7428	-2.439
62.7868	156.103	62.7938	31.9702
62.8378	164.47	62.8448	16.2848
62.8888	184.13	62.8958	18.8423
62.9398	159.831	62.9468	5.1301
62.9908	201.287	62.9978	-0.7196
63.0418	188.369	63.0488	28.7519
63.0928	216.985	63.0998	43.906
63.1438	516.159	63.1508	93.2407
63.1948	448.988	63.2018	125.731
63.2458	224.073	63.2528	168.766
63.2968	304.848	63.3038	203.078
63.3478	354.141	63.3548	203.166
63.3988	234.872	63.4058	176.154
63.4498	175.355	63.4568	113.302
63.5008	188.51	63.5078	60.1776
63.5518	177.008	63.5588	45.8779
63.6028	163.847	63.6098	8.799
63.6538	176.233	63.6608	-4.9681
63.7048	167.431	63.7118	-20.974
63.7558	165.199	63.7628	-14.7605
63.8068	169.299	63.8138	0
63.8578	178.768	63.8648	-22.0583
63.9088	161.808	63.9158	-30.7298
63.9598	146.353	63.9668	-39.1512
64.0108	151.3	64.0178	-22.4168
64.0618	146.575	64.0688	7.919
64.1128	161.743	64.1198	8.8397
64.1638	171.731	64.1708	5.0698
64.2148	162.991	64.2218	22.5278
64.2658	160.06	64.2728	0
64.3168	155.437	64.3238	-22.1514
64.3678	160.991	64.3748	-28.4743
64.4188	163.245	64.4258	-34.3665
64.4698	162.375	64.4768	-27.1743
64.5208	156.454	64.5278	-25.8113
64.5718	169.825	64.5788	-14.9972
64.6228	172.104	64.6298	-15.3845
64.6738	163.657	64.6808	-6.5487
64.7248	154.213	64.7318	33.6981
64.7758	152.279	64.7828	31.6575
64.8268	155.396	64.8338	10.5676
64.8778	157.789	64.8848	33.6598
64.9288	166.059	64.9358	64.4021
64.9798	157.301	64.9868	83.7965
65.0308	147.924	65.0378	100.696
65.0818	153.396	65.0888	144.806
65.1328	159.067	65.1398	195.172
65.1838	151.524	65.1908	229.405
65.2348	151.014	65.2418	248.966
65.2858	156.83	65.2928	167.245
65.3368	155.548	65.3438	93.9687
65.3878	154.085	65.3948	73.727
65.4388	166.178	65.4458	57.3561
65.4898	167.789	65.4968	32.2062
65.5408	161.876	65.5478	19.1342
65.5918	155.09	65.5988	16.267
65.6428	143.808	65.6498	0
65.6938	146.452	65.7008	1.8102
65.7448	157.006	65.7518	-3.2721
65.7958	161.182	65.8028	-26.3197
65.8468	163.177	65.8538	-10.2714
65.8978	163.991	65.9048	-6.1624
65.9488	159.117	65.9558	-3.6736
65.9998	158.479	66.0068	0.234
66.0508	165.701	66.0578	-5.8209
66.1018	166.425	66.1088	0
66.1528	148.716	66.1598	-15.4241
66.2038	136.049	66.2108	-21.3178
66.2548	136.004	66.2618	-10.7196
66.3058	133.592	66.3128	-17.1371
66.3568	144.428	66.3638	-17.7066
66.4078	157.685	66.4148	-9.3426
66.4588	155.342	66.4658	-5.8243
66.5098	163.773	66.5168	-9.586
66.5608	170.904	66.5678	13.6618
66.6118	180.136	66.6188	28.5225
66.6628	185.981	66.6698	8.37
66.7138	208.953	66.7208	-4.407
66.7648	206.048	66.7718	32.0981
66.8158	234.059	66.8228	17.4714
66.8668	353.922	66.8738	96.7632
66.9178	1064.68	66.9248	136.713
66.9688	1819.88	66.9758	186.706
67.0198	1152	67.0268	288.465
67.0708	565.452	67.0778	383.864
67.1218	815.545	67.1288	371.247
67.1728	1035.79	67.1798	261.37
67.2238	517.288	67.2308	193.207
67.2748	261.625	67.2818	158.59
67.3258	195.804	67.3328	145.368
67.3768	167.027	67.3838	36.3822
67.4278	189.91	67.4348	25.223
67.4788	159.595	67.4858	0
67.5298	172.41	67.5368	-27.0625
67.5808	150.047	67.5878	23.0784
67.6318	157.307	67.6388	-5.1085
67.6828	143.895	67.6898	-13.8367
67.7338	148.697	67.7408	-4.428
67.7848	157.636	67.7918	12.1019
67.8358	145.401	67.8428	0.4875
67.8868	148.911	67.8938	18.9456
67.9378	126.232	67.9448	0
67.9888	128.011	67.9958	-4.4545
68.0398	151.78	68.0468	-8.2016
68.0908	126.123	68.0978	-11.8331
68.1418	133.501	68.1488	0.4443
68.1928	150.216	68.1998	-23.8046
68.2438	130.803	68.2508	-10.4118
68.2948	146.476	68.3018	-5.6878
68.3458	137.276	68.3528	5.0946
68.3968	127.759	68.4038	0
68.4478	136.322	68.4548	6.0894
68.4988	129.377	68.5058	-5.7413
68.5498	131.725	68.5568	-13.4254
68.6008	121.358	68.6078	-15.2104
68.6518	124.993	68.6588	6.0304
68.7028	131.993	68.7098	12.0737
68.7538	130.568	68.7608	5.9444
68.8048	124.612	68.8118	-26.9426
68.8558	136.065	68.8628	0
68.9068	123.594	68.9138	56.5339
68.9578	134.711	68.9648	61.8628
69.0088	134.796	69.0158	89.122
69.0598	151.501	69.0668	127.021
69.1108	120.933	69.1178	168.392
69.1618	120.56	69.1688	209.744
69.2128	136.695	69.2198	168.888
69.2638	146.361	69.2708	93.175
69.3148	132.976	69.3218	70.0736
69.3658	118.254	69.3728	85.6595
69.4168	119.822	69.4238	64.6686
69.4678	123.112	69.4748	24.9115
69.5188	123.099	69.5258	7.3956
69.5698	113.917	69.5768	-19.6239
69.6208	110.229	69.6278	-11.1438
69.6718	113.648	69.6788	-16.1494
69.7228	114.009	69.7298	-23.3929
69.7738	118.074	69.7808	0
69.8248	123.756	69.8318	-0.9898
69.8758	111.994	69.8828	-17.7295
69.9268	112.361	69.9338	-6.7517
69.9778	115.647	69.9848	1.9145
70.0288	113.428	70.0358	-6.9865
70.0798	114.097	70.0868	-19.5934
70.1308	127.342	70.1378	-21.2731
70.1818	117.426	70.1888	0.0304
70.2328	113.985	70.2398	0
70.2838	115.82	70.2908	-7.3515
70.3348	112.994	70.3418	-16.8436
70.3858	115.281	70.3928	-16.2172
70.4368	116.603	70.4438	-12.4282
70.4878	115.484	70.4948	-16.2434
70.5388	112.613	70.5458	-8.5823
70.5898	122.787	70.5968	8.8435
70.6408	128.975	70.6478	14.0948
70.6918	115.873	70.6988	0
70.7428	109.429	70.7498	-12.6387
70.7938	112.793	70.8008	15.209
70.8448	119.698	70.8518	12.9397
70.8958	115.953	70.9028	-6.7628
70.9468	109.313	70.9538	-4.3627
70.9978	98.3041	71.0048	2.5355
71.0488	90.4288	71.0558	0.5867
71.0998	94.1205	71.1068	-13.5572
71.1508	93.9995	71.1578	0
71.2018	107.228	71.2088	9.5232
71.2528	116.375	71.2598	9.7572
71.3038	116.639	71.3108	-17.2231
71.3548	109.978	71.3618	-24.6243
71.4058	107.289	71.4128	20.2116
71.4568	104.724	71.4638	30.2455
71.5078	108.995	71.5148	-8.2614
71.5588	109.288	71.5658	-30.7889
71.6098	108.01	71.6168	0
71.6608	109.385	71.6678	2.1466
71.7118	110.01	71.7188	-20.8886
71.7628	104.988	71.7698	-25.2395
71.8138	90.673	71.8208	-28.0661
71.8648	91.8844	71.8718	-20.1273
71.9158	99.2038	71.9228	-13.0992
71.9668	110.04	71.9738	-26.0293
72.0178	109.193	72.0248	-17.4811
72.0688	109.54	72.0758	0
72.1198	105.313	72.1268	-11.6198
72.1708	102.409	72.1778	-10.2845
72.2218	97.1812	72.2288	-0.5165
72.2728	101.693	72.2798	-13.622
72.3238	100.529	72.3308	-15.9763
72.3748	102.488	72.3818	-20.969
72.4258	101.328	72.4328	3.5028
72.4768	107.799	72.4838	11.1457
72.5278	113.312	72.5348	0
72.5788	102.684	72.5858	-17.8856
72.6298	102.753	72.6368	8.6845
72.6808	110.124	72.6878	-23.0294
72.7318	93.0149	72.7388	-7.8133
72.7828	99.1718	72.7898	0.7823
72.8338	100.928	72.8408	-18.4945
72.8848	97.2825	72.8918	-4.5453
72.9358	93.2583	72.9428	-32.0587
72.9868	112.889	72.9938	0
73.0378	104.424	73.0448	5.0469
73.0888	101.11	73.0958	9.6397
73.1398	109.781	73.1468	-25.49
73.1908	86.331	73.1978	-13.0554
73.2418	85.0124	73.2488	-44.0126
73.2928	90.1713	73.2998	-11.8633
73.3438	119.467	73.3508	-7.1344
73.3948	84.9705	73.4018	-5.7256
73.4458	84.6276	73.4528	0
73.4968	101.774	73.5038	3.3722
73.5478	96.7262	73.5548	-5.5844
73.5988	92.7699	73.6058	-5.0972
73.6498	103.921	73.6568	-2.1863
73.7008	101.933	73.7078	-2.687
73.7518	89.163	73.7588	8.8561
73.8028	83.0364	73.8098	-18.5807
73.8538	98.6613	73.8608	-11.7302
73.9048	82.5456	73.9118	0
73.9558	103.091	73.9628	22.7785
74.0068	113.35	74.0138	14.9206
74.0578	89.34	74.0648	14.3281
74.1088	80.9688	74.1158	-15.7417
74.1598	88.8822	74.1668	1.5441
74.2108	101.02	74.2178	10.1999
74.2618	92.0087	74.2688	-0.2168
74.3128	92.5913	74.3198	-14.5548
74.3638	94.3693	74.3708	0
74.4148	90.0448	74.4218	17.5525
74.4658	85.5014	74.4728	14.2694
74.5168	94.2465	74.5238	-0.6416
74.5678	94.9946	74.5748	-2.5349
74.6188	93.7104	74.6258	-10.2265
74.6698	90.5417	74.6768	-0.5429
74.7208	93.9283	74.7278	-10.1039
74.7718	99.5661	74.7788	-14.5756
74.8228	94.5062	74.8298	0
74.8738	84.4895	74.8808	0.7443
74.9248	97.0091	74.9318	-6.558
74.9758	97.3191	74.9828	12.5999
75.0268	96.6575	75.0338	0.8905
75.0778	95.3848	75.0848	-3.5099
75.1288	94.812	75.1358	-5.8805
75.1798	92.264	75.1868	7.7537
75.2308	93.1603	75.2378	9.4473
75.2818	79.256	75.2888	0
75.3328	76.2847	75.3398	10.5878
75.3838	89.6131	75.3908	15.4368
75.4348	90.8785	75.4418	13.8019
75.4858	89.2219	75.4928	7.3891
75.5368	91.9776	75.5438	10.5083
75.5878	90.6387	75.5948	10.5525
75.6388	88.1538	75.6458	3.783
75.6898	77.7754	75.6968	2.4914
75.7408	83.4024	75.7478	0
75.7918	93.9947	75.7988	-9.215
75.8428	93.0167	75.8498	-7.7124
75.8938	95.0013	75.9008	1.0643
75.9448	95.4525	75.9518	-4.6602
75.9958	81.5985	76.0028	-4.5021
76.0468	81.0345	76.0538	-0.3446
76.0978	87.3079	76.1048	-2.9061
76.1488	91.0268	76.1558	13.3446
76.1998	97.6649	76.2068	0
76.2508	98.9944	76.2578	-5.8019
76.3018	94.4	76.3088	-0.4693
76.3528	88.6517	76.3598	-4.2221
76.4038	87.5905	76.4108	-12.4769
76.4548	97.0858	76.4618	-15.3217
76.5058	91.928	76.5128	-6.6739
76.5568	85.008	76.5638	-21.0643
76.6078	84.361	76.6148	-11.3038
76.6588	94.2958	76.6658	11.5473
76.7098	107.852	76.7168	-7.4587
76.7608	100.72	76.7678	-4.4222
76.8118	91.6443	76.8188	-17.785
76.8628	90.6775	76.8698	-10.8689
76.9138	81.9965	76.9208	-15.9256
76.9648	88.5365	76.9718	3.884
77.0158	90.86	77.0228	4.2013
77.0668	97.2067	77.0738	1.2117
77.1178	86.8524	77.1248	10.1861
77.1688	95.3255	77.1758	-10.7772
77.2198	105.262	77.2268	20.8744
77.2708	95.5947	77.2778	14.0081
77.3218	88.9165	77.3288	-8.7704
77.3728	85.6703	77.3798	1.509
77.4238	86.5731	77.4308	4.6232
77.4748	84.5994	77.4818	-5.1786
77.5258	98.558	77.5328	8.74
77.5768	92.9967	77.5838	0
77.6278	104.252	77.6348	3.5729
77.6788	89.4098	77.6858	0.566
77.7298	90.2299	77.7368	27.5438
77.7808	93.5788	77.7878	21.7315
77.8318	88.7966	77.8388	77.0871
77.8828	93.2508	77.8898	89.4424
77.9338	88.6945	77.9408	66.065
77.9848	95.1578	77.9918	88.9742
78.0358	105.06	78.0428	182.21
78.0868	86.7846	78.0938	266.357
78.1378	81.2978	78.1448	369.88
78.1888	92.217	78.1958	243.832
78.2398	79.7824	78.2468	307.254
78.2908	87.5757	78.2978	363.799
78.3418	78.3771	78.3488	325.845
78.3928	89.6684	78.3998	207.314
78.4438	75.2709	78.4508	179.258
78.4948	85.9091	78.5018	154.795
78.5458	83.9914	78.5528	129.742
78.5968	75.0301	78.6038	90.7596
78.6478	78.6066	78.6548	25.2012
78.6988	106.578	78.7058	12.0131
78.7498	93.1161	78.7568	-9.1091
78.8008	95.8584	78.8078	-10.6983
78.8518	93.1742	78.8588	1.026
78.9028	96.4808	78.9098	-23.1915
78.9538	102.059	78.9608	-31.9374
79.0048	90.0176	79.0118	-22.3058
79.0558	80.5862	79.0628	5.0154
79.1068	86.8739	79.1138	-6.5684
79.1578	93.6411	79.1648	-26.0758
79.2088	92.6676	79.2158	-10.8201
79.2598	103.72	79.2668	-10.1469
79.3108	100.232	79.3178	-10.4008
79.3618	90.7916	79.3688	-23.9707
79.4128	94.1634	79.4198	0.5757
79.4638	91.5775	79.4708	-7.5261
79.5148	99.3806	79.5218	-16.0994
79.5658	99.2371	79.5728	-17.477
79.6168	94.8787	79.6238	-0.4773
79.6678	102.989	80.1	-0.4773
79.7188	91.9948
79.7698	88.0306
79.8208	76.2139
79.8718	81.2617
79.9228	87.9011
79.9738	98.1756

## Sheet: Fig. 2c
CV-110 oC		CV-130 oC		CV-150 oC		CV-170 oC		CV-190 oC
Ewe/V vs. SCE	<I>/mA	Ewe/V vs. SCE	<I>/mA	Ewe/V vs. SCE	<I>/mA	Ewe/V vs. SCE	<I>/mA	Ewe/V vs. SCE	<I>/mA
0.90156	-0.07611	1.01087	0.00244	1.01877	0.03244	0.87055	-0.00527	0.92586	-0.0025
0.90206	-0.07576	1.01146	0.00391	1.01937	0.03363	0.87102	-0.00516	0.92653	-9.46236e-05
0.90309	-0.07522	1.01238	0.00664	1.02041	0.03591	0.8721	-0.00497	0.92749	0.00151
0.90403	-0.0747	1.01345	0.00939	1.02141	0.03811	0.87307	-0.00479	0.9285	0.00247
0.90507	-0.07416	1.01447	0.0121	1.02239	0.04043	0.87406	-0.0046	0.92948	0.0032
0.90607	-0.07363	1.01553	0.0146	1.02342	0.04273	0.87506	-0.00442	0.93045	0.0039
0.90707	-0.07309	1.01653	0.01693	1.02441	0.04505	0.87615	-0.00428	0.93145	0.0045
0.90804	-0.07258	1.01752	0.01919	1.02538	0.04752	0.87719	-0.00413	0.93249	0.0051
0.90908	-0.07206	1.01852	0.02134	1.02642	0.04997	0.87818	-0.00398	0.93348	0.00563
0.91008	-0.07154	1.0195	0.02343	1.02742	0.05247	0.87918	-0.0038	0.93454	0.00618
0.91108	-0.07103	1.02051	0.02552	1.02845	0.05521	0.88017	-0.00362	0.93546	0.00668
0.91207	-0.07049	1.02155	0.02756	1.0294	0.05786	0.88117	-0.00345	0.93649	0.00718
0.91308	-0.06997	1.0225	0.02965	1.03043	0.06074	0.88219	-0.00328	0.9375	0.00767
0.9141	-0.06944	1.0235	0.0317	1.0314	0.06359	0.88319	-0.00311	0.93848	0.00816
0.9151	-0.06893	1.02452	0.03381	1.03239	0.0666	0.88419	-0.00294	0.93947	0.00861
0.91609	-0.06843	1.02549	0.03606	1.03342	0.06985	0.88518	-0.00276	0.94049	0.0091
0.91707	-0.06791	1.02653	0.03832	1.03441	0.07318	0.88619	-0.0026	0.94151	0.00955
0.91808	-0.0674	1.02753	0.04074	1.0354	0.07667	0.88723	-0.00242	0.94249	0.01
0.91911	-0.06689	1.02849	0.04338	1.03644	0.08028	0.88819	-0.00224	0.9435	0.01045
0.92005	-0.06638	1.02951	0.04603	1.03743	0.08402	0.88914	-0.00208	0.94453	0.01091
0.9211	-0.06586	1.03055	0.04889	1.03846	0.08802	0.89021	-0.0019	0.94546	0.01136
0.92205	-0.06536	1.03152	0.05187	1.03944	0.0921	0.89122	-0.00174	0.94651	0.01181
0.92308	-0.06483	1.03249	0.05502	1.04045	0.09631	0.89218	-0.00158	0.94747	0.01225
0.9241	-0.06435	1.03351	0.05856	1.04149	0.10131	0.89317	-0.00139	0.94852	0.0127
0.92507	-0.06384	1.03451	0.06221	1.04253	0.10617	0.89418	-0.00121	0.94948	0.01312
0.92605	-0.06333	1.0355	0.06616	1.04353	0.11097	0.89521	-0.00105	0.95048	0.0136
0.92703	-0.06284	1.03653	0.07041	1.0445	0.11595	0.89617	-0.000873638	0.95152	0.01403
0.92805	-0.06233	1.03755	0.07494	1.04551	0.1212	0.89719	-0.000694715	0.95254	0.01448
0.92907	-0.06185	1.03852	0.07995	1.0465	0.12671	0.89817	-0.000521102	0.95348	0.01494
0.93009	-0.06136	1.03952	0.08532	1.04751	0.1327	0.89915	-0.000342602	0.95451	0.01537
0.9311	-0.06085	1.04051	0.09115	1.04851	0.13864	0.90013	-0.000171075	0.9555	0.0158
0.93209	-0.06033	1.04156	0.09806	1.04954	0.14512	0.90119	6.6158e-07	0.95655	0.01627
0.9331	-0.05982	1.04265	0.10574	1.05057	0.15179	0.90218	0.00019088	0.95751	0.01674
0.93406	-0.05935	1.04362	0.11351	1.05153	0.15882	0.90316	0.000346632	0.95849	0.0172
0.93507	-0.05885	1.04461	0.12201	1.05253	0.16662	0.90418	0.000523496	0.95955	0.01765
0.93608	-0.05834	1.04562	0.13145	1.0535	0.17495	0.90517	0.000693168	0.96049	0.01812
0.93711	-0.05784	1.04661	0.14179	1.05452	0.18449	0.90617	0.000873815	0.96152	0.01859
0.93806	-0.05736	1.04761	0.15343	1.05553	0.19531	0.90716	0.00108	0.9625	0.01906
0.9391	-0.05684	1.04862	0.16596	1.05652	0.2078	0.90818	0.00125	0.96351	0.01953
0.94012	-0.05636	1.04966	0.17991	1.05754	0.22183	0.90918	0.00142	0.96453	0.02004
0.94113	-0.05585	1.05063	0.19506	1.05854	0.23737	0.91019	0.00161	0.96553	0.0205
0.94211	-0.05535	1.05161	0.21157	1.05953	0.25376	0.91116	0.00178	0.96646	0.02102
0.94309	-0.05486	1.05266	0.22957	1.06056	0.27097	0.91217	0.00196	0.96748	0.0215
0.94409	-0.05435	1.05364	0.24886	1.06152	0.28819	0.91314	0.00214	0.96849	0.02202
0.94507	-0.05384	1.05467	0.26977	1.06253	0.3064	0.9142	0.00232	0.96948	0.02258
0.94607	-0.05333	1.05558	0.29182	1.06357	0.32499	0.91518	0.00251	0.97053	0.02308
0.94705	-0.05282	1.05666	0.31494	1.06453	0.34408	0.91616	0.00268	0.97149	0.02366
0.94807	-0.05232	1.05763	0.33918	1.06553	0.36445	0.91723	0.00287	0.97249	0.0242
0.94909	-0.05181	1.05864	0.36465	1.06653	0.38551	0.91822	0.00305	0.97345	0.02475
0.95008	-0.0513	1.05964	0.39113	1.06753	0.40741	0.91918	0.00322	0.97449	0.02535
0.95111	-0.05077	1.06064	0.41875	1.06853	0.43023	0.92022	0.00342	0.97553	0.02594
0.95212	-0.05023	1.06161	0.44689	1.0696	0.45374	0.92119	0.0036	0.97653	0.02653
0.95312	-0.04971	1.06264	0.47588	1.07051	0.47835	0.92223	0.00378	0.97752	0.02719
0.95408	-0.04918	1.06365	0.5057	1.07152	0.50475	0.92321	0.00398	0.9785	0.0278
0.95511	-0.04886	1.06465	0.53606	1.0725	0.53263	0.9242	0.00416	0.97948	0.02845
0.95622	-0.04836	1.06564	0.56728	1.07356	0.56364	0.92521	0.00434	0.98052	0.02912
0.95725	-0.04781	1.06665	0.59916	1.07452	0.59736	0.9262	0.00454	0.9815	0.0298
0.95818	-0.04725	1.06763	0.63167	1.07556	0.63662	0.9272	0.00472	0.98251	0.03052
0.95919	-0.0467	1.06867	0.66491	1.07653	0.68495	0.92821	0.00492	0.98354	0.03128
0.96017	-0.04615	1.06965	0.69862	1.07753	0.74426	0.92923	0.0051	0.98455	0.03202
0.96124	-0.04557	1.07065	0.73295	1.07856	0.81518	0.9302	0.00528	0.98551	0.0328
0.96218	-0.04501	1.07161	0.76825	1.07957	0.89625	0.9312	0.0055	0.98649	0.03359
0.96322	-0.04442	1.0726	0.80422	1.08056	0.98478	0.93218	0.00569	0.9875	0.03444
0.9642	-0.04384	1.07362	0.84144	1.08164	1.09174	0.93321	0.00589	0.98851	0.03528
0.96521	-0.04323	1.07463	0.87903	1.08262	1.18948	0.93421	0.0061	0.98952	0.03617
0.96617	-0.04264	1.07564	0.91731	1.08365	1.28875	0.9352	0.00628	0.99056	0.03709
0.96723	-0.04204	1.0766	0.95638	1.08462	1.38772	0.93626	0.00648	0.99155	0.038
0.96824	-0.04142	1.07766	0.99601	1.08565	1.48426	0.9372	0.00669	0.99253	0.03896
0.96921	-0.04079	1.07869	1.04022	1.08663	1.57779	0.9382	0.00688	0.99355	0.03993
0.97022	-0.04016	1.07976	1.08424	1.08762	1.6674	0.93927	0.00711	0.99447	0.04096
0.97122	-0.03948	1.08077	1.12537	1.08862	1.75255	0.9402	0.00732	0.99552	0.04202
0.97219	-0.03883	1.08173	1.16718	1.08962	1.83461	0.94124	0.00751	0.99653	0.0432
0.97319	-0.03816	1.08273	1.20893	1.09058	1.91218	0.94218	0.00772	0.99751	0.04431
0.97418	-0.03746	1.08373	1.25086	1.09164	1.9861	0.9432	0.00792	0.99853	0.04551
0.97524	-0.03676	1.08475	1.29359	1.09266	2.05739	0.94423	0.00814	0.9995	0.04675
0.9762	-0.03605	1.08573	1.33629	1.09359	2.12455	0.94525	0.00838	1.00052	0.04801
0.9772	-0.03532	1.08672	1.37922	1.09463	2.1889	0.94622	0.00859	1.00153	0.04935
0.97823	-0.03457	1.08773	1.42207	1.09561	2.24992	0.94726	0.00882	1.00251	0.05073
0.97923	-0.03381	1.08874	1.46453	1.09663	2.30823	0.94831	0.00907	1.00349	0.05219
0.98021	-0.03303	1.08967	1.50743	1.09763	2.36468	0.94929	0.00929	1.00453	0.05366
0.98121	-0.03224	1.09071	1.54964	1.09862	2.41886	0.95028	0.00955	1.00552	0.05514
0.98223	-0.03143	1.09172	1.59163	1.09965	2.47077	0.95133	0.00977	1.00651	0.05669
0.98323	-0.03059	1.09275	1.63417	1.10065	2.52066	0.95231	0.01001	1.00754	0.05838
0.98419	-0.02973	1.09372	1.67569	1.10161	2.56769	0.95331	0.01025	1.00852	0.06004
0.98521	-0.02885	1.09473	1.71712	1.10259	2.61321	0.95431	0.01048	1.00955	0.06192
0.98621	-0.02796	1.09573	1.75752	1.10366	2.65677	0.95533	0.01074	1.01053	0.06368
0.98721	-0.02703	1.0967	1.79796	1.10465	2.69823	0.95625	0.01101	1.01153	0.06559
0.98818	-0.02609	1.09776	1.83842	1.10563	2.73848	0.95728	0.01126	1.01254	0.06759
0.98921	-0.02511	1.09872	1.87813	1.10664	2.77652	0.95831	0.01154	1.01355	0.06958
0.9902	-0.0241	1.09976	1.91768	1.10768	2.8122	0.95928	0.0118	1.01454	0.07173
0.99125	-0.02308	1.1007	1.95691	1.10865	2.84622	0.96033	0.01207	1.0156	0.07391
0.99222	-0.02202	1.10173	1.99529	1.10962	2.87827	0.96131	0.01237	1.01652	0.07618
0.9932	-0.02094	1.10276	2.03331	1.1106	2.90913	0.9623	0.01265	1.01756	0.07856
0.99418	-0.01986	1.10367	2.07105	1.11161	2.93857	0.96331	0.01296	1.01853	0.08084
0.9952	-0.0187	1.10471	2.1078	1.11262	2.96536	0.96433	0.01326	1.01953	0.08334
0.99616	-0.01752	1.10581	2.145	1.11363	2.99067	0.96533	0.01357	1.02051	0.08597
0.99722	-0.01632	1.1067	2.18067	1.11468	3.0142	0.96633	0.01388	1.02153	0.08857
0.9982	-0.01508	1.10776	2.21602	1.11565	3.03549	0.96733	0.01421	1.02256	0.0915
0.99924	-0.01382	1.10872	2.25046	1.11666	3.05559	0.96831	0.01456	1.02354	0.09426
1.0002	-0.01252	1.10972	2.28447	1.11764	3.07326	0.96931	0.01488	1.02452	0.09713
1.00122	-0.01119	1.11069	2.31786	1.11869	3.08924	0.97033	0.01525	1.0256	0.10076
1.00226	-0.00984	1.11171	2.35128	1.11969	3.10316	0.97128	0.01561	1.02662	0.10392
1.0032	-0.00842	1.11277	2.38315	1.12065	3.11459	0.97231	0.01597	1.02764	0.10713
1.00429	-0.00701	1.11374	2.41463	1.12169	3.12368	0.97331	0.01635	1.02862	0.11056
1.00526	-0.00556	1.11474	2.44533	1.12268	3.13104	0.97428	0.01678	1.02962	0.11395
1.00628	-0.00397	1.11575	2.47474	1.12367	3.13646	0.97532	0.01715	1.03062	0.11761
1.00738	-0.00231	1.11671	2.50356	1.12466	3.14046	0.97633	0.01756	1.03163	0.12117
1.00844	-0.000770064	1.11779	2.53147	1.12565	3.14133	0.97729	0.01802	1.03263	0.12492
1.00944	0.000788554	1.11875	2.55853	1.12665	3.14	0.97831	0.01844	1.03363	0.12899
1.01041	0.00233	1.11974	2.5845	1.12761	3.13705	0.97933	0.0189	1.03469	0.13307
1.0114	0.00392	1.12074	2.60872	1.12864	3.13118	0.98034	0.01936	1.03566	0.13734
1.01242	0.00549	1.12171	2.63179	1.12965	3.12307	0.98134	0.01982	1.03663	0.14175
1.01339	0.00707	1.12275	2.65399	1.13061	3.11259	0.98233	0.02032	1.03762	0.14615
1.01451	0.00872	1.12376	2.67475	1.13162	3.09957	0.98329	0.02085	1.03866	0.15098
1.01555	0.0104	1.12474	2.69512	1.13265	3.08436	0.98431	0.02137	1.03964	0.15572
1.01653	0.01195	1.12573	2.71298	1.13368	3.06602	0.98528	0.02191	1.04066	0.16064
1.01753	0.0135	1.12672	2.72975	1.13463	3.04469	0.98632	0.02244	1.04163	0.16603
1.01853	0.01501	1.12777	2.745	1.1356	3.02203	0.98734	0.02308	1.04263	0.17114
1.01956	0.01647	1.12879	2.75822	1.13665	2.99617	0.9883	0.02366	1.04366	0.17656
1.02051	0.01796	1.12975	2.77036	1.13767	2.96855	0.98932	0.02427	1.04463	0.18209
1.0215	0.01942	1.13074	2.78085	1.13865	2.93784	0.99032	0.02495	1.04563	0.18787
1.02253	0.02094	1.13173	2.78901	1.13965	2.90451	0.99129	0.0256	1.04658	0.19394
1.02352	0.02239	1.13277	2.7956	1.14063	2.86922	0.99232	0.02632	1.04759	0.20015
1.02454	0.02387	1.13377	2.7996	1.14165	2.83073	0.99334	0.02703	1.04863	0.20649
1.0255	0.02538	1.13474	2.8015	1.14269	2.79001	0.99434	0.02778	1.0496	0.21308
1.02652	0.02689	1.13572	2.80183	1.14368	2.74733	0.99529	0.02862	1.05066	0.21966
1.02757	0.02844	1.13671	2.79975	1.14465	2.70179	0.99632	0.02943	1.05161	0.22661
1.02856	0.03007	1.13778	2.79627	1.1457	2.65407	0.99733	0.03033	1.05264	0.2338
1.02956	0.03169	1.13875	2.78978	1.14662	2.60384	0.99837	0.03123	1.05365	0.24095
1.03053	0.03341	1.13976	2.78057	1.14767	2.55172	0.99929	0.03217	1.05466	0.24864
1.03155	0.03513	1.14074	2.76984	1.14867	2.4982	1.00033	0.03313	1.05569	0.25638
1.03252	0.03696	1.1417	2.75579	1.14962	2.44256	1.00137	0.03415	1.05665	0.26423
1.03354	0.03893	1.14272	2.73963	1.15067	2.38581	1.00234	0.03516	1.05764	0.27228
1.03452	0.04098	1.14374	2.7208	1.15169	2.32713	1.00334	0.0363	1.05863	0.28097
1.03555	0.04319	1.14477	2.69873	1.15268	2.26702	1.00429	0.03741	1.05967	0.29011
1.03654	0.04547	1.14572	2.67411	1.15366	2.20611	1.00537	0.03852	1.06067	0.3003
1.03757	0.04786	1.14676	2.64642	1.15467	2.14372	1.00635	0.03969	1.06162	0.31105
1.03858	0.05052	1.14773	2.61592	1.15566	2.08048	1.00736	0.04089	1.06265	0.32341
1.03953	0.05317	1.14873	2.58327	1.15668	2.01708	1.00831	0.04222	1.06368	0.33744
1.04054	0.05608	1.14974	2.54758	1.15766	1.95217	1.00936	0.04358	1.06463	0.35309
1.04148	0.05926	1.15076	2.50949	1.1587	1.88735	1.01032	0.04488	1.06562	0.37103
1.04255	0.06254	1.15177	2.46839	1.15966	1.82178	1.01133	0.04639	1.06664	0.39011
1.04354	0.06607	1.15276	2.42444	1.16066	1.75631	1.01234	0.04784	1.06766	0.41073
1.0445	0.06989	1.15373	2.37848	1.16163	1.69102	1.01332	0.04937	1.06869	0.43199
1.04551	0.07399	1.15481	2.32994	1.16266	1.62597	1.01431	0.05098	1.06969	0.45348
1.04653	0.07852	1.15577	2.27904	1.16367	1.56116	1.0153	0.05266	1.07064	0.47526
1.04752	0.08343	1.15674	2.22653	1.16463	1.49684	1.01632	0.05444	1.07164	0.49772
1.04858	0.08874	1.15776	2.1715	1.16564	1.43286	1.01735	0.05623	1.07266	0.52005
1.0495	0.09451	1.15878	2.11475	1.16666	1.36998	1.01837	0.05807	1.07368	0.54365
1.05058	0.10117	1.15972	2.05613	1.16765	1.30808	1.01932	0.05992	1.07465	0.56695
1.05164	0.10836	1.16073	1.99614	1.16866	1.2471	1.02033	0.06197	1.07566	0.59075
1.05262	0.1157	1.16173	1.93523	1.16966	1.1879	1.02131	0.064	1.07667	0.61527
1.05363	0.12357	1.16278	1.87339	1.17065	1.12975	1.0224	0.06632	1.07765	0.64015
1.05465	0.13235	1.16375	1.81043	1.17168	1.07329	1.02336	0.06851	1.07865	0.66641
1.05568	0.14192	1.16477	1.74681	1.17264	1.01849	1.02434	0.07083	1.07966	0.69355
1.05669	0.15258	1.16573	1.68254	1.17359	0.96552	1.02534	0.07331	1.08068	0.72173
1.05763	0.16449	1.16673	1.61806	1.17464	0.91463	1.02638	0.07582	1.08169	0.75141
1.05864	0.17774	1.16779	1.55362	1.17564	0.86584	1.02736	0.07855	1.08267	0.78246
1.05962	0.19227	1.16877	1.48901	1.17666	0.81906	1.02833	0.08131	1.08361	0.81553
1.06056	0.208	1.16975	1.42478	1.17764	0.77446	1.02932	0.08425	1.08464	0.85162
1.06164	0.22445	1.17077	1.36124	1.17867	0.732	1.03033	0.08732	1.08563	0.89196
1.06266	0.24175	1.17177	1.298	1.17966	0.69165	1.03133	0.09039	1.08665	0.93811
1.06364	0.25969	1.17276	1.23567	1.18065	0.65357	1.03238	0.09357	1.08764	0.99177
1.0646	0.27824	1.17379	1.17451	1.18165	0.61759	1.03336	0.09728	1.08876	1.06768
1.06563	0.29759	1.17474	1.11468	1.18263	0.58395	1.03443	0.10128	1.08976	1.15145
1.06663	0.31746	1.17576	1.05647	1.18367	0.5521	1.03544	0.10518	1.09078	1.25323
1.06767	0.33809	1.17674	0.99959	1.18463	0.52238	1.03645	0.10906	1.09177	1.37713
1.06866	0.35933	1.17776	0.94457	1.18567	0.49454	1.03743	0.11303	1.09276	1.52374
1.06965	0.38111	1.17875	0.89126	1.18671	0.46506	1.03846	0.11743	1.09375	1.68853
1.07064	0.40357	1.17976	0.83986	1.18777	0.43959	1.03943	0.1217	1.09478	1.86882
1.07167	0.42684	1.18077	0.79074	1.18877	0.41744	1.04045	0.1262	1.0958	2.057
1.07266	0.45081	1.18178	0.74363	1.18977	0.39673	1.04148	0.13105	1.09677	2.24804
1.07366	0.47594	1.18277	0.69881	1.19078	0.37751	1.04244	0.13586	1.09779	2.43809
1.07466	0.50147	1.18373	0.65618	1.1918	0.35977	1.04348	0.14087	1.09879	2.62303
1.07567	0.52804	1.18473	0.61571	1.1928	0.34322	1.04447	0.14608	1.09975	2.79941
1.07664	0.55532	1.18574	0.57759	1.19382	0.32796	1.04545	0.15137	1.10076	2.9669
1.07763	0.58323	1.18675	0.54187	1.19483	0.31383	1.04647	0.157	1.10171	3.12379
1.07868	0.61221	1.18774	0.50813	1.19579	0.30066	1.04746	0.16281	1.10279	3.27233
1.07968	0.64164	1.1888	0.47366	1.1968	0.28853	1.04846	0.1689	1.10377	3.41091
1.08068	0.67186	1.18985	0.44188	1.19778	0.2772	1.04949	0.17522	1.10476	3.54151
1.08166	0.70267	1.19089	0.41467	1.19876	0.26666	1.05045	0.18158	1.10578	3.66605
1.08267	0.73365	1.1919	0.38953	1.19975	0.25701	1.05145	0.18839	1.1068	3.78101
1.08367	0.76511	1.19289	0.36606	1.20079	0.24797	1.0525	0.1954	1.1078	3.88914
1.08458	0.79711	1.19386	0.34435	1.20178	0.23962	1.05349	0.20264	1.10872	3.98944
1.08565	0.82941	1.19487	0.3243	1.20279	0.23179	1.05442	0.21071	1.10979	4.08456
1.08666	0.86256	1.19586	0.30573	1.20379	0.22449	1.05545	0.21882	1.11075	4.17441
1.08764	0.89546	1.19689	0.28861	1.20473	0.2177	1.05647	0.22761	1.11179	4.25859
1.08861	0.92854	1.19791	0.27276	1.20576	0.2113	1.05747	0.23696	1.11277	4.33609
1.08964	0.96206	1.19886	0.25816	1.20677	0.20535	1.05846	0.2472	1.11375	4.40868
1.09062	0.99524	1.19987	0.24472	1.20779	0.19981	1.05945	0.25856	1.11477	4.47548
1.09171	1.03169	1.20091	0.23232	1.20878	0.19453	1.06049	0.27082	1.1158	4.53686
1.09277	1.06839	1.20187	0.22088	1.20982	0.1896	1.06148	0.28385	1.11675	4.59356
1.09377	1.10126	1.20284	0.21034	1.2108	0.18493	1.06249	0.29777	1.11777	4.64388
1.0948	1.13437	1.20388	0.20057	1.21175	0.18053	1.06346	0.31202	1.11873	4.69032
1.09575	1.16694	1.2049	0.19156	1.21277	0.1764	1.06445	0.32725	1.11979	4.73011
1.09676	1.19908	1.20589	0.18323	1.21373	0.17252	1.06542	0.34298	1.12079	4.76369
1.09775	1.23154	1.2069	0.1755	1.21479	0.16882	1.0665	0.35894	1.12174	4.79252
1.09879	1.26365	1.2079	0.16838	1.21581	0.16533	1.06751	0.37601	1.12275	4.81612
1.09974	1.29558	1.20888	0.16172	1.21676	0.16199	1.06846	0.39314	1.12377	4.83446
1.10075	1.32711	1.20988	0.15557	1.2178	0.15885	1.06943	0.41078	1.1248	4.84784
1.10176	1.35837	1.21087	0.14981	1.21877	0.15587	1.07043	0.42913	1.12577	4.85396
1.10278	1.38928	1.21188	0.14443	1.21978	0.15298	1.07148	0.44833	1.12676	4.85458
1.10374	1.42006	1.21287	0.13944	1.22081	0.1503	1.07251	0.46854	1.12779	4.8496
1.10477	1.45029	1.21386	0.1348	1.22179	0.14767	1.07349	0.49016	1.12875	4.83815
1.10576	1.48097	1.2149	0.13043	1.22281	0.14517	1.07449	0.51277	1.12978	4.82107
1.10678	1.51073	1.21588	0.12635	1.22381	0.14278	1.07547	0.53767	1.1308	4.79793
1.10775	1.54019	1.21686	0.12251	1.22478	0.14047	1.07648	0.56463	1.13181	4.76896
1.10872	1.56896	1.21788	0.1189	1.22573	0.13831	1.07751	0.59533	1.13278	4.73364
1.10981	1.59755	1.21885	0.1155	1.22678	0.13623	1.07849	0.63124	1.1338	4.69129
1.11077	1.62639	1.21986	0.11231	1.22778	0.1342	1.07945	0.67451	1.13481	4.6436
1.11176	1.65491	1.22088	0.1093	1.22877	0.13231	1.08049	0.72856	1.13578	4.59062
1.11279	1.68284	1.22188	0.10648	1.22981	0.13045	1.0815	0.79562	1.13683	4.53171
1.11374	1.71062	1.22285	0.10379	1.2308	0.12866	1.08253	0.87757	1.13778	4.46825
1.11479	1.73762	1.22385	0.10125	1.23175	0.12697	1.08348	0.97494	1.13878	4.39786
1.1158	1.76442	1.22489	0.09887	1.23278	0.12529	1.08457	1.10129	1.13978	4.32238
1.11677	1.79084	1.22588	0.09661	1.23384	0.12373	1.08558	1.22381	1.1408	4.24238
1.11775	1.81643	1.22689	0.09444	1.23485	0.12221	1.0866	1.35237	1.14179	4.15717
1.11877	1.84234	1.22783	0.09237	1.23576	0.12073	1.0876	1.48083	1.14275	4.0674
1.11982	1.86698	1.22887	0.09042	1.23676	0.11926	1.08856	1.60642	1.14381	3.97324
1.12074	1.89112	1.22986	0.08856	1.23777	0.11791	1.08961	1.72877	1.14478	3.87477
1.12177	1.91447	1.2309	0.0868	1.23876	0.11656	1.09057	1.84514	1.14578	3.77274
1.12277	1.93739	1.23192	0.08513	1.23978	0.11529	1.0916	1.95606	1.14677	3.66646
1.12375	1.95978	1.23287	0.08357	1.24077	0.11402	1.09261	2.06199	1.14777	3.55703
1.12477	1.98193	1.23391	0.08206	1.24178	0.11285	1.0936	2.16175	1.14876	3.44555
1.12578	2.00288	1.23489	0.0806	1.24282	0.11167	1.09456	2.25756	1.14976	3.33166
1.12677	2.02318	1.23591	0.07922	1.24376	0.11053	1.09559	2.34762	1.15077	3.21607
1.1278	2.04274	1.23688	0.07788	1.24481	0.1094	1.09658	2.43305	1.15178	3.09886
1.12878	2.06116	1.23789	0.07663	1.24577	0.10832	1.0976	2.51526	1.15277	2.98043
1.12975	2.07902	1.23892	0.0754	1.24679	0.1073	1.09858	2.59246	1.1538	2.86159
1.13081	2.09602	1.23991	0.07425	1.24779	0.10627	1.09959	2.66669	1.15479	2.74228
1.13179	2.11204	1.2409	0.07312	1.24877	0.10525	1.1006	2.73689	1.15577	2.62348
1.1328	2.12693	1.2419	0.07205	1.24979	0.10428	1.10161	2.80245	1.15679	2.5062
1.13378	2.14052	1.24285	0.07101	1.25079	0.10333	1.10261	2.86447	1.15779	2.38984
1.13478	2.15306	1.2439	0.07002	1.25177	0.10241	1.1036	2.92159	1.15878	2.27535
1.13573	2.1646	1.24493	0.06908	1.25281	0.10153	1.10458	2.97499	1.15977	2.16285
1.13674	2.17481	1.24591	0.06817	1.2538	0.10063	1.10559	3.02507	1.16078	2.05304
1.13778	2.18449	1.24688	0.06727	1.25482	0.09976	1.10661	3.0699	1.1618	1.94713
1.13879	2.1923	1.24792	0.06643	1.25581	0.09893	1.10763	3.11031	1.16277	1.84429
1.13978	2.19893	1.24886	0.06559	1.25675	0.0981	1.1086	3.14574	1.1638	1.74533
1.1408	2.20463	1.24986	0.0648	1.25775	0.0973	1.10958	3.17642	1.16483	1.64993
1.14179	2.20836	1.2509	0.06404	1.2588	0.09653	1.1106	3.20343	1.16585	1.55873
1.14279	2.2109	1.25187	0.06329	1.25984	0.09575	1.11155	3.22506	1.1668	1.47186
1.14379	2.21207	1.25287	0.06259	1.26083	0.09501	1.11263	3.24218	1.16782	1.38902
1.14475	2.21146	1.2539	0.06189	1.26177	0.09425	1.11358	3.25404	1.16882	1.31058
1.14579	2.20951	1.25488	0.06121	1.2628	0.09354	1.11457	3.26013	1.16979	1.23682
1.14683	2.20541	1.25587	0.06055	1.2638	0.09284	1.11561	3.26126	1.17081	1.16686
1.14777	2.19972	1.25691	0.05991	1.26483	0.09213	1.1166	3.25698	1.17179	1.1012
1.1488	2.19277	1.25788	0.0593	1.2658	0.09147	1.1176	3.24692	1.17281	1.03974
1.14978	2.18374	1.25891	0.0587	1.26679	0.0908	1.11855	3.2327	1.17381	0.98215
1.15079	2.17365	1.25995	0.0581	1.26781	0.09014	1.11962	3.21154	1.17478	0.92856
1.15182	2.1614	1.26089	0.05753	1.2688	0.08952	1.12057	3.18496	1.17582	0.87862
1.15276	2.14723	1.26186	0.05695	1.2698	0.0889	1.12158	3.15265	1.17681	0.83202
1.1538	2.13141	1.26289	0.05641	1.27081	0.08829	1.12256	3.11545	1.17784	0.7888
1.15479	2.11367	1.26389	0.05587	1.27186	0.08772	1.12358	3.0738	1.1788	0.74859
1.15575	2.09426	1.26486	0.05534	1.2728	0.08714	1.12458	3.02761	1.17986	0.71145
1.15679	2.0734	1.26588	0.05483	1.27382	0.08658	1.12559	2.97659	1.18083	0.67696
1.15784	2.05026	1.26684	0.05432	1.27481	0.086	1.12657	2.92187	1.18188	0.64508
1.15877	2.02566	1.26791	0.0538	1.2758	0.08545	1.12757	2.86342	1.1828	0.61559
1.15983	1.99902	1.26891	0.05332	1.27679	0.08492	1.12862	2.80177	1.18383	0.58827
1.16081	1.97066	1.26989	0.05283	1.27775	0.0844	1.12961	2.73776	1.18484	0.56291
1.16176	1.94112	1.27086	0.05236	1.27879	0.08389	1.13059	2.67127	1.1858	0.53947
1.16279	1.90989	1.27191	0.05191	1.27979	0.08339	1.13158	2.60382	1.18679	0.5178
1.16382	1.87724	1.2729	0.05145	1.28081	0.08289	1.13258	2.53434	1.18781	0.49773
1.16475	1.84307	1.27391	0.05101	1.2818	0.08239	1.1336	2.46374	1.18886	0.47705
1.16577	1.80719	1.2749	0.05059	1.28277	0.08193	1.13457	2.39216	1.1899	0.45779
1.1668	1.77031	1.27585	0.05017	1.2838	0.08141	1.13563	2.32064	1.1909	0.44178
1.16783	1.73191	1.27684	0.04976	1.28478	0.08097	1.1366	2.24905	1.19193	0.427
1.1688	1.69243	1.27786	0.04938	1.28581	0.08051	1.13757	2.17787	1.19294	0.41318
1.1698	1.65215	1.27888	0.04899	1.28682	0.08004	1.13859	2.10642	1.19389	0.40039
1.17082	1.61032	1.27986	0.0486	1.28778	0.07959	1.13959	2.03578	1.19496	0.38861
1.1718	1.56757	1.28097	0.04796	1.28881	0.07915	1.14061	1.96572	1.19593	0.37752
1.17281	1.52379	1.28209	0.04751	1.28982	0.07873	1.14159	1.89612	1.19691	0.36728
1.17377	1.47939	1.28309	0.04715	1.29081	0.07831	1.1426	1.8277	1.19791	0.35759
1.17478	1.43443	1.28409	0.0468	1.29179	0.07789	1.1436	1.75999	1.19892	0.34841
1.17582	1.38901	1.28514	0.04646	1.2928	0.07748	1.14462	1.69363	1.19996	0.33989
1.17678	1.34309	1.28613	0.04612	1.2938	0.07707	1.14563	1.62858	1.20089	0.332
1.17781	1.29686	1.28711	0.04578	1.29481	0.07666	1.14662	1.56451	1.20192	0.32448
1.17882	1.25027	1.28813	0.04545	1.29579	0.07625	1.14758	1.50202	1.20289	0.31732
1.17979	1.20378	1.28908	0.04514	1.2968	0.07585	1.1486	1.44125	1.20388	0.31071
1.18082	1.15732	1.29011	0.04482	1.2978	0.07548	1.14962	1.38201	1.20495	0.30488
1.18177	1.11084	1.29111	0.04453	1.2988	0.07509	1.1506	1.3249	1.20598	0.2992
1.1828	1.06506	1.29208	0.04422	1.29985	0.07473	1.15161	1.2692	1.20692	0.29324
1.18378	1.01961	1.2931	0.04393	1.30079	0.07436	1.15261	1.21532	1.2079	0.28809
1.18484	0.97457	1.29408	0.04365	1.30182	0.07401	1.15361	1.16332	1.20895	0.28294
1.18584	0.93002	1.29515	0.04337	1.30275	0.07362	1.15465	1.1131	1.20993	0.27802
1.18676	0.88653	1.2961	0.0431	1.3038	0.0733	1.15563	1.06513	1.21085	0.27366
1.18778	0.8441	1.29715	0.04282	1.30488	0.07294	1.15667	1.01891	1.21188	0.26915
1.1888	0.8028	1.29814	0.04256	1.30578	0.07259	1.15766	0.97453	1.21295	0.26505
1.18981	0.76243	1.29912	0.0423	1.30683	0.07226	1.15862	0.93212	1.21392	0.26111
1.19081	0.72352	1.3001	0.04204	1.30779	0.07191	1.15961	0.89134	1.21487	0.2574
1.19181	0.68569	1.30111	0.04179	1.30878	0.07158	1.16063	0.85236	1.21591	0.25389
1.1928	0.64922	1.30209	0.04155	1.30981	0.07146	1.16162	0.81555	1.21691	0.25059
1.19384	0.61436	1.30312	0.0413	1.31082	0.07098	1.16263	0.78037	1.21792	0.24738
1.19484	0.58101	1.30412	0.04108	1.31179	0.07066	1.16358	0.74712	1.21891	0.24426
1.19583	0.54913	1.30509	0.04085	1.31277	0.07035	1.16461	0.7154	1.21995	0.24134
1.19682	0.51872	1.30611	0.04062	1.31379	0.07004	1.16565	0.68528	1.22095	0.23862
1.19785	0.4878	1.30709	0.0404	1.31474	0.06974	1.16662	0.6568	1.22195	0.23591
1.19891	0.45671	1.30813	0.04017	1.3158	0.06942	1.16765	0.62995	1.22298	0.23328
1.19993	0.43111	1.3091	0.03996	1.31688	0.06914	1.1686	0.60445	1.22389	0.23074
1.20092	0.40695	1.31015	0.03976	1.31785	0.06884	1.16963	0.5806	1.22492	0.22828
1.20189	0.38435	1.3111	0.03954	1.31884	0.06855	1.17063	0.55786	1.22594	0.22622
1.20294	0.36303	1.31211	0.03934	1.31981	0.06827	1.17163	0.53666	1.22692	0.22386
1.20391	0.34309	1.31312	0.03914	1.32084	0.068	1.17259	0.51646	1.22792	0.22244
1.20494	0.32448	1.3141	0.03894	1.32178	0.06775	1.17358	0.4975	1.22893	0.21991
1.20592	0.30709	1.31509	0.03875	1.32283	0.06748	1.17468	0.47736	1.22989	0.21786
1.20693	0.29086	1.31608	0.03857	1.3238	0.06725	1.1757	0.45837	1.23094	0.21576
1.20798	0.27581	1.31711	0.03838	1.32482	0.06697	1.17673	0.44273	1.23194	0.21386
1.20889	0.26174	1.31816	0.0382	1.32579	0.06669	1.1777	0.42803	1.23295	0.21196
1.20992	0.24872	1.31914	0.03802	1.32682	0.06654	1.17872	0.4141	1.23391	0.21021
1.21099	0.23653	1.32013	0.03786	1.32778	0.06624	1.17974	0.40109	1.2349	0.20851
1.21197	0.22523	1.32106	0.03767	1.32881	0.066	1.18078	0.38884	1.23595	0.20685
1.21291	0.21476	1.32215	0.0375	1.32982	0.06577	1.18171	0.37728	1.23695	0.20524
1.21395	0.20504	1.32309	0.03734	1.33083	0.06554	1.18271	0.36653	1.23792	0.2037
1.21497	0.19601	1.32414	0.03717	1.33181	0.06531	1.1837	0.35629	1.23895	0.20233
1.21595	0.18761	1.32511	0.03701	1.3328	0.06507	1.18472	0.34665	1.23996	0.20097
1.21692	0.17977	1.32612	0.03685	1.33386	0.06484	1.18576	0.33755	1.241	0.19945
1.21794	0.17253	1.32713	0.03669	1.33481	0.06461	1.18672	0.32896	1.24197	0.19805
1.21892	0.16575	1.32814	0.03654	1.33581	0.0644	1.18771	0.32095	1.24294	0.19697
1.21994	0.15944	1.32913	0.0364	1.33686	0.06418	1.18873	0.31339	1.24395	0.19542
1.22093	0.15358	1.33008	0.03625	1.33783	0.06398	1.18974	0.30621	1.24495	0.19404
1.22189	0.14806	1.33116	0.03611	1.33883	0.06377	1.1907	0.29942	1.24599	0.19389
1.22285	0.14291	1.33217	0.03597	1.33976	0.06355	1.19173	0.29301	1.24697	0.19235
1.22393	0.13809	1.3331	0.03584	1.3408	0.06338	1.1927	0.28692	1.24799	0.19062
1.22494	0.13356	1.33414	0.0357	1.3418	0.06315	1.19375	0.28113	1.24894	0.18923
1.22592	0.12933	1.3351	0.03557	1.34278	0.06297	1.19474	0.27569	1.24996	0.18795
1.2269	0.12536	1.33612	0.03545	1.34379	0.06279	1.19572	0.27053	1.25098	0.18715
1.22792	0.12164	1.33707	0.03532	1.34484	0.0627	1.19676	0.26564	1.25194	0.18594
1.22888	0.11813	1.33813	0.03519	1.34583	0.06239	1.19772	0.26096	1.25298	0.18748
1.22997	0.11482	1.33917	0.03506	1.3468	0.06223	1.19871	0.2564	1.25398	0.1869
1.23095	0.11171	1.3401	0.03494	1.34785	0.06251	1.19974	0.25214	1.25492	0.18408
1.23193	0.10876	1.34111	0.03482	1.34882	0.0625	1.2007	0.24807	1.25593	0.18247
1.23296	0.10597	1.34212	0.03471	1.34978	0.06222	1.20169	0.24425	1.2569	0.18101
1.23391	0.10334	1.34315	0.03459	1.35076	0.06193	1.20272	0.24056	1.25796	0.17983
1.23496	0.10082	1.34411	0.03448	1.35187	0.06172	1.20371	0.23704	1.25892	0.17869
1.23595	0.09845	1.34507	0.03437	1.35278	0.06144	1.20471	0.23365	1.26001	0.17768
1.23694	0.09617	1.34611	0.03427	1.35384	0.06108	1.20574	0.23038	1.26094	0.17661
1.23795	0.09404	1.34718	0.03416	1.35484	0.06107	1.20673	0.22726	1.26197	0.1755
1.23896	0.09198	1.34812	0.03405	1.35584	0.06062	1.20775	0.22429	1.26296	0.17449
1.23992	0.09004	1.34917	0.03395	1.35678	0.06042	1.20873	0.22139	1.26402	0.17353
1.24094	0.08817	1.35017	0.03385	1.35779	0.06025	1.20974	0.21862	1.26495	0.17251
1.24194	0.0864	1.35112	0.03374	1.3588	0.0602	1.2108	0.21591	1.26595	0.17154
1.24294	0.0847	1.35208	0.03364	1.35981	0.05995	1.21174	0.21332	1.26694	0.17478
1.24395	0.08309	1.3531	0.03355	1.36084	0.05977	1.21276	0.21116	1.26794	0.17066
1.2449	0.08153	1.35414	0.03345	1.36186	0.0596	1.21373	0.20893	1.26895	0.16933
1.24591	0.08004	1.35515	0.03336	1.36282	0.05943	1.21478	0.20647	1.2699	0.16806
1.247	0.07863	1.35618	0.0334	1.36381	0.05933	1.21575	0.20412	1.27102	0.16725
1.24797	0.07727	1.35716	0.03322	1.36477	0.05917	1.21672	0.20194	1.27197	0.16619
1.24898	0.07594	1.3581	0.03311	1.36583	0.059	1.21774	0.19985	1.27302	0.16551
1.24996	0.07469	1.35914	0.03301	1.36677	0.05884	1.21874	0.1978	1.27397	0.16448
1.25095	0.07349	1.36015	0.03292	1.36787	0.0587	1.21976	0.19578	1.27495	0.16352
1.25195	0.07231	1.3611	0.03283	1.36885	0.05853	1.22076	0.19391	1.27596	0.1626
1.25296	0.07119	1.36211	0.03274	1.36984	0.05839	1.22173	0.19198	1.27695	0.16318
1.25395	0.0701	1.36315	0.03266	1.37081	0.05826	1.22275	0.19022	1.27789	0.16106
1.255	0.06905	1.36407	0.03257	1.3718	0.05825	1.22375	0.18851	1.27892	0.16003
1.25594	0.06806	1.36514	0.03249	1.37286	0.05799	1.22473	0.18684	1.28	0.15904
1.25699	0.0671	1.36614	0.03241	1.37383	0.05784	1.22576	0.18549	1.28097	0.15807
1.25793	0.06617	1.3671	0.03234	1.37481	0.05776	1.22674	0.18406	1.28194	0.15727
1.25895	0.06529	1.36813	0.03226	1.37585	0.05766	1.22769	0.18209	1.28294	0.15844
1.25999	0.06444	1.36915	0.03219	1.37688	0.05751	1.22871	0.18045	1.28397	0.15618
1.26099	0.06362	1.37017	0.03212	1.37784	0.05737	1.2297	0.17887	1.28498	0.15524
1.26196	0.0628	1.37113	0.03205	1.37884	0.05723	1.23074	0.17735	1.28598	0.15398
1.26294	0.06201	1.37213	0.03198	1.3798	0.05709	1.23174	0.1759	1.28696	0.15287
1.26397	0.06126	1.37314	0.03192	1.38081	0.05698	1.23275	0.17448	1.28801	0.15201
1.26494	0.06051	1.3741	0.03186	1.38176	0.05688	1.23375	0.17319	1.28894	0.15135
1.266	0.05981	1.37517	0.03179	1.38283	0.05681	1.23475	0.17173	1.28998	0.15053
1.26698	0.05911	1.37612	0.03173	1.38375	0.05668	1.23573	0.17047	1.29095	0.15069
1.26793	0.05844	1.37713	0.03167	1.38486	0.05663	1.23679	0.16908	1.29199	0.14887
1.26895	0.05779	1.37815	0.0316	1.38585	0.05645	1.23774	0.16781	1.29297	0.14804
1.26994	0.05717	1.37919	0.03155	1.38687	0.05642	1.23877	0.16655	1.294	0.14705
1.27094	0.05656	1.38015	0.03149	1.38784	0.05625	1.23977	0.16531	1.29498	0.1463
1.27204	0.05598	1.38111	0.03144	1.38888	0.05627	1.24075	0.16407	1.29601	0.14535
1.27292	0.0554	1.38214	0.03138	1.38987	0.05606	1.24177	0.16281	1.29697	0.14454
1.27397	0.05486	1.38315	0.03132	1.39081	0.05594	1.24278	0.16164	1.29796	0.1441
1.27498	0.05431	1.38419	0.03128	1.39187	0.05589	1.24374	0.16051	1.29899	0.14321
1.27599	0.05377	1.38513	0.03123	1.39282	0.05574	1.24478	0.1594	1.29999	0.1428
1.27697	0.05325	1.38613	0.03118	1.39383	0.05565	1.24571	0.1584	1.30093	0.14173
1.27795	0.05276	1.38714	0.03113	1.39481	0.05554	1.24676	0.1572	1.30203	0.14096
1.27897	0.05228	1.38815	0.03108	1.39582	0.05545	1.24778	0.15619	1.30293	0.1403
1.27999	0.05181	1.38913	0.03104	1.39685	0.05542	1.2488	0.15509	1.30394	0.1396
1.28098	0.05135	1.39015	0.03099	1.39782	0.05528	1.24974	0.15395	1.30499	0.13885
1.28193	0.05091	1.39114	0.03094	1.39843	0.05524	1.25076	0.15288	1.30603	0.13832
1.28295	0.05047	1.39221	0.0309	1.39866	0.05526	1.25177	0.15194	1.30696	0.13776
1.28394	0.05004	1.39307	0.03087	1.39814	0.05424	1.25278	0.15092	1.30796	0.13956
1.285	0.04963	1.39412	0.03082	1.39719	0.05333	1.25381	0.14989	1.30897	0.13676
1.28599	0.04921	1.3952	0.03079	1.39615	0.05226	1.2548	0.14896	1.31	0.1362
1.28699	0.0488	1.39608	0.03075	1.39525	0.05152	1.25572	0.1483	1.31102	0.13595
1.28796	0.0484	1.39716	0.03072	1.39413	0.0508	1.25674	0.14711	1.31203	0.13494
1.28904	0.04791	1.39816	0.03068	1.39318	0.05011	1.25777	0.14603	1.313	0.13548
1.29002	0.04729	1.39868	0.03067	1.39214	0.04947	1.25879	0.14514	1.31403	0.13375
1.29101	0.04693	1.39813	0.03003	1.39114	0.04882	1.25979	0.14418	1.31498	0.13329
1.29206	0.04657	1.39721	0.02932	1.39006	0.04808	1.26078	0.14351	1.31594	0.13258
1.29308	0.04622	1.39617	0.02877	1.38894	0.04736	1.26181	0.14259	1.31699	0.13221
1.29403	0.04587	1.39516	0.02829	1.38796	0.0468	1.26276	0.14174	1.31796	0.13171
1.29509	0.04552	1.39417	0.02786	1.38697	0.04628	1.26373	0.14085	1.31895	0.13118
1.29607	0.0452	1.39315	0.02746	1.38594	0.04584	1.26475	0.13996	1.31999	0.13089
1.29708	0.04486	1.3921	0.02709	1.38495	0.04533	1.26577	0.13908	1.321	0.13024
1.29808	0.04455	1.39113	0.02673	1.38397	0.04485	1.26682	0.13825	1.32199	0.12981
1.29905	0.04424	1.39016	0.02639	1.38297	0.04438	1.26775	0.13739	1.32297	0.12936
1.30009	0.04392	1.38924	0.02607	1.38196	0.04406	1.26877	0.13669	1.32396	0.12881
1.30109	0.04361	1.38817	0.02576	1.38099	0.04405	1.26977	0.13574	1.32496	0.1313
1.30204	0.04332	1.38716	0.02546	1.37992	0.04323	1.27077	0.13487	1.326	0.12822
1.30308	0.04303	1.38613	0.02517	1.37899	0.04272	1.27179	0.13408	1.32705	0.12855
1.30409	0.04275	1.38513	0.02488	1.37797	0.04231	1.27283	0.13334	1.32802	0.12769
1.3051	0.04247	1.38413	0.02461	1.37695	0.04208	1.27381	0.13263	1.32896	0.12693
1.30608	0.0422	1.38318	0.02434	1.37592	0.04158	1.27477	0.13159	1.33002	0.12651
1.30702	0.04193	1.38216	0.02409	1.3749	0.04121	1.27572	0.13153	1.33101	0.1268
1.30808	0.04166	1.38116	0.02384	1.37399	0.04089	1.27673	0.13015	1.33197	0.12582
1.30912	0.04141	1.38009	0.02359	1.37296	0.04058	1.27776	0.12923	1.33302	0.12531
1.31003	0.04116	1.37916	0.02335	1.37191	0.04018	1.2788	0.12856	1.33403	0.12602
1.3111	0.04091	1.3782	0.02312	1.37095	0.03999	1.27973	0.12782	1.33495	0.12466
1.31208	0.04067	1.37719	0.0229	1.36996	0.03948	1.28079	0.12701	1.33605	0.12414
1.31309	0.04043	1.37612	0.02268	1.36891	0.03913	1.28175	0.12625	1.33703	0.12431
1.31405	0.04019	1.37514	0.02245	1.36799	0.03885	1.28277	0.12559	1.33804	0.12557
1.31508	0.03996	1.37417	0.02224	1.36695	0.03878	1.28376	0.12507	1.33902	0.1238
1.31608	0.03974	1.37312	0.02204	1.36596	0.0382	1.28476	0.12414	1.33999	0.1231
1.31709	0.03953	1.37213	0.02183	1.36494	0.03787	1.28575	0.12342	1.341	0.12276
1.31811	0.03931	1.3712	0.02163	1.36396	0.03756	1.28678	0.12279	1.34201	0.12252
1.31904	0.03909	1.37016	0.02143	1.36298	0.03726	1.28777	0.12206	1.34296	0.12219
1.32008	0.03889	1.36919	0.02123	1.36193	0.03696	1.28875	0.12144	1.34397	0.12238
1.32104	0.03868	1.36814	0.02104	1.36091	0.03675	1.28977	0.12105	1.345	0.12182
1.32211	0.03848	1.36712	0.02085	1.35992	0.03641	1.29076	0.12118	1.34598	0.12129
1.32308	0.03828	1.36614	0.02067	1.35891	0.03611	1.29179	0.1196	1.34699	0.12119
1.32405	0.03808	1.36512	0.02048	1.35793	0.03584	1.29281	0.11896	1.34795	0.12086
1.32501	0.03788	1.36415	0.02031	1.35697	0.0356	1.29375	0.11848	1.34896	0.12037
1.32611	0.03769	1.36319	0.02013	1.35592	0.03553	1.29479	0.11771	1.34998	0.12026
1.3271	0.0375	1.36216	0.01996	1.35492	0.03529	1.29582	0.11812	1.35103	0.12078
1.32808	0.03732	1.36111	0.01978	1.35399	0.03482	1.29679	0.11677	1.35197	0.11994
1.32899	0.03713	1.36012	0.01961	1.3529	0.03453	1.29781	0.11609	1.35293	0.11936
1.33008	0.03696	1.35909	0.01945	1.35194	0.03426	1.29877	0.11547	1.35402	0.11916
1.33115	0.03679	1.3582	0.01929	1.3509	0.03403	1.29982	0.11488	1.35499	0.11955
1.33209	0.03661	1.3572	0.01913	1.34995	0.03402	1.30076	0.11441	1.35604	0.11976
1.3331	0.03645	1.35616	0.01897	1.34894	0.03354	1.3018	0.11401	1.35704	0.1185
1.33407	0.03628	1.35518	0.01882	1.34795	0.0333	1.30281	0.11348	1.35798	0.11889
1.3351	0.03612	1.35416	0.01871	1.3469	0.03307	1.30378	0.11275	1.35898	0.1179
1.33608	0.03597	1.35321	0.01852	1.34594	0.03282	1.3048	0.11225	1.36	0.11814
1.3371	0.0358	1.35211	0.01838	1.34494	0.03258	1.30579	0.11179	1.36102	0.11776
1.33807	0.03565	1.35117	0.01824	1.34391	0.03236	1.3068	0.11152	1.362	0.11727
1.33907	0.03549	1.35015	0.0181	1.34286	0.03219	1.30781	0.11086	1.363	0.11699
1.34007	0.03534	1.34914	0.01795	1.34194	0.03192	1.30875	0.11136	1.364	0.11725
1.3411	0.0352	1.34816	0.01781	1.34087	0.03189	1.30981	0.11024	1.36503	0.11687
1.34205	0.03506	1.34717	0.01767	1.33992	0.03149	1.31082	0.10951	1.36603	0.11651
1.34309	0.03492	1.34621	0.01754	1.33894	0.03128	1.3118	0.11043	1.367	0.11636
1.34406	0.03478	1.34514	0.0174	1.33798	0.03109	1.31275	0.10874	1.36801	0.11596
1.34509	0.03465	1.34416	0.01728	1.33697	0.03087	1.3138	0.1082	1.36902	0.11593
1.34615	0.03452	1.34315	0.01715	1.33593	0.03068	1.3148	0.10784	1.37004	0.11562
1.34708	0.03438	1.34215	0.01702	1.33494	0.03046	1.31581	0.1076	1.37099	0.11556
1.34806	0.03425	1.34115	0.01689	1.33392	0.03026	1.31674	0.10706	1.37202	0.11543
1.3491	0.03413	1.34011	0.01676	1.33292	0.03006	1.31777	0.10679	1.37301	0.11589
1.35013	0.03401	1.33915	0.01664	1.33192	0.02996	1.31881	0.1065	1.37402	0.11596
1.3511	0.03389	1.33815	0.01652	1.33089	0.0297	1.31975	0.10587	1.37503	0.11505
1.35213	0.03377	1.33718	0.0164	1.32988	0.02963	1.32078	0.10572	1.37607	0.11473
1.3531	0.03365	1.33611	0.01628	1.32886	0.02932	1.32179	0.10556	1.37704	0.11463
1.3541	0.03353	1.33511	0.01615	1.32791	0.02913	1.32279	0.10499	1.37802	0.11429
1.35513	0.03343	1.33415	0.01604	1.32694	0.02893	1.32379	0.10508	1.37902	0.11412
1.35607	0.03332	1.33315	0.01593	1.3259	0.02875	1.32483	0.10438	1.38004	0.11438
1.35712	0.03322	1.33211	0.01581	1.32492	0.02857	1.32585	0.1037	1.38102	0.1146
1.35814	0.03312	1.33112	0.0157	1.32396	0.02839	1.32685	0.10333	1.38198	0.11392
1.35911	0.033	1.33013	0.01559	1.32291	0.02826	1.32779	0.10288	1.38301	0.11364
1.36008	0.03291	1.32911	0.01548	1.32195	0.02804	1.32879	0.10251	1.38402	0.11355
1.36107	0.03281	1.3281	0.01537	1.32087	0.02785	1.32979	0.10272	1.38504	0.11325
1.36208	0.03271	1.32712	0.01526	1.31992	0.02768	1.33079	0.10192	1.38603	0.11324
1.36305	0.03262	1.32611	0.01516	1.31892	0.02751	1.33183	0.10162	1.38707	0.11301
1.36408	0.03252	1.32514	0.01506	1.31794	0.02734	1.33283	0.10168	1.38804	0.11321
1.36514	0.03243	1.32412	0.01495	1.31681	0.02746	1.33377	0.10104	1.38907	0.11729
1.36608	0.03234	1.32313	0.01485	1.3159	0.02703	1.33484	0.10066	1.39001	0.11446
1.36712	0.03226	1.32212	0.01474	1.31493	0.02686	1.33583	0.1005	1.39106	0.11347
1.36807	0.03218	1.32112	0.01465	1.31395	0.02669	1.33681	0.10019	1.39205	0.11279
1.36916	0.03209	1.3201	0.01455	1.31287	0.02659	1.3378	0.09975	1.39307	0.11249
1.37011	0.03201	1.31916	0.01445	1.31191	0.02639	1.33883	0.09945	1.39404	0.1129
1.3711	0.03194	1.31816	0.01435	1.3109	0.02622	1.33976	0.09924	1.39509	0.11241
1.37216	0.03186	1.3172	0.01425	1.30991	0.02606	1.34075	0.09888	1.39602	0.11287
1.37318	0.03179	1.31606	0.01415	1.3089	0.0259	1.34177	0.0985	1.39704	0.11232
1.37411	0.03171	1.31511	0.01406	1.30793	0.02576	1.3428	0.09855	1.3981	0.11199
1.37514	0.03164	1.31414	0.01397	1.3069	0.0256	1.3438	0.09801	1.3988	0.11186
1.37614	0.03158	1.31313	0.01388	1.30592	0.02545	1.34485	0.09784	1.39893	0.11201
1.37711	0.0315	1.31213	0.01379	1.30482	0.02538	1.34583	0.09749	1.39848	0.1106
1.37805	0.03144	1.31117	0.0137	1.30392	0.02517	1.34682	0.09796	1.39746	0.10887
1.37911	0.03137	1.31014	0.01364	1.30293	0.02522	1.34781	0.09708	1.39641	0.10678
1.38018	0.03131	1.30914	0.01352	1.30189	0.02489	1.34882	0.09696	1.39545	0.10556
1.3811	0.03126	1.30812	0.01343	1.30093	0.02473	1.34983	0.09728	1.39443	0.10383
1.38208	0.0312	1.30714	0.01335	1.29993	0.02459	1.35081	0.09665	1.39342	0.10327
1.38308	0.03113	1.30609	0.01326	1.29893	0.02443	1.35182	0.09639	1.39241	0.10141
1.38407	0.03107	1.30515	0.01317	1.29796	0.02431	1.35284	0.09588	1.39139	0.10014
1.38506	0.03101	1.30412	0.01309	1.2969	0.02417	1.35384	0.0956	1.39041	0.09946
1.38611	0.03095	1.30308	0.013	1.29594	0.02412	1.35483	0.09551	1.38943	0.09795
1.38714	0.0309	1.30208	0.01292	1.29491	0.02402	1.35584	0.09531	1.38844	0.09676
1.38809	0.03083	1.30106	0.01283	1.29387	0.02394	1.35678	0.09503	1.38746	0.0959
1.38916	0.03079	1.30013	0.01275	1.29293	0.02375	1.35783	0.09494	1.38642	0.09552
1.3901	0.03072	1.29905	0.01267	1.29186	0.02357	1.35882	0.0962	1.38541	0.09373
1.39115	0.03067	1.29813	0.01259	1.29088	0.02341	1.35983	0.09484	1.38443	0.09277
1.39218	0.03062	1.29718	0.01251	1.2899	0.02326	1.3608	0.09428	1.38345	0.09196
1.39313	0.03057	1.29607	0.01243	1.28893	0.02311	1.36185	0.0945	1.38247	0.09134
1.39415	0.03053	1.29516	0.01235	1.28792	0.02298	1.36285	0.09386	1.38142	0.09038
1.39516	0.03048	1.29411	0.01228	1.28691	0.02283	1.36385	0.09455	1.38045	0.08935
1.39616	0.03043	1.2931	0.0122	1.28586	0.0227	1.3648	0.09385	1.37942	0.08862
1.39711	0.03039	1.29213	0.01212	1.28487	0.02256	1.36584	0.09349	1.37836	0.08777
1.39811	0.03035	1.29112	0.01205	1.28391	0.02242	1.36686	0.09319	1.37743	0.08706
1.39877	0.03032	1.2901	0.01197	1.2829	0.02229	1.36787	0.09295	1.37646	0.08615
1.399	0.03026	1.28913	0.0119	1.28187	0.02216	1.36885	0.09397	1.37541	0.09177
1.39845	0.02965	1.28811	0.01182	1.2809	0.02203	1.36986	0.09291	1.37444	0.08564
1.39738	0.02892	1.28711	0.01175	1.27993	0.02191	1.37086	0.09348	1.37348	0.08459
1.3964	0.02835	1.28616	0.01168	1.2789	0.02178	1.3718	0.09264	1.37238	0.08397
1.39546	0.02786	1.28515	0.01161	1.27795	0.02166	1.37291	0.09217	1.37143	0.08343
1.39448	0.0274	1.28407	0.01153	1.27684	0.02154	1.37384	0.09271	1.3704	0.08228
1.39338	0.02699	1.28309	0.01146	1.27588	0.02142	1.37484	0.09197	1.36937	0.08162
1.39234	0.02659	1.28206	0.01139	1.27494	0.0213	1.37578	0.0917	1.36837	0.08092
1.39137	0.02622	1.2811	0.01132	1.27391	0.02118	1.37681	0.0925	1.36743	0.08036
1.39045	0.02587	1.28009	0.01124	1.27286	0.02105	1.37781	0.09137	1.3664	0.07981
1.38941	0.02554	1.27908	0.01116	1.27191	0.02094	1.37881	0.09118	1.36545	0.07962
1.38839	0.02521	1.27813	0.0111	1.27093	0.02081	1.37978	0.09145	1.36444	0.0791
1.38743	0.0249	1.27705	0.01103	1.26995	0.0207	1.38081	0.09092	1.36344	0.07822
1.38636	0.02459	1.27611	0.01097	1.26888	0.02068	1.3818	0.09074	1.36242	0.07821
1.38535	0.0243	1.27509	0.0109	1.26789	0.02054	1.38279	0.09074	1.36145	0.07688
1.38445	0.02402	1.27411	0.01084	1.26692	0.02037	1.38385	0.0904	1.36042	0.07618
1.38344	0.02374	1.27305	0.01076	1.26592	0.02025	1.38485	0.09025	1.35938	0.07594
1.38243	0.02348	1.2721	0.0107	1.26486	0.02012	1.38582	0.09054	1.35841	0.07556
1.38143	0.02322	1.2711	0.01062	1.26393	0.02001	1.38686	0.09006	1.35736	0.07471
1.38038	0.02297	1.27015	0.01055	1.2629	0.01989	1.38788	0.08978	1.35642	0.07398
1.37941	0.02272	1.26914	0.0105	1.26191	0.01978	1.38885	0.08989	1.35544	0.07358
1.37831	0.02248	1.26809	0.01042	1.2609	0.01994	1.38989	0.08953	1.35443	0.07312
1.37744	0.02225	1.26709	0.01037	1.25989	0.01966	1.39082	0.0911	1.35338	0.07257
1.37641	0.02203	1.26611	0.0103	1.25894	0.0195	1.39185	0.09036	1.3524	0.07256
1.37542	0.0218	1.26512	0.01023	1.25795	0.01937	1.39285	0.08991	1.35137	0.07162
1.37437	0.02159	1.26411	0.01018	1.25687	0.01924	1.39386	0.0893	1.35046	0.07122
1.37344	0.02137	1.26307	0.0101	1.25588	0.01914	1.39485	0.08914	1.34941	0.0712
1.37244	0.02116	1.26212	0.01004	1.2549	0.01903	1.39589	0.08945	1.34836	0.07027
1.37142	0.02096	1.26111	0.00999	1.2539	0.01892	1.39685	0.08898	1.3474	0.07
1.37041	0.02076	1.26006	0.00992	1.25288	0.01881	1.39784	0.08881	1.3464	0.06944
1.36939	0.02056	1.25912	0.00986	1.25194	0.01875	1.39861	0.08882	1.34542	0.0688
1.36843	0.02038	1.25807	0.0098	1.25086	0.0186	1.399	0.08897	1.34437	0.06847
1.36737	0.02018	1.25705	0.00974	1.24989	0.01849	1.39843	0.0874	1.34335	0.06799
1.36644	0.02	1.25609	0.00968	1.24888	0.01838	1.3974	0.08598	1.34239	0.06764
1.36538	0.01982	1.25509	0.00962	1.24787	0.01828	1.39642	0.0842	1.34143	0.06709
1.36444	0.01964	1.25406	0.00956	1.24694	0.01817	1.39546	0.08474	1.34037	0.06663
1.36341	0.01946	1.25314	0.00949	1.24593	0.01806	1.39449	0.08196	1.33941	0.0664
1.36238	0.01929	1.25208	0.00943	1.24497	0.01796	1.39349	0.08095	1.33835	0.06592
1.3614	0.01911	1.25112	0.00938	1.24386	0.01786	1.39246	0.08001	1.33741	0.0655
1.3604	0.01895	1.2501	0.00931	1.24295	0.01775	1.39144	0.07888	1.33637	0.06525
1.3594	0.01878	1.24903	0.00926	1.24185	0.01764	1.39043	0.07806	1.33539	0.06495
1.35839	0.01862	1.24808	0.0092	1.24093	0.01754	1.38945	0.07737	1.33434	0.06456
1.35735	0.01846	1.24705	0.00914	1.23986	0.01743	1.38845	0.07609	1.33335	0.06598
1.35643	0.01831	1.24606	0.00908	1.23892	0.01733	1.38754	0.07561	1.33237	0.06414
1.35542	0.01816	1.24511	0.00901	1.23783	0.01723	1.38648	0.0744	1.33137	0.06347
1.35442	0.018	1.24405	0.00896	1.23687	0.01714	1.38538	0.07353	1.33039	0.06353
1.35341	0.01785	1.2431	0.0089	1.23587	0.01704	1.38449	0.07321	1.32943	0.06284
1.35243	0.0177	1.24207	0.00884	1.23491	0.01694	1.38342	0.07212	1.3284	0.0628
1.35138	0.01755	1.24112	0.00878	1.2339	0.01684	1.38247	0.07137	1.32738	0.06198
1.35038	0.01741	1.24006	0.00873	1.23287	0.01679	1.38144	0.07063	1.32639	0.06164
1.34937	0.01727	1.23907	0.00867	1.23192	0.017	1.38048	0.07	1.32538	0.06176
1.34836	0.01712	1.23814	0.00862	1.23095	0.01661	1.37944	0.06944	1.32442	0.06098
1.34734	0.01699	1.2371	0.00856	1.22988	0.01647	1.37846	0.06862	1.32341	0.06086
1.34637	0.01685	1.23611	0.00851	1.2289	0.01636	1.37742	0.06804	1.32237	0.0603
1.34542	0.01671	1.23514	0.00845	1.22787	0.01626	1.37645	0.06752	1.32141	0.05982
1.34438	0.01658	1.23414	0.0084	1.22691	0.01616	1.37547	0.06679	1.3204	0.05972
1.34343	0.01645	1.23308	0.00834	1.22588	0.01607	1.37449	0.06646	1.31938	0.05927
1.34235	0.01632	1.23204	0.00829	1.22489	0.01596	1.37343	0.06564	1.3184	0.05911
1.34135	0.01619	1.23106	0.00823	1.22386	0.01586	1.37247	0.06506	1.31738	0.05863
1.34041	0.01606	1.23009	0.00818	1.22292	0.01576	1.37144	0.06455	1.31639	0.05828
1.33935	0.01594	1.2291	0.00812	1.22187	0.01567	1.37038	0.06401	1.31542	0.05805
1.33837	0.01582	1.22806	0.00807	1.22093	0.01557	1.36949	0.06346	1.31438	0.05766
1.33737	0.0157	1.22716	0.00801	1.2199	0.01547	1.36842	0.06392	1.31341	0.05775
1.33638	0.01558	1.22609	0.00795	1.2189	0.01537	1.36748	0.06257	1.31241	0.05714
1.33544	0.01546	1.22506	0.0079	1.21797	0.01528	1.36642	0.06191	1.31136	0.05717
1.33435	0.01535	1.2241	0.00785	1.21689	0.01518	1.36542	0.06161	1.31044	0.0567
1.33332	0.01523	1.2231	0.0078	1.2159	0.01508	1.36446	0.06107	1.30943	0.05676
1.33247	0.01512	1.22212	0.00774	1.21486	0.01499	1.36344	0.06054	1.30844	0.05624
1.33138	0.01501	1.22112	0.00769	1.21388	0.01489	1.36244	0.06005	1.30736	0.0557
1.33038	0.0149	1.2201	0.00763	1.21286	0.01486	1.36144	0.05959	1.30641	0.05548
1.32937	0.01479	1.21903	0.00759	1.21185	0.01471	1.36042	0.05913	1.30541	0.0551
1.32838	0.01468	1.21803	0.00753	1.21092	0.01461	1.3594	0.0587	1.30438	0.05484
1.32737	0.01457	1.2171	0.00748	1.2099	0.01452	1.35844	0.05827	1.30337	0.05472
1.32638	0.01447	1.21602	0.00742	1.2089	0.01441	1.35744	0.05782	1.30238	0.05433
1.32538	0.01436	1.21512	0.00737	1.2079	0.01432	1.35641	0.05751	1.30137	0.05404
1.32438	0.01426	1.21408	0.00732	1.20685	0.01421	1.35541	0.05701	1.30041	0.05378
1.3234	0.01416	1.21306	0.00726	1.20588	0.01412	1.35444	0.05663	1.29945	0.05422
1.32237	0.01405	1.21209	0.00721	1.20486	0.01402	1.35343	0.05619	1.29839	0.05354
1.32135	0.01395	1.21112	0.00716	1.20389	0.01392	1.35241	0.05583	1.29733	0.05364
1.32038	0.01385	1.21014	0.00711	1.20289	0.01383	1.3515	0.05541	1.29635	0.05409
1.31934	0.01375	1.20906	0.00706	1.20195	0.01373	1.35046	0.05541	1.29536	0.05271
1.31837	0.01366	1.20807	0.00701	1.20087	0.01362	1.34941	0.05497	1.2944	0.05233
1.31742	0.01356	1.20706	0.00695	1.19985	0.01353	1.3484	0.05517	1.29337	0.05213
1.31639	0.01346	1.2061	0.0069	1.19885	0.01343	1.34744	0.05423	1.29236	0.052
1.31539	0.01337	1.20511	0.00685	1.19787	0.01334	1.34638	0.05378	1.29139	0.05176
1.31434	0.01328	1.20406	0.0068	1.19694	0.01325	1.34543	0.05331	1.29036	0.05154
1.31341	0.01319	1.20304	0.00675	1.19589	0.01314	1.34443	0.05378	1.28938	0.05124
1.3124	0.0131	1.20205	0.00669	1.19489	0.01304	1.34342	0.05335	1.28829	0.05121
1.31139	0.01301	1.20108	0.00664	1.19389	0.01296	1.34247	0.05237	1.28741	0.05089
1.31036	0.01292	1.20013	0.00659	1.19288	0.01287	1.34145	0.052	1.28639	0.05049
1.3094	0.01283	1.19905	0.00653	1.19194	0.01276	1.34042	0.05173	1.28538	0.05024
1.30834	0.01275	1.19802	0.00649	1.19092	0.01265	1.3394	0.05178	1.28433	0.05055
1.30736	0.01267	1.19712	0.00644	1.18983	0.01256	1.33843	0.05104	1.28334	0.04979
1.30647	0.01258	1.19612	0.00638	1.18888	0.01246	1.33742	0.05089	1.28238	0.04957
1.30541	0.0125	1.19513	0.00633	1.18789	0.01234	1.33646	0.0505	1.28143	0.04939
1.3044	0.01242	1.19407	0.00627	1.18684	0.01224	1.33537	0.05016	1.28033	0.04915
1.30335	0.01232	1.19311	0.00622	1.18593	0.01214	1.33441	0.04987	1.27928	0.04975
1.30233	0.01224	1.1921	0.00617	1.18498	0.01204	1.33345	0.04956	1.27837	0.05026
1.30137	0.01216	1.1911	0.00611	1.18384	0.01194	1.33239	0.04941	1.27731	0.04868
1.30036	0.01208	1.19006	0.00606	1.18288	0.01183	1.33142	0.04927	1.27634	0.04833
1.29936	0.012	1.18904	0.00601	1.18187	0.01173	1.33046	0.04894	1.27533	0.04796
1.29836	0.01192	1.18802	0.00596	1.18086	0.01162	1.32934	0.04843	1.27428	0.04786
1.29745	0.01184	1.18709	0.0059	1.17986	0.01151	1.3283	0.04789	1.27328	0.04817
1.29639	0.01176	1.18605	0.00585	1.17884	0.01141	1.3273	0.04753	1.27225	0.04738
1.29531	0.01168	1.185	0.0058	1.17786	0.0113	1.32633	0.04725	1.27125	0.04723
1.29432	0.0116	1.1841	0.00574	1.17683	0.01119	1.32529	0.04707	1.27025	0.0469
1.29336	0.01152	1.18308	0.00569	1.17593	0.01109	1.3243	0.04684	1.26924	0.04677
1.29233	0.01145	1.18206	0.00564	1.17486	0.01098	1.32326	0.04648	1.26822	0.0466
1.29133	0.01137	1.18109	0.00558	1.17387	0.01088	1.32231	0.04619	1.26726	0.0464
1.29032	0.01129	1.18007	0.00553	1.17288	0.01077	1.32127	0.04588	1.2663	0.04624
1.28933	0.01122	1.17912	0.00547	1.17186	0.01066	1.3203	0.04576	1.26523	0.04622
1.2884	0.01115	1.17805	0.00541	1.17084	0.01055	1.3193	0.04541	1.26428	0.04601
1.28729	0.01108	1.17708	0.00536	1.16992	0.01044	1.31825	0.04519	1.26329	0.04554
1.28639	0.011	1.17608	0.0053	1.16882	0.01032	1.31728	0.04494	1.26226	0.04534
1.28536	0.01093	1.17507	0.00524	1.16783	0.01022	1.31627	0.04488	1.26114	0.04522
1.28433	0.01085	1.17409	0.00519	1.16686	0.0101	1.31529	0.04451	1.26023	0.04499
1.28333	0.01079	1.17306	0.00513	1.16584	0.00999	1.3143	0.04429	1.2593	0.04513
1.28237	0.01072	1.17213	0.00508	1.16491	0.00988	1.31334	0.04455	1.25833	0.04563
1.28135	0.01065	1.17111	0.00502	1.16392	0.00976	1.31231	0.04397	1.25727	0.04478
1.28036	0.01058	1.17005	0.00496	1.16283	0.00965	1.31131	0.0436	1.25628	0.04439
1.27933	0.01051	1.16906	0.0049	1.16189	0.00953	1.31031	0.04332	1.25522	0.0445
1.27832	0.01044	1.1679	0.00481	1.16087	0.00941	1.30931	0.04322	1.25429	0.0442
1.27735	0.01037	1.16686	0.00474	1.15985	0.0093	1.3083	0.04292	1.25328	0.04396
1.2763	0.0103	1.16581	0.00469	1.15885	0.00919	1.30729	0.04267	1.25224	0.04369
1.27544	0.01024	1.1648	0.00463	1.15786	0.00907	1.30625	0.04254	1.25124	0.04347
1.27428	0.01017	1.16387	0.00456	1.15693	0.00895	1.3053	0.04271	1.25019	0.04334
1.27336	0.0101	1.16286	0.0045	1.15588	0.00882	1.30428	0.04211	1.24926	0.04314
1.27232	0.01004	1.16187	0.00444	1.15487	0.00871	1.30326	0.04182	1.24824	0.04315
1.2713	0.00997	1.16089	0.00438	1.15387	0.00859	1.30226	0.04179	1.24724	0.04294
1.27035	0.00991	1.15989	0.00432	1.15285	0.00846	1.30127	0.04151	1.24625	0.04265
1.26935	0.00984	1.1589	0.00426	1.15184	0.00835	1.3003	0.04159	1.2452	0.04249
1.26838	0.00977	1.15785	0.0042	1.15086	0.00823	1.29925	0.04125	1.24425	0.04275
1.26736	0.00971	1.15685	0.00414	1.14981	0.0081	1.29828	0.04131	1.24327	0.04249
1.26632	0.00965	1.15591	0.00407	1.14884	0.00798	1.29728	0.04073	1.24221	0.04212
1.26538	0.00958	1.15486	0.00401	1.14787	0.00786	1.29629	0.04045	1.24125	0.04213
1.26436	0.00952	1.15389	0.00394	1.14689	0.00774	1.29524	0.04026	1.24025	0.04219
1.26335	0.00946	1.15287	0.00388	1.14588	0.00763	1.29427	0.04025	1.23927	0.04175
1.26235	0.0094	1.15184	0.00382	1.14483	0.00749	1.29326	0.03996	1.23822	0.04186
1.26138	0.00934	1.15085	0.00375	1.14388	0.00738	1.2923	0.03975	1.23721	0.04143
1.26039	0.00927	1.14988	0.00368	1.14289	0.00724	1.2913	0.03947	1.23623	0.04122
1.2594	0.00922	1.14884	0.00362	1.14181	0.00712	1.29024	0.03944	1.23522	0.04151
1.25838	0.00915	1.14787	0.00355	1.14088	0.007	1.28924	0.03921	1.23428	0.04114
1.25735	0.00909	1.14689	0.00349	1.13992	0.00687	1.28822	0.03904	1.23328	0.04181
1.25635	0.00903	1.14587	0.00342	1.13885	0.00675	1.28726	0.03896	1.23224	0.04091
1.25537	0.00897	1.14487	0.00335	1.13785	0.00663	1.28628	0.03874	1.23127	0.04059
1.25436	0.00891	1.14385	0.00328	1.13689	0.00649	1.28528	0.03857	1.23025	0.04065
1.25332	0.00885	1.14287	0.00321	1.1359	0.00638	1.28424	0.03832	1.22921	0.04042
1.25236	0.00879	1.14186	0.00314	1.13481	0.00625	1.28321	0.03826	1.22821	0.04014
1.25132	0.00873	1.14086	0.00308	1.13386	0.00613	1.28231	0.03815	1.22723	0.04
1.25034	0.00867	1.13987	0.003	1.13283	0.00601	1.2812	0.03789	1.22624	0.03977
1.24931	0.00862	1.13886	0.00293	1.13192	0.00588	1.28031	0.03771	1.22523	0.03963
1.24839	0.00856	1.13787	0.00286	1.13082	0.00576	1.27927	0.03773	1.22423	0.03954
1.24735	0.0085	1.13687	0.00279	1.12984	0.00563	1.27835	0.03757	1.22321	0.03938
1.24633	0.00844	1.13581	0.00272	1.12885	0.0055	1.2773	0.03721	1.22222	0.03929
1.24536	0.00838	1.13485	0.00265	1.12784	0.00538	1.27621	0.03713	1.22125	0.03937
1.24433	0.00833	1.13383	0.00258	1.12685	0.00526	1.27531	0.03694	1.22025	0.03908
1.24339	0.00827	1.13287	0.00251	1.12589	0.00513	1.27434	0.03674	1.21927	0.03892
1.24233	0.00821	1.13188	0.00243	1.12482	0.00501	1.27329	0.03681	1.21826	0.03872
1.24136	0.00816	1.13087	0.00236	1.12377	0.00484	1.27233	0.03666	1.21724	0.03847
1.24029	0.0081	1.1299	0.00228	1.1227	0.00472	1.27124	0.03639	1.21622	0.03838
1.23933	0.00804	1.12886	0.00221	1.12172	0.00461	1.27025	0.03623	1.21524	0.03824
1.23831	0.00799	1.12784	0.00214	1.12076	0.00448	1.26922	0.03617	1.21418	0.03816
1.23735	0.00793	1.12684	0.00206	1.11977	0.00436	1.26826	0.0359	1.21317	0.03801
1.23631	0.00788	1.12583	0.00199	1.11875	0.00424	1.26731	0.0357	1.21221	0.03822
1.23535	0.00782	1.12487	0.00192	1.11782	0.00411	1.26628	0.03558	1.21125	0.0382
1.23439	0.00777	1.12391	0.00184	1.11677	0.00399	1.26522	0.03539	1.21021	0.03774
1.23333	0.00772	1.12284	0.00177	1.11579	0.00386	1.26425	0.03524	1.20923	0.03759
1.23232	0.00766	1.12186	0.00169	1.11476	0.00374	1.26327	0.03529	1.2083	0.03736
1.23134	0.00761	1.12078	0.00162	1.11374	0.00362	1.26224	0.03511	1.20723	0.03752
1.23038	0.00755	1.11983	0.00155	1.11275	0.00349	1.2613	0.03487	1.20621	0.03754
1.22929	0.0075	1.11893	0.00147	1.11172	0.00337	1.26033	0.03474	1.20524	0.03746
1.22836	0.00744	1.11794	0.00139	1.11076	0.00325	1.2593	0.03465	1.20422	0.03748
1.22731	0.00739	1.11679	0.00131	1.10976	0.00312	1.25827	0.03444	1.20319	0.03693
1.22627	0.00733	1.1159	0.00124	1.10875	0.00301	1.25728	0.03444	1.20219	0.03668
1.22531	0.00728	1.11483	0.00116	1.10772	0.00289	1.25626	0.03421	1.2012	0.03643
1.22439	0.00723	1.11389	0.00109	1.10672	0.00276	1.25526	0.03404	1.2002	0.03623
1.22322	0.00718	1.11285	0.00101	1.10584	0.00264	1.25426	0.03515	1.19917	0.03624
1.2224	0.00713	1.11195	0.000934033	1.10476	0.0025	1.25324	0.03389	1.19819	0.03607
1.22129	0.00708	1.11085	0.000853515	1.10377	0.00238	1.25223	0.0338	1.19723	0.03592
1.22028	0.00702	1.10981	0.000778113	1.10276	0.00226	1.25128	0.03378	1.19624	0.03579
1.21931	0.00697	1.10881	0.000704279	1.10171	0.00213	1.25023	0.03349	1.19518	0.03563
1.21834	0.00692	1.10786	0.000634612	1.10074	0.00201	1.24925	0.03332	1.1942	0.03582
1.21735	0.00686	1.10688	0.000557882	1.09976	0.00188	1.24826	0.03312	1.19323	0.03572
1.21637	0.00682	1.10584	0.000480865	1.09878	0.00174	1.24722	0.033	1.19221	0.03555
1.21531	0.00676	1.10486	0.000397917	1.09771	0.00162	1.24622	0.03302	1.19122	0.0353
1.21437	0.00671	1.10383	0.000328673	1.09673	0.00148	1.24522	0.0327	1.1902	0.03553
1.2133	0.00666	1.1029	0.000249398	1.09573	0.00136	1.24423	0.03265	1.18924	0.0353
1.21231	0.00661	1.1018	0.000175815	1.09478	0.00123	1.24323	0.03274	1.18823	0.03499
1.21135	0.00656	1.10087	0.00010373	1.0937	0.00109	1.24227	0.03236	1.18718	0.03489
1.2103	0.00651	1.09989	2.3714e-05	1.09273	0.000965699	1.24123	0.03225	1.18622	0.03476
1.20932	0.00646	1.09881	-5.18347e-05	1.09181	0.000815168	1.24025	0.0326	1.18525	0.03481
1.20836	0.00641	1.09785	-0.000125017	1.09064	0.000677663	1.23923	0.03262	1.18422	0.03468
1.20728	0.00635	1.09688	-0.000203129	1.08973	0.000549796	1.23827	0.03239	1.18317	0.03438
1.20634	0.0063	1.09582	-0.000273549	1.08875	0.000393031	1.23721	0.03192	1.18228	0.03413
1.20533	0.00625	1.09492	-0.000341834	1.08778	0.000255098	1.23626	0.03183	1.18119	0.03395
1.20431	0.0062	1.09387	-0.000419582	1.08675	0.000117456	1.23525	0.03169	1.18018	0.03381
1.20329	0.00615	1.09287	-0.000490019	1.08576	-3.61876e-05	1.23425	0.03164	1.17915	0.03368
1.20233	0.0061	1.09183	-0.000578135	1.08475	-0.000180931	1.23323	0.03157	1.17821	0.0336
1.20134	0.00605	1.09082	-0.000641568	1.08373	-0.000336102	1.23224	0.03127	1.17721	0.03362
1.20028	0.006	1.08989	-0.00071552	1.08277	-0.00047533	1.23126	0.03128	1.17615	0.03365
1.19931	0.00595	1.08886	-0.000794428	1.08172	-0.000624722	1.23021	0.03102	1.17519	0.03343
1.19835	0.0059	1.08786	-0.000867674	1.08076	-0.000784691	1.22929	0.03094	1.1742	0.03322
1.19731	0.00585	1.08684	-0.000937207	1.07973	-0.000936689	1.22824	0.03156	1.17319	0.03316
1.19633	0.00579	1.08581	-0.00102	1.07878	-0.0011	1.22726	0.03086	1.17223	0.03314
1.19536	0.00575	1.08484	-0.00108	1.07779	-0.00126	1.22627	0.03102	1.17123	0.03322
1.19433	0.00569	1.08382	-0.00116	1.07674	-0.00141	1.22529	0.03067	1.17016	0.03309
1.19329	0.00564	1.08285	-0.00122	1.07578	-0.00158	1.2242	0.03044	1.16921	0.03293
1.19231	0.00559	1.08181	-0.00129	1.07472	-0.00174	1.22324	0.03028	1.16817	0.0328
1.19133	0.00553	1.08087	-0.00137	1.07379	-0.0019	1.22226	0.03024	1.16719	0.03283
1.19032	0.00549	1.07982	-0.00144	1.07274	-0.00207	1.22126	0.03012	1.16611	0.0329
1.18932	0.00543	1.07882	-0.00152	1.07175	-0.00223	1.22024	0.02989	1.1652	0.03267
1.18832	0.00538	1.07785	-0.00159	1.0707	-0.00239	1.21923	0.02976	1.16417	0.03251
1.18732	0.00533	1.07682	-0.00166	1.06972	-0.00255	1.21825	0.02975	1.16312	0.03234
1.18625	0.00528	1.07582	-0.00174	1.0687	-0.00271	1.21729	0.02955	1.16221	0.03223
1.18532	0.00523	1.0748	-0.0018	1.06775	-0.00288	1.21623	0.02969	1.16119	0.03212
1.18429	0.00518	1.07384	-0.00188	1.06673	-0.00304	1.21518	0.0294	1.16017	0.032
1.18329	0.00512	1.07283	-0.00195	1.0657	-0.00319	1.21423	0.02924	1.15922	0.0319
1.18227	0.00507	1.07184	-0.00202	1.06476	-0.00336	1.21325	0.02953	1.1582	0.03183
1.1813	0.00502	1.07083	-0.00209	1.06375	-0.0035	1.21223	0.02923	1.15718	0.03182
1.18027	0.00496	1.06984	-0.00216	1.06272	-0.00364	1.21125	0.02923	1.15621	0.03167
1.17934	0.00491	1.06889	-0.00223	1.06174	-0.00378	1.21024	0.02899	1.15518	0.03166
1.17829	0.00486	1.06788	-0.00232	1.06074	-0.0039	1.20922	0.02872	1.15421	0.03164
1.17721	0.00479	1.0668	-0.00239	1.0597	-0.00404	1.2083	0.02857	1.15321	0.0315
1.17615	0.00472	1.06583	-0.00247	1.05878	-0.00414	1.20722	0.02853	1.15213	0.03151
1.17524	0.00466	1.06484	-0.00254	1.0577	-0.00423	1.20624	0.02852	1.15121	0.03142
1.17413	0.00461	1.06382	-0.00262	1.05671	-0.00431	1.20527	0.02913	1.15018	0.03134
1.17327	0.00456	1.06284	-0.0027	1.05578	-0.00437	1.20422	0.02865	1.1491	0.03137
1.17226	0.00451	1.06181	-0.00278	1.05473	-0.00442	1.20321	0.02899	1.14819	0.03129
1.1712	0.00445	1.06087	-0.00285	1.05376	-0.00447	1.20222	0.02837	1.14721	0.03136
1.17019	0.0044	1.0598	-0.00295	1.05271	-0.00448	1.20123	0.0281	1.14618	0.03128
1.16922	0.00434	1.05881	-0.00302	1.05172	-0.00448	1.20027	0.02793	1.1452	0.03121
1.16819	0.00428	1.05786	-0.00311	1.05071	-0.00448	1.1992	0.0278	1.1442	0.03116
1.16721	0.00423	1.05689	-0.00319	1.04969	-0.00447	1.19821	0.02775	1.14315	0.0311
1.16617	0.00417	1.05582	-0.00328	1.04872	-0.00448	1.19729	0.02754	1.1422	0.03103
1.1652	0.00412	1.05483	-0.00337	1.04774	-0.00451	1.19626	0.0274	1.1412	0.03098
1.16417	0.00406	1.05382	-0.00347	1.04671	-0.00456	1.19523	0.02733	1.14019	0.03101
1.16317	0.004	1.05282	-0.00356	1.04571	-0.00466	1.19418	0.02717	1.13923	0.03106
1.16218	0.00394	1.05185	-0.00365	1.04475	-0.00481	1.19316	0.02703	1.13821	0.03112
1.16119	0.00389	1.05083	-0.00375	1.04372	-0.00503	1.19229	0.02693	1.13723	0.03119
1.16025	0.00383	1.04981	-0.00386	1.04276	-0.00535	1.19128	0.02675	1.13618	0.0312
1.15919	0.00378	1.04877	-0.00396	1.04173	-0.00575	1.19027	0.02663	1.13516	0.03124
1.15813	0.00372	1.0478	-0.00407	1.04073	-0.00628	1.1892	0.0265	1.13416	0.03121
1.15719	0.00366	1.04678	-0.00417	1.03972	-0.00685	1.18817	0.02639	1.13323	0.03115
1.15621	0.0036	1.04582	-0.00429	1.03871	-0.00757	1.18719	0.02633	1.13216	0.03111
1.15516	0.00354	1.04487	-0.0044	1.03767	-0.00839	1.18624	0.02652	1.13121	0.03153
1.1542	0.00348	1.04383	-0.00452	1.03662	-0.00933	1.18524	0.02632	1.13017	0.03143
1.15323	0.00342	1.04286	-0.00464	1.03563	-0.01043	1.18421	0.02619	1.12916	0.03151
1.15218	0.00337	1.04184	-0.00477	1.03461	-0.01157	1.18325	0.02601	1.12819	0.03139
1.15116	0.0033	1.04084	-0.00492	1.03362	-0.01282	1.1822	0.02584	1.12722	0.03129
1.15023	0.00324	1.03983	-0.00506	1.03259	-0.01418	1.18122	0.02571	1.12613	0.03127
1.14918	0.00318	1.03888	-0.00521	1.03162	-0.01562	1.18024	0.0256	1.1252	0.03126
1.14818	0.00312	1.03779	-0.00539	1.03063	-0.01719	1.17921	0.02545	1.12416	0.03126
1.14714	0.00306	1.03679	-0.00555	1.02967	-0.01891	1.17822	0.02537	1.12317	0.03186
1.14623	0.003	1.0358	-0.00574	1.0286	-0.02075	1.17723	0.02545	1.12217	0.03201
1.14519	0.00294	1.0348	-0.00594	1.02762	-0.02278	1.17623	0.02549	1.12116	0.03216
1.1442	0.00288	1.03384	-0.00616	1.02665	-0.02497	1.17522	0.02531	1.12019	0.03218
1.14316	0.00281	1.0328	-0.0064	1.02558	-0.02734	1.17419	0.02504	1.11918	0.03223
1.14213	0.00275	1.03184	-0.00665	1.02462	-0.02998	1.17319	0.02495	1.11818	0.03224
1.14116	0.00269	1.03086	-0.00693	1.02363	-0.03285	1.17219	0.02543	1.11719	0.03226
1.14021	0.00262	1.02987	-0.00725	1.02263	-0.03601	1.1712	0.0249	1.11616	0.03227
1.13916	0.00256	1.02881	-0.00759	1.02161	-0.03956	1.17022	0.02487	1.1152	0.03231
1.13819	0.0025	1.02781	-0.00799	1.0206	-0.04344	1.16919	0.02499	1.1142	0.03233
1.13719	0.00243	1.02684	-0.0084	1.01962	-0.04779	1.16817	0.02462	1.11314	0.03236
1.13621	0.00237	1.02585	-0.00886	1.01858	-0.05254	1.16719	0.02452	1.11219	0.03242
1.13518	0.0023	1.02472	-0.00937	1.0176	-0.05784	1.16621	0.02428	1.11118	0.03247
1.13423	0.00224	1.02372	-0.00995	1.01662	-0.06374	1.16517	0.02403	1.11015	0.03256
1.1332	0.00218	1.02271	-0.01056	1.01564	-0.07025	1.1642	0.02383	1.10911	0.03267
1.13216	0.00211	1.02174	-0.01125	1.0146	-0.07745	1.16321	0.02367	1.1082	0.0328
1.13119	0.00204	1.02073	-0.01197	1.01357	-0.08533	1.16218	0.02365	1.10714	0.03294
1.13015	0.00198	1.01971	-0.01278	1.01259	-0.09392	1.16118	0.02355	1.10615	0.03306
1.1292	0.00191	1.0187	-0.01364	1.01157	-0.10361	1.16019	0.02336	1.10517	0.03319
1.12817	0.00185	1.01775	-0.01459	1.0105	-0.11427	1.15923	0.02319	1.10416	0.03339
1.12716	0.00178	1.01671	-0.01563	1.00951	-0.12523	1.15823	0.02316	1.10316	0.03358
1.12618	0.00171	1.01571	-0.01674	1.00853	-0.13708	1.15721	0.02309	1.10216	0.03379
1.12516	0.00165	1.01469	-0.01799	1.00749	-0.14959	1.15619	0.02299	1.10117	0.03413
1.1242	0.00157	1.01369	-0.01933	1.00652	-0.16288	1.15519	0.02273	1.10017	0.03432
1.12318	0.00151	1.01272	-0.02076	1.00549	-0.17685	1.15419	0.02256	1.09921	0.03452
1.12215	0.00144	1.01174	-0.02237	1.00454	-0.19142	1.15318	0.02243	1.09817	0.03473
1.12115	0.00138	1.01071	-0.02408	1.00351	-0.20663	1.15222	0.02236	1.09722	0.03494
1.12021	0.00131	1.00969	-0.02598	1.00253	-0.22234	1.15122	0.02223	1.09618	0.03518
1.11924	0.00124	1.0087	-0.02803	1.00148	-0.23838	1.15024	0.02209	1.09515	0.0354
1.11819	0.00117	1.0077	-0.03026	1.0005	-0.25466	1.1492	0.02196	1.0942	0.03559
1.11718	0.00111	1.00671	-0.0327	0.99951	-0.27101	1.14818	0.02185	1.09319	0.03583
1.11617	0.00103	1.00569	-0.03533	0.99847	-0.28744	1.14727	0.02173	1.09215	0.03604
1.11518	0.000976228	1.00469	-0.03819	0.99754	-0.30371	1.1462	0.02164	1.09116	0.03627
1.11416	0.000902044	1.00376	-0.04132	0.99652	-0.31975	1.14523	0.0215	1.09019	0.0365
1.11316	0.000834401	1.00272	-0.04469	0.9955	-0.33557	1.14424	0.02147	1.08914	0.0367
1.11219	0.00076857	1.00169	-0.04834	0.99449	-0.35095	1.14322	0.02128	1.08815	0.03689
1.11116	0.000691914	1.00073	-0.05224	0.9935	-0.36594	1.14225	0.02118	1.08715	0.03709
1.11016	0.000628431	0.99976	-0.05643	0.99244	-0.38034	1.1412	0.02106	1.08614	0.03726
1.1091	0.000564762	0.99874	-0.06088	0.9915	-0.39431	1.14019	0.0209	1.08519	0.03744
1.10823	0.000497919	0.9977	-0.06562	0.99053	-0.40783	1.13918	0.02078	1.08412	0.03755
1.10715	0.000431814	0.99676	-0.07061	0.98949	-0.42087	1.13819	0.02065	1.08317	0.03773
1.10614	0.000362355	0.99571	-0.07589	0.9885	-0.43332	1.13717	0.02051	1.08221	0.03785
1.10515	0.000289386	0.99473	-0.08138	0.98749	-0.44534	1.13622	0.02041	1.08118	0.03791
1.10412	0.000225743	0.99366	-0.08711	0.9865	-0.45691	1.13519	0.02029	1.0802	0.038
1.10319	0.000161977	0.99277	-0.09297	0.9855	-0.46804	1.13419	0.02019	1.07918	0.03799
1.10216	8.97579e-05	0.99172	-0.09927	0.98449	-0.47874	1.13319	0.02063	1.0782	0.038
1.10116	2.72914e-05	0.99061	-0.10563	0.9835	-0.48904	1.13224	0.02081	1.07719	0.03798
1.1002	-4.24092e-05	0.98958	-0.11197	0.98248	-0.49904	1.13116	0.02064	1.07614	0.03791
1.09913	-0.000107415	0.98863	-0.11836	0.98147	-0.50867	1.13015	0.02045	1.07512	0.03783
1.09818	-0.000176061	0.98761	-0.12478	0.98053	-0.518	1.12921	0.02022	1.07417	0.0377
1.09711	-0.000239155	0.98662	-0.13121	0.97955	-0.52695	1.12817	0.02	1.07317	0.03744
1.0961	-0.000300639	0.98562	-0.13762	0.97848	-0.53574	1.1272	0.0198	1.07218	0.03721
1.09514	-0.000361815	0.98459	-0.14397	0.97748	-0.54424	1.12618	0.01968	1.07112	0.03686
1.09418	-0.000432131	0.9836	-0.15023	0.97648	-0.55262	1.12518	0.01955	1.07011	0.03645
1.0932	-0.000491012	0.98259	-0.15639	0.97549	-0.56067	1.12419	0.0194	1.06918	0.03596
1.09216	-0.000566346	0.9816	-0.16242	0.97448	-0.56854	1.12321	0.01928	1.06816	0.03532
1.09115	-0.000620107	0.98061	-0.1683	0.9735	-0.57619	1.12218	0.01917	1.06713	0.03456
1.09016	-0.000684715	0.97957	-0.17401	0.9725	-0.58364	1.12123	0.01907	1.06615	0.03368
1.08915	-0.000753269	0.97858	-0.17956	0.97149	-0.59091	1.12022	0.01895	1.06514	0.03264
1.08811	-0.000811185	0.97761	-0.18496	0.97048	-0.59802	1.11918	0.01886	1.06411	0.03146
1.08719	-0.000870936	0.97657	-0.19022	0.96946	-0.60493	1.1182	0.01877	1.06312	0.03013
1.08613	-0.000936803	0.97558	-0.19525	0.9685	-0.61173	1.11723	0.01865	1.06215	0.02863
1.08514	-0.00099604	0.97458	-0.20012	0.96749	-0.61827	1.11617	0.01854	1.06111	0.02699
1.08415	-0.00106	0.97357	-0.20482	0.96651	-0.62467	1.11522	0.01844	1.06012	0.02509
1.08318	-0.00111	0.97257	-0.20935	0.96552	-0.63098	1.11412	0.01836	1.05911	0.02315
1.08214	-0.00117	0.97161	-0.21373	0.96449	-0.63712	1.11317	0.01827	1.05815	0.02099
1.08118	-0.00123	0.97063	-0.21795	0.96349	-0.6432	1.11218	0.01818	1.05717	0.01873
1.08014	-0.00128	0.96959	-0.22202	0.96249	-0.6491	1.11116	0.01809	1.05614	0.01623
1.07919	-0.00135	0.96856	-0.22597	0.96152	-0.65486	1.11022	0.01801	1.05515	0.01353
1.07819	-0.0014	0.96756	-0.22973	0.96049	-0.66055	1.1092	0.01792	1.05413	0.01067
1.07712	-0.00146	0.96662	-0.23337	0.9595	-0.66604	1.1082	0.01786	1.05314	0.00762
1.07616	-0.00151	0.96561	-0.23691	0.9585	-0.67143	1.10714	0.01779	1.05213	0.00436
1.0752	-0.00156	0.96462	-0.24033	0.95751	-0.67677	1.10625	0.01774	1.05111	0.000944986
1.07417	-0.00162	0.96359	-0.24369	0.95651	-0.68196	1.1052	0.0177	1.05016	-0.00266
1.07315	-0.00168	0.96262	-0.24693	0.95553	-0.68703	1.10423	0.01764	1.04913	-0.00658
1.07215	-0.00172	0.96158	-0.25005	0.95454	-0.69197	1.10323	0.01759	1.04817	-0.01072
1.07114	-0.00178	0.96057	-0.25312	0.95348	-0.69681	1.10216	0.01753	1.04715	-0.01528
1.07016	-0.00182	0.95957	-0.25611	0.95252	-0.70162	1.10118	0.01749	1.04618	-0.02012
1.06912	-0.00188	0.95862	-0.25901	0.95151	-0.7063	1.10014	0.01744	1.04516	-0.02535
1.06817	-0.00193	0.95762	-0.26185	0.95052	-0.71094	1.09914	0.01741	1.04414	-0.03112
1.06715	-0.00198	0.9566	-0.26461	0.9495	-0.71548	1.09815	0.01737	1.0432	-0.03747
1.0661	-0.00204	0.9556	-0.26734	0.94852	-0.7199	1.09721	0.01736	1.04217	-0.04461
1.06511	-0.00209	0.95459	-0.26998	0.94745	-0.72429	1.09614	0.01737	1.04116	-0.05267
1.06415	-0.00213	0.95359	-0.27258	0.9465	-0.72857	1.09519	0.01736	1.04015	-0.06165
1.06318	-0.00219	0.95262	-0.27514	0.94546	-0.73279	1.09417	0.01736	1.03917	-0.07187
1.0621	-0.00224	0.95162	-0.27766	0.94449	-0.73701	1.09321	0.01738	1.03816	-0.0833
1.06113	-0.00229	0.95057	-0.28016	0.9435	-0.74103	1.09218	0.01741	1.03709	-0.09704
1.06012	-0.00235	0.94961	-0.2826	0.94248	-0.74503	1.09116	0.01747	1.03605	-0.11248
1.05908	-0.0024	0.9486	-0.285	0.94148	-0.74891	1.0902	0.01755	1.03502	-0.12935
1.05821	-0.00246	0.94758	-0.28738	0.9405	-0.75277	1.08916	0.01759	1.03405	-0.14852
1.05713	-0.0025	0.94659	-0.28973	0.93949	-0.7566	1.08818	0.01768	1.03306	-0.17014
1.0561	-0.00256	0.94558	-0.29204	0.93847	-0.76037	1.08716	0.01776	1.03208	-0.19455
1.05512	-0.00262	0.94459	-0.29437	0.93749	-0.76405	1.08615	0.01787	1.03108	-0.22202
1.05414	-0.00268	0.94358	-0.29662	0.9365	-0.76771	1.08519	0.01799	1.03005	-0.25294
1.05316	-0.00274	0.9426	-0.29887	0.9355	-0.7713	1.08415	0.01811	1.02907	-0.28733
1.05216	-0.0028	0.94157	-0.30108	0.93448	-0.77483	1.08319	0.01824	1.02805	-0.32547
1.05111	-0.00286	0.94058	-0.30327	0.93346	-0.77831	1.0822	0.01839	1.02701	-0.3668
1.05013	-0.00292	0.93959	-0.30546	0.93249	-0.7817	1.0812	0.0185	1.02605	-0.41132
1.04912	-0.00299	0.9386	-0.30762	0.93153	-0.78512	1.08016	0.01865	1.02504	-0.4587
1.04817	-0.00305	0.93759	-0.30978	0.93047	-0.7884	1.07916	0.01875	1.02405	-0.50846
1.04715	-0.00312	0.9366	-0.31192	0.92947	-0.79163	1.07818	0.01888	1.02311	-0.56048
1.04613	-0.00319	0.93557	-0.31403	0.92852	-0.79478	1.07715	0.01901	1.02207	-0.61427
1.04515	-0.00326	0.93457	-0.31614	0.92746	-0.79791	1.07624	0.01913	1.02103	-0.66914
1.04404	-0.00333	0.93357	-0.31822	0.92647	-0.801	1.07514	0.01924	1.02002	-0.72507
1.0432	-0.00341	0.93258	-0.32031	0.92548	-0.80411	1.07417	0.01933	1.01904	-0.78107
1.04214	-0.00349	0.93155	-0.32239	0.92449	-0.80708	1.07311	0.01938	1.01807	-0.8372
1.04112	-0.00359	0.93057	-0.32443	0.92352	-0.81005	1.07217	0.01946	1.0171	-0.8934
1.04012	-0.00367	0.92954	-0.32646	0.92252	-0.81297	1.07117	0.01951	1.01607	-0.94891
1.03914	-0.00377	0.92857	-0.32846	0.92148	-0.81581	1.07013	0.01957	1.01504	-1.0065
1.03814	-0.00388	0.92761	-0.33046	0.92048	-0.81864	1.06915	0.01957	1.01397	-1.06055
1.03715	-0.00399	0.9266	-0.33246	0.91951	-0.82144	1.0682	0.01954	1.01292	-1.11298
1.03618	-0.0041	0.92559	-0.33446	0.91847	-0.82418	1.06718	0.01948	1.01194	-1.16449
1.03511	-0.00422	0.92462	-0.33644	0.91748	-0.82684	1.06622	0.01935	1.01091	-1.21423
1.03411	-0.00437	0.92359	-0.3384	0.9165	-0.82948	1.06514	0.01921	1.0099	-1.26272
1.03311	-0.00452	0.92261	-0.34035	0.91549	-0.83205	1.06415	0.01904	1.00891	-1.31002
1.03212	-0.00469	0.92161	-0.3423	0.91448	-0.83463	1.06317	0.0188	1.00795	-1.35527
1.03115	-0.00486	0.92056	-0.34422	0.91347	-0.83707	1.06213	0.0185	1.00692	-1.39917
1.03012	-0.00508	0.91958	-0.34615	0.91249	-0.83965	1.06118	0.01817	1.00595	-1.44128
1.02915	-0.00531	0.91861	-0.34807	0.91144	-0.84206	1.06021	0.01771	1.00497	-1.48181
1.02811	-0.00558	0.91758	-0.34997	0.91049	-0.84445	1.05915	0.01722	1.00396	-1.52131
1.0271	-0.00586	0.91657	-0.35185	0.90947	-0.84679	1.05817	0.01663	1.00295	-1.55919
1.02614	-0.00617	0.91557	-0.35371	0.90847	-0.84911	1.05718	0.01595	1.00195	-1.59576
1.02509	-0.00653	0.91463	-0.35558	0.90746	-0.85139	1.05618	0.01521	1.00093	-1.63094
1.02415	-0.00692	0.91358	-0.35742	0.90645	-0.85367	1.05514	0.0143	0.99991	-1.66455
1.02313	-0.00736	0.9126	-0.3593	0.90546	-0.85583	1.05417	0.01327	0.99895	-1.69715
1.0221	-0.00785	0.91158	-0.36113	0.9045	-0.85804	1.05322	0.01216	0.99799	-1.72844
1.02108	-0.00838	0.91053	-0.36295	0.90349	-0.86012	1.05219	0.01093	0.99693	-1.75835
1.02005	-0.009	0.90957	-0.36478	0.90249	-0.86215	1.05114	0.00961	0.9959	-1.78767
1.01903	-0.00961	0.90856	-0.36657	0.90146	-0.86422	1.05016	0.00815	0.99491	-1.81557
1.018	-0.0103	0.90755	-0.36837	0.90045	-0.86623	1.04914	0.00659	0.99391	-1.84235
1.01707	-0.01106	0.90657	-0.37016	0.89947	-0.86826	1.04806	0.00477	0.99293	-1.86798
1.01604	-0.01187	0.90557	-0.37193	0.8985	-0.87017	1.04694	0.00275	0.99198	-1.89297
1.01502	-0.01275	0.90455	-0.37368	0.89745	-0.87205	1.04596	0.00084235	0.99093	-1.91705
1.014	-0.01369	0.9036	-0.37541	0.89647	-0.87395	1.04496	-0.00111	0.98989	-1.9405
1.01305	-0.01469	0.90257	-0.37712	0.89546	-0.87577	1.044	-0.00322	0.9889	-1.96305
1.01204	-0.01577	0.90161	-0.37884	0.89451	-0.87757	1.04295	-0.00544	0.98798	-1.98497
1.01105	-0.01689	0.90058	-0.38056	0.89343	-0.87935	1.04202	-0.0078	0.98691	-2.00617
1.01002	-0.01809	0.89955	-0.38227	0.89248	-0.88108	1.0409	-0.0106	0.98592	-2.02669
1.00907	-0.01938	0.89859	-0.38398	0.89148	-0.8828	1.03986	-0.01327	0.98492	-2.04677
1.00804	-0.02071	0.89759	-0.38564	0.89045	-0.88446	1.03888	-0.01615	0.98389	-2.06599
1.00703	-0.02213	0.8966	-0.38732	0.88948	-0.88607	1.03791	-0.01929	0.98287	-2.085
1.00603	-0.02361	0.89557	-0.38897	0.88847	-0.88771	1.03686	-0.02261	0.98191	-2.10323
1.00499	-0.02518	0.89457	-0.3906	0.88747	-0.88929	1.03586	-0.02627	0.98089	-2.121
1.00404	-0.02682	0.89356	-0.39225	0.88646	-0.89088	1.03483	-0.03032	0.97995	-2.13801
1.00305	-0.02854	0.89252	-0.39386	0.88546	-0.89239	1.03385	-0.03473	0.97892	-2.15481
1.00198	-0.03035	0.89153	-0.39549	0.88448	-0.8939	1.03283	-0.03963	0.97796	-2.17122
1.00103	-0.03223	0.89058	-0.39705	0.88345	-0.8954	1.03189	-0.04497	0.97694	-2.18748
1.00002	-0.03418	0.88962	-0.3986	0.8825	-0.89688	1.03086	-0.05096	0.97594	-2.20276
0.99899	-0.03622	0.88861	-0.40021	0.88145	-0.89826	1.02984	-0.05765	0.9749	-2.21805
0.99799	-0.03832	0.88758	-0.40174	0.88045	-0.89973	1.02885	-0.06502	0.97391	-2.2327
0.99703	-0.0405	0.88654	-0.40334	0.87945	-0.90108	1.02785	-0.07333	0.97287	-2.24688
0.996	-0.04275	0.88553	-0.40487	0.87849	-0.90243	1.02683	-0.08251	0.9719	-2.26084
0.99498	-0.04505	0.88457	-0.40638	0.87748	-0.90371	1.02586	-0.09262	0.97092	-2.27432
0.99396	-0.04741	0.88354	-0.40792	0.87648	-0.90499	1.02477	-0.10431	0.9699	-2.28755
0.993	-0.0498	0.88254	-0.40942	0.87547	-0.90627	1.02374	-0.11745	0.96889	-2.30015
0.992	-0.05223	0.88157	-0.4109	0.87446	-0.90757	1.02274	-0.13143	0.9679	-2.31234
0.99102	-0.05472	0.88058	-0.4124	0.87347	-0.90875	1.02174	-0.14694	0.96695	-2.32392
0.99002	-0.05723	0.87955	-0.41385	0.87244	-0.90997	1.02076	-0.1639	0.96592	-2.33536
0.98896	-0.05976	0.87854	-0.41531	0.87142	-0.91115	1.01973	-0.18252	0.96493	-2.34634
0.98801	-0.06231	0.87754	-0.41673	0.87051	-0.9123	1.01874	-0.20265	0.96397	-2.35718
0.98699	-0.06484	0.87656	-0.41813	0.86946	-0.91343	1.01773	-0.22439	0.96298	-2.3675
0.98602	-0.06739	0.87559	-0.41956	0.86842	-0.91454	1.01677	-0.24781	0.96191	-2.37739
0.98499	-0.06993	0.87457	-0.42096	0.86745	-0.91565	1.01574	-0.27264	0.96093	-2.38706
0.98402	-0.07244	0.87356	-0.42237	0.86644	-0.91673	1.01475	-0.29883	0.95992	-2.3961
0.98302	-0.07495	0.87258	-0.42377	0.86546	-0.91776	1.01378	-0.3261	0.95888	-2.40491
0.98198	-0.07742	0.87157	-0.42511	0.86444	-0.91876	1.01277	-0.35418	0.95788	-2.41345
0.98097	-0.07986	0.87054	-0.42648	0.86349	-0.91975	1.01176	-0.38292	0.95686	-2.42147
0.97998	-0.08227	0.86956	-0.42781	0.86245	-0.92071	1.01073	-0.41208	0.95588	-2.42919
0.97901	-0.08464	0.86856	-0.42914	0.86145	-0.92174	1.00973	-0.44133	0.95494	-2.43633
0.97803	-0.08698	0.86754	-0.43047	0.86047	-0.92264	1.00872	-0.47071	0.95392	-2.44301
0.97701	-0.0893	0.86654	-0.43178	0.85944	-0.92357	1.00775	-0.49965	0.95293	-2.44952
0.97598	-0.09157	0.86555	-0.43308	0.85844	-0.92465	1.00672	-0.52825	0.95193	-2.45548
0.97498	-0.0938	0.86455	-0.43434	0.85739	-0.92558	1.00574	-0.55607	0.95088	-2.46139
0.97401	-0.09598	0.86358	-0.43561	0.85637	-0.92644	1.00469	-0.58333	0.94988	-2.46667
0.97299	-0.09813	0.86254	-0.43687	0.85539	-0.92725	1.00379	-0.60998	0.94888	-2.47154
0.97193	-0.10016	0.86155	-0.43814	0.85444	-0.92808	1.00276	-0.63576	0.94785	-2.47607
0.97086	-0.10219	0.86058	-0.43936	0.85337	-0.92885	1.00174	-0.66075	0.94689	-2.48003
0.9699	-0.10422	0.85957	-0.4406	0.85233	-0.9296	1.00075	-0.68498	0.94589	-2.48353
0.96888	-0.10621	0.85849	-0.44194	0.85142	-0.93028	0.99977	-0.70829	0.94492	-2.48679
0.96789	-0.10813	0.85744	-0.44318	0.85041	-0.93099	0.99872	-0.73081	0.94389	-2.48947
0.96691	-0.11002	0.85646	-0.4444	0.84935	-0.93164	0.99774	-0.75261	0.94293	-2.49182
0.96589	-0.11187	0.85547	-0.44556	0.84842	-0.93234	0.99678	-0.77344	0.94192	-2.49344
0.9649	-0.11369	0.85446	-0.44676	0.84737	-0.93295	0.99574	-0.79378	0.94092	-2.49463
0.9639	-0.11548	0.85344	-0.44791	0.84637	-0.93355	0.99477	-0.81317	0.93997	-2.49536
0.96294	-0.1172	0.85249	-0.44904	0.84535	-0.93414	0.99375	-0.83176	0.93893	-2.49547
0.96189	-0.11892	0.85147	-0.45014	0.84439	-0.93468	0.99273	-0.84958	0.93794	-2.49511
0.96091	-0.12059	0.85048	-0.45129	0.84335	-0.9352	0.99174	-0.86677	0.93688	-2.49415
0.9599	-0.12221	0.84949	-0.4524	0.84237	-0.93571	0.99075	-0.88336	0.93588	-2.49248
0.95891	-0.12381	0.84849	-0.45354	0.84136	-0.93616	0.98971	-0.89936	0.93492	-2.49027
0.95793	-0.1254	0.84751	-0.45462	0.84038	-0.93659	0.98872	-0.91465	0.93384	-2.48738
0.95688	-0.12693	0.84646	-0.45571	0.83936	-0.93697	0.98774	-0.92929	0.93289	-2.4837
0.95592	-0.12845	0.84548	-0.45679	0.83837	-0.9373	0.98674	-0.94334	0.93184	-2.47958
0.95488	-0.12994	0.84451	-0.45786	0.83739	-0.93767	0.9857	-0.95681	0.93085	-2.4744
0.9539	-0.13137	0.84347	-0.45892	0.83638	-0.93795	0.98472	-0.96983	0.92995	-2.46851
0.95289	-0.13282	0.84248	-0.45997	0.83533	-0.93824	0.98376	-0.98221	0.92889	-2.46163
0.95189	-0.13421	0.84145	-0.46102	0.8344	-0.93847	0.98276	-0.99425	0.92789	-2.45411
0.95093	-0.13561	0.84048	-0.46206	0.83336	-0.93866	0.98173	-1.00573	0.92694	-2.44572
0.94988	-0.13697	0.83951	-0.46306	0.83238	-0.93885	0.98072	-1.01666	0.92589	-2.43653
0.94891	-0.13831	0.83845	-0.46405	0.83137	-0.93897	0.97971	-1.02541	0.92489	-2.42646
0.94785	-0.13965	0.8375	-0.46505	0.83037	-0.93905	0.97864	-1.03552	0.92387	-2.41534
0.94691	-0.14094	0.83646	-0.46604	0.82935	-0.93914	0.97762	-1.04535	0.92289	-2.40337
0.94585	-0.14222	0.83548	-0.46705	0.82838	-0.93912	0.97661	-1.05501	0.9219	-2.39032
0.94488	-0.14351	0.83451	-0.46801	0.82736	-0.93909	0.97562	-1.06423	0.9209	-2.37651
0.94387	-0.14476	0.83345	-0.46896	0.82639	-0.93898	0.97462	-1.07309	0.91991	-2.36149
0.94287	-0.14601	0.83247	-0.46994	0.82539	-0.93883	0.97365	-1.08176	0.91888	-2.34563
0.94189	-0.14721	0.83147	-0.47087	0.82436	-0.93868	0.97257	-1.09006	0.91785	-2.32891
0.9409	-0.14842	0.8305	-0.47181	0.82339	-0.93845	0.97162	-1.09824	0.91691	-2.31083
0.93988	-0.14962	0.82942	-0.47276	0.82233	-0.9382	0.97067	-1.10623	0.91592	-2.29174
0.93892	-0.15081	0.82848	-0.47365	0.82138	-0.93791	0.96963	-1.11395	0.91488	-2.27178
0.93784	-0.15197	0.82742	-0.47458	0.82034	-0.9375	0.96858	-1.12138	0.91387	-2.25064
0.93686	-0.15314	0.82645	-0.47546	0.81937	-0.9371	0.96759	-1.12854	0.91284	-2.22864
0.93589	-0.15429	0.82546	-0.47633	0.81835	-0.93663	0.96664	-1.13556	0.91187	-2.2055
0.93488	-0.15544	0.82447	-0.47722	0.81733	-0.93611	0.96563	-1.14258	0.91087	-2.18151
0.93388	-0.15657	0.82347	-0.47807	0.81638	-0.93552	0.96466	-1.14927	0.90992	-2.15628
0.9329	-0.15768	0.82245	-0.47896	0.81533	-0.93488	0.9636	-1.15598	0.90885	-2.13018
0.93187	-0.15883	0.82146	-0.47981	0.81434	-0.93415	0.96262	-1.16234	0.90785	-2.10305
0.93086	-0.15994	0.82047	-0.48065	0.81336	-0.93336	0.96164	-1.16858	0.9069	-2.07499
0.9299	-0.16103	0.81948	-0.48148	0.81236	-0.93252	0.96065	-1.1747	0.90583	-2.04613
0.92886	-0.16211	0.81847	-0.48233	0.81136	-0.93165	0.95963	-1.18073	0.90486	-2.01623
0.92788	-0.1632	0.81751	-0.48314	0.81034	-0.9307	0.95863	-1.18656	0.90389	-1.98549
0.92682	-0.16428	0.81649	-0.48397	0.80936	-0.92968	0.95758	-1.19245	0.90288	-1.95385
0.92593	-0.16537	0.8154	-0.48474	0.80838	-0.92858	0.95664	-1.19779	0.90186	-1.92146
0.92488	-0.16644	0.81447	-0.48554	0.80735	-0.92745	0.95564	-1.20329	0.90087	-1.88838
0.92387	-0.16751	0.81344	-0.4863	0.80636	-0.92621	0.95463	-1.20846	0.89988	-1.85472
0.92288	-0.16858	0.81244	-0.48707	0.80536	-0.92493	0.95362	-1.21344	0.89886	-1.82028
0.92184	-0.16962	0.81143	-0.48783	0.80437	-0.92355	0.95262	-1.21837	0.89784	-1.78537
0.92086	-0.17068	0.81045	-0.48859	0.80331	-0.92213	0.95159	-1.22321	0.89685	-1.75002
0.91984	-0.17172	0.80951	-0.48933	0.80236	-0.92063	0.95059	-1.22804	0.89586	-1.71399
0.91885	-0.17278	0.80847	-0.49008	0.80133	-0.91905	0.94962	-1.23267	0.89484	-1.6777
0.91787	-0.17383	0.80746	-0.4908	0.80036	-0.91734	0.94861	-1.23704	0.89386	-1.64097
0.91686	-0.17485	0.80648	-0.49151	0.79936	-0.91563	0.94764	-1.24137	0.89287	-1.60402
0.91588	-0.17587	0.80544	-0.49223	0.79839	-0.91379	0.94667	-1.24551	0.89184	-1.56682
0.91491	-0.1769	0.80447	-0.4929	0.79734	-0.9119	0.94562	-1.24952	0.89089	-1.52947
0.91386	-0.17794	0.80348	-0.49361	0.79636	-0.90992	0.94462	-1.25352	0.88983	-1.49202
0.91285	-0.17898	0.80245	-0.49426	0.79538	-0.90788	0.94359	-1.25725	0.88881	-1.45466
0.91184	-0.18	0.80146	-0.49493	0.79438	-0.90573	0.94262	-1.26073	0.88787	-1.41723
0.91086	-0.18102	0.80045	-0.49556	0.79335	-0.90349	0.9416	-1.26413	0.88689	-1.37999
0.90987	-0.18204	0.79948	-0.49621	0.79234	-0.9012	0.94064	-1.26733	0.88586	-1.34282
0.90888	-0.18306	0.79845	-0.49684	0.7913	-0.89882	0.93961	-1.27052	0.88489	-1.30592
0.90787	-0.18409	0.79745	-0.49746	0.79034	-0.89634	0.9386	-1.27366	0.88384	-1.26936
0.90682	-0.18509	0.79646	-0.49806	0.78935	-0.89379	0.9376	-1.27647	0.88286	-1.23311
0.90585	-0.18612	0.79548	-0.49866	0.78833	-0.89112	0.93662	-1.27919	0.88188	-1.19713
0.90485	-0.18713	0.79447	-0.49926	0.78736	-0.88838	0.93561	-1.28185	0.88086	-1.16164
0.90385	-0.18813	0.79345	-0.49982	0.78636	-0.88553	0.9346	-1.28434	0.87986	-1.12663
0.90283	-0.18914	0.79246	-0.50037	0.78534	-0.88262	0.93357	-1.28669	0.87884	-1.09217
0.90185	-0.19014	0.79147	-0.50092	0.78435	-0.87966	0.9326	-1.28884	0.87786	-1.05814
0.90085	-0.19114	0.79044	-0.50145	0.78335	-0.87659	0.93156	-1.29093	0.87687	-1.02473
0.89982	-0.19217	0.78944	-0.50197	0.78239	-0.8734	0.9306	-1.29286	0.87579	-0.99201
0.89888	-0.19318	0.78847	-0.50248	0.78131	-0.87018	0.92962	-1.29454	0.87485	-0.95994
0.89788	-0.19417	0.78743	-0.50296	0.78035	-0.8668	0.92858	-1.29618	0.87382	-0.92856
0.89688	-0.19516	0.78644	-0.50342	0.77935	-0.8634	0.92763	-1.29758	0.8729	-0.89797
0.89586	-0.19616	0.7855	-0.50389	0.77834	-0.85986	0.92662	-1.29892	0.87184	-0.86797
0.89486	-0.19716	0.78446	-0.50437	0.77734	-0.85628	0.92559	-1.30014	0.87085	-0.83882
0.89387	-0.19816	0.78346	-0.5048	0.77638	-0.85257	0.92462	-1.30126	0.86985	-0.81049
0.89282	-0.19915	0.78243	-0.50522	0.77533	-0.84877	0.92358	-1.30207	0.86884	-0.78295
0.89186	-0.20014	0.78148	-0.50565	0.77432	-0.84488	0.92259	-1.30295	0.86787	-0.75614
0.89086	-0.20112	0.78044	-0.50602	0.77332	-0.84092	0.92161	-1.30354	0.86684	-0.73018
0.88986	-0.2021	0.77946	-0.5064	0.77235	-0.83687	0.92059	-1.30413	0.86586	-0.70499
0.88885	-0.20309	0.77841	-0.50678	0.77135	-0.83276	0.91959	-1.30454	0.86486	-0.68069
0.88785	-0.20407	0.77745	-0.50713	0.77035	-0.82854	0.91859	-1.30478	0.86384	-0.6571
0.88681	-0.20506	0.77643	-0.50746	0.76937	-0.82423	0.9176	-1.30484	0.86286	-0.63443
0.88581	-0.20605	0.77545	-0.50776	0.76836	-0.81984	0.9166	-1.30476	0.86184	-0.61253
0.88488	-0.20702	0.7745	-0.50806	0.76734	-0.81539	0.91559	-1.30455	0.86083	-0.5914
0.88385	-0.20802	0.77345	-0.50836	0.76638	-0.81083	0.91457	-1.3042	0.85979	-0.57128
0.88285	-0.20898	0.77243	-0.50861	0.76537	-0.8062	0.91361	-1.30366	0.85882	-0.55176
0.88186	-0.20995	0.77144	-0.50888	0.76436	-0.80151	0.91259	-1.30316	0.85778	-0.53305
0.88087	-0.21096	0.77043	-0.50913	0.76333	-0.79669	0.91159	-1.30241	0.85676	-0.51504
0.8798	-0.21191	0.76944	-0.50934	0.76237	-0.79183	0.91059	-1.30167	0.85574	-0.49775
0.87885	-0.21288	0.76843	-0.50955	0.76137	-0.78684	0.90959	-1.30071	0.85467	-0.48206
0.87784	-0.21383	0.76747	-0.50974	0.76033	-0.78186	0.90863	-1.29951	0.85369	-0.46698
0.87686	-0.21479	0.76645	-0.50989	0.75937	-0.7768	0.90754	-1.29825	0.85266	-0.45194
0.87588	-0.21574	0.76544	-0.51007	0.75831	-0.77162	0.90661	-1.29686	0.85165	-0.43757
0.87487	-0.21672	0.76444	-0.51018	0.75735	-0.76639	0.90558	-1.29533	0.8507	-0.42391
0.87381	-0.21767	0.76345	-0.51031	0.75635	-0.76108	0.90456	-1.29361	0.84968	-0.41084
0.87284	-0.21863	0.76245	-0.5104	0.75537	-0.75573	0.90358	-1.29177	0.84867	-0.39848
0.87188	-0.21958	0.76146	-0.51045	0.75433	-0.75029	0.90261	-1.28969	0.84764	-0.38664
0.87084	-0.22051	0.76048	-0.51053	0.75335	-0.74478	0.90156	-1.28746	0.84669	-0.37541
0.86986	-0.22146	0.75942	-0.51056	0.75234	-0.73923	0.90057	-1.28504	0.8457	-0.36471
0.86886	-0.22241	0.75841	-0.51058	0.75138	-0.73362	0.89959	-1.28253	0.84463	-0.35457
0.86782	-0.22336	0.7574	-0.51059	0.75032	-0.72792	0.89861	-1.27977	0.8437	-0.34496
0.86683	-0.22428	0.75644	-0.51056	0.74936	-0.72217	0.89756	-1.27691	0.84269	-0.33582
0.86584	-0.22522	0.75547	-0.51054	0.74838	-0.71637	0.89657	-1.27382	0.84164	-0.32716
0.8648	-0.22613	0.75442	-0.51048	0.74736	-0.71053	0.89558	-1.27049	0.84063	-0.31896
0.86387	-0.22706	0.75345	-0.51041	0.7463	-0.70465	0.89462	-1.26697	0.83962	-0.31119
0.86287	-0.22798	0.75246	-0.51033	0.74533	-0.69871	0.89353	-1.26332	0.83865	-0.30382
0.86183	-0.22891	0.7514	-0.51019	0.74427	-0.69272	0.89262	-1.25942	0.83768	-0.29687
0.86082	-0.22981	0.75048	-0.51007	0.74337	-0.68668	0.89157	-1.25536	0.83667	-0.29026
0.85984	-0.23073	0.74944	-0.50993	0.74238	-0.68059	0.89059	-1.25097	0.83567	-0.28407
0.85877	-0.23169	0.74843	-0.50973	0.74135	-0.67448	0.88958	-1.24633	0.83464	-0.27816
0.85775	-0.23266	0.74746	-0.50954	0.74035	-0.66833	0.88861	-1.24164	0.83366	-0.27258
0.85677	-0.23355	0.74644	-0.50936	0.73935	-0.66216	0.88754	-1.23657	0.83264	-0.26735
0.85579	-0.23443	0.74542	-0.50913	0.73835	-0.65594	0.88655	-1.23134	0.83166	-0.26236
0.85474	-0.23532	0.74443	-0.50889	0.73734	-0.6497	0.88551	-1.22581	0.83068	-0.25765
0.85377	-0.23622	0.74346	-0.50861	0.73633	-0.6434	0.88456	-1.22006	0.82965	-0.25325
0.85281	-0.2371	0.74244	-0.50833	0.73533	-0.63709	0.8836	-1.21408	0.82867	-0.24904
0.85175	-0.23797	0.74145	-0.50803	0.73434	-0.63075	0.88256	-1.20783	0.82768	-0.24509
0.85071	-0.23883	0.74046	-0.50771	0.73335	-0.62443	0.88156	-1.20123	0.82667	-0.24132
0.84978	-0.2397	0.73941	-0.50739	0.73235	-0.61806	0.88055	-1.1946	0.82565	-0.23775
0.84879	-0.24059	0.73841	-0.50704	0.73134	-0.61167	0.87955	-1.18745	0.82467	-0.23442
0.84776	-0.24143	0.7374	-0.50664	0.73037	-0.6053	0.87856	-1.18006	0.82364	-0.23122
0.84679	-0.24231	0.7364	-0.50627	0.72933	-0.59887	0.87755	-1.17238	0.82272	-0.22823
0.84576	-0.24313	0.73545	-0.50583	0.72832	-0.59247	0.8766	-1.16451	0.82167	-0.22538
0.84478	-0.24399	0.73446	-0.50542	0.72735	-0.58603	0.87555	-1.15638	0.82065	-0.22269
0.84375	-0.24482	0.73343	-0.505	0.72635	-0.57961	0.87457	-1.14808	0.81967	-0.22013
0.84273	-0.24566	0.73245	-0.50451	0.7253	-0.57317	0.87358	-1.13942	0.81865	-0.2177
0.84175	-0.24651	0.73146	-0.50403	0.72431	-0.56671	0.87259	-1.13055	0.81767	-0.21538
0.84073	-0.24734	0.73045	-0.50353	0.72334	-0.56028	0.87156	-1.12133	0.81661	-0.21321
0.83973	-0.24814	0.72941	-0.50302	0.72232	-0.55385	0.87059	-1.11188	0.81565	-0.21111
0.83877	-0.24893	0.72842	-0.50249	0.72133	-0.54743	0.8696	-1.10222	0.81465	-0.20913
0.83781	-0.24975	0.7274	-0.50195	0.7203	-0.54103	0.8686	-1.09229	0.81364	-0.20723
0.83673	-0.25055	0.72643	-0.50137	0.71933	-0.53461	0.86757	-1.08212	0.81262	-0.20543
0.83572	-0.25137	0.7254	-0.5008	0.7183	-0.52821	0.86659	-1.07174	0.81172	-0.20373
0.83472	-0.25216	0.72445	-0.50019	0.7173	-0.52184	0.86561	-1.06103	0.81062	-0.2021
0.83375	-0.25295	0.72345	-0.49957	0.71633	-0.5155	0.86455	-1.05008	0.80966	-0.20052
0.83276	-0.25373	0.72243	-0.49894	0.71533	-0.50915	0.86357	-1.039	0.80862	-0.19902
0.83177	-0.2545	0.72144	-0.49831	0.7143	-0.50287	0.86254	-1.0276	0.80763	-0.19755
0.83075	-0.25527	0.72044	-0.49765	0.71331	-0.49655	0.86158	-1.01611	0.80664	-0.19615
0.82973	-0.25607	0.71944	-0.49699	0.71232	-0.4903	0.86057	-1.00429	0.80565	-0.19484
0.82874	-0.25683	0.71844	-0.4963	0.71131	-0.48405	0.85956	-0.99231	0.80461	-0.19351
0.82776	-0.25757	0.71741	-0.49561	0.71034	-0.47785	0.85852	-0.98041	0.80369	-0.19227
0.82678	-0.2583	0.71642	-0.49489	0.70935	-0.47167	0.85749	-0.96817	0.80261	-0.19101
0.82575	-0.25903	0.71544	-0.49417	0.70836	-0.46556	0.85648	-0.95568	0.80164	-0.18978
0.82476	-0.25978	0.71445	-0.49343	0.70731	-0.45947	0.85548	-0.94294	0.80064	-0.18865
0.82384	-0.26051	0.7134	-0.49269	0.70631	-0.45342	0.85445	-0.93009	0.7997	-0.18752
0.82275	-0.26125	0.7124	-0.49193	0.70532	-0.4474	0.85349	-0.91731	0.79871	-0.18645
0.82177	-0.26197	0.71143	-0.49115	0.70435	-0.44144	0.85246	-0.90427	0.79761	-0.18543
0.82078	-0.26268	0.71045	-0.49035	0.70332	-0.43551	0.85146	-0.89111	0.7966	-0.18438
0.81972	-0.2634	0.70943	-0.48957	0.70237	-0.42964	0.85043	-0.87796	0.79564	-0.18336
0.81877	-0.26409	0.70842	-0.48875	0.70127	-0.42382	0.84952	-0.86465	0.79464	-0.18239
0.81774	-0.26479	0.70741	-0.48795	0.70033	-0.41803	0.84845	-0.85121	0.79361	-0.18144
0.8167	-0.2655	0.70646	-0.48712	0.69929	-0.41228	0.84746	-0.83776	0.79266	-0.18054
0.81571	-0.26618	0.70542	-0.48628	0.69832	-0.4066	0.84648	-0.82439	0.79163	-0.17967
0.81471	-0.26687	0.70443	-0.48545	0.69731	-0.40098	0.84549	-0.81086	0.79062	-0.17878
0.81376	-0.26752	0.70341	-0.4846	0.6963	-0.39539	0.84448	-0.79729	0.7896	-0.17791
0.81275	-0.26817	0.70243	-0.48373	0.69538	-0.38987	0.8435	-0.7837	0.78861	-0.17706
0.81176	-0.26883	0.70143	-0.48288	0.69429	-0.38441	0.8425	-0.77018	0.78765	-0.17622
0.81072	-0.26949	0.70043	-0.482	0.69332	-0.37903	0.84143	-0.75666	0.7866	-0.17541
0.80973	-0.27014	0.6994	-0.48114	0.69233	-0.37368	0.84048	-0.74311	0.78567	-0.17461
0.80875	-0.27077	0.69839	-0.48023	0.69131	-0.36839	0.83945	-0.72967	0.78466	-0.17386
0.8077	-0.27142	0.69746	-0.47934	0.69034	-0.36318	0.83849	-0.71624	0.78362	-0.17306
0.80676	-0.27205	0.6964	-0.47844	0.68936	-0.35802	0.83752	-0.70274	0.78263	-0.17225
0.8057	-0.27267	0.6954	-0.47754	0.68832	-0.35295	0.8365	-0.68939	0.78163	-0.17154
0.80473	-0.27328	0.69445	-0.47663	0.6873	-0.34792	0.83549	-0.6762	0.78065	-0.17074
0.80373	-0.27392	0.69344	-0.47573	0.68633	-0.34296	0.83446	-0.66305	0.77961	-0.17
0.80271	-0.27452	0.69245	-0.4748	0.68537	-0.33806	0.83346	-0.64994	0.77865	-0.16929
0.80171	-0.27512	0.69142	-0.47389	0.68435	-0.33324	0.83245	-0.63698	0.77766	-0.16858
0.80074	-0.2757	0.69038	-0.47297	0.68333	-0.32847	0.83145	-0.6242	0.7766	-0.16787
0.79979	-0.27629	0.68945	-0.47204	0.68234	-0.32379	0.83046	-0.6115	0.77562	-0.16716
0.79873	-0.27688	0.68838	-0.47111	0.68129	-0.31916	0.82944	-0.59885	0.77462	-0.16646
0.79778	-0.27747	0.68743	-0.47018	0.68029	-0.31461	0.82844	-0.58643	0.77364	-0.16578
0.79669	-0.27803	0.68642	-0.46923	0.67934	-0.31013	0.82744	-0.57414	0.77264	-0.16511
0.79575	-0.2786	0.68544	-0.4683	0.67832	-0.30572	0.82647	-0.56196	0.77162	-0.16446
0.79474	-0.27917	0.6844	-0.46735	0.67732	-0.30137	0.82549	-0.54982	0.77063	-0.16382
0.79375	-0.27973	0.68345	-0.46641	0.67632	-0.29709	0.82448	-0.5379	0.76962	-0.16319
0.79276	-0.28028	0.68245	-0.46549	0.67531	-0.29288	0.82345	-0.5263	0.76863	-0.16259
0.79174	-0.28082	0.68141	-0.46456	0.67428	-0.28875	0.82242	-0.51478	0.76761	-0.16196
0.79073	-0.28138	0.68044	-0.46363	0.67332	-0.28468	0.82144	-0.50334	0.7666	-0.16136
0.78968	-0.28192	0.67942	-0.4627	0.67232	-0.28068	0.82046	-0.49223	0.76565	-0.16077
0.78875	-0.28244	0.67838	-0.46178	0.67133	-0.27676	0.8194	-0.48191	0.76466	-0.16016
0.78775	-0.28295	0.67741	-0.46083	0.67034	-0.27289	0.81839	-0.47235	0.76364	-0.1596
0.78676	-0.28346	0.67643	-0.45991	0.66932	-0.2691	0.81734	-0.46175	0.76261	-0.15902
0.78574	-0.28396	0.67536	-0.45897	0.66829	-0.26539	0.81635	-0.45136	0.76164	-0.1584
0.78476	-0.28448	0.67442	-0.45803	0.66728	-0.26171	0.81532	-0.44116	0.76067	-0.15787
0.78377	-0.28498	0.67336	-0.45709	0.66628	-0.25815	0.81434	-0.43116	0.75964	-0.15732
0.78271	-0.28548	0.67238	-0.45617	0.66533	-0.25461	0.81339	-0.42136	0.75861	-0.15679
0.7817	-0.28596	0.67142	-0.45523	0.66434	-0.25118	0.81237	-0.41178	0.75764	-0.15625
0.78072	-0.28644	0.67041	-0.45432	0.66335	-0.2478	0.81135	-0.40239	0.75662	-0.15571
0.77976	-0.28692	0.66944	-0.45342	0.66231	-0.24448	0.81036	-0.39322	0.75562	-0.15522
0.77872	-0.28738	0.66844	-0.4525	0.66129	-0.24122	0.80933	-0.38424	0.75459	-0.1547
0.7777	-0.28785	0.66743	-0.45158	0.6603	-0.23802	0.80841	-0.37547	0.75361	-0.15418
0.77667	-0.28831	0.6664	-0.45065	0.65929	-0.2349	0.80734	-0.36691	0.75261	-0.15371
0.77573	-0.28877	0.6654	-0.44974	0.65832	-0.23185	0.80638	-0.35855	0.7516	-0.15319
0.77475	-0.28919	0.66445	-0.44883	0.65733	-0.22883	0.80536	-0.35039	0.75066	-0.15269
0.77371	-0.28964	0.66343	-0.44791	0.65631	-0.22592	0.80432	-0.34242	0.74961	-0.15223
0.77276	-0.29007	0.6624	-0.44701	0.65533	-0.22304	0.80339	-0.33466	0.74862	-0.15172
0.77168	-0.29052	0.6614	-0.4461	0.65436	-0.22023	0.80232	-0.32707	0.74762	-0.15124
0.7707	-0.29095	0.66042	-0.44519	0.65336	-0.2175	0.80135	-0.31971	0.7466	-0.15081
0.76976	-0.29138	0.65939	-0.44429	0.6523	-0.21479	0.80031	-0.31252	0.74561	-0.15035
0.76873	-0.29181	0.65841	-0.44341	0.65136	-0.21216	0.79935	-0.30554	0.74461	-0.14992
0.76769	-0.29223	0.65742	-0.44253	0.65033	-0.2096	0.79837	-0.29874	0.74361	-0.14947
0.76668	-0.29265	0.65637	-0.44165	0.64932	-0.20706	0.79732	-0.29217	0.74261	-0.14905
0.7657	-0.29307	0.65541	-0.44076	0.64827	-0.20459	0.79636	-0.28574	0.74164	-0.14861
0.76475	-0.29348	0.65444	-0.43989	0.6473	-0.20219	0.79535	-0.27955	0.74063	-0.14821
0.76369	-0.29388	0.65343	-0.43903	0.64627	-0.19982	0.79436	-0.27351	0.7396	-0.14779
0.76273	-0.29428	0.65242	-0.43816	0.64536	-0.19752	0.79334	-0.26767	0.7386	-0.14742
0.76176	-0.29467	0.65141	-0.43732	0.64432	-0.19526	0.79234	-0.262	0.73759	-0.14703
0.76072	-0.29506	0.65043	-0.43645	0.64329	-0.19307	0.79134	-0.25649	0.73657	-0.14662
0.75976	-0.29544	0.64941	-0.4356	0.64231	-0.19091	0.79037	-0.25115	0.73563	-0.14624
0.75865	-0.29581	0.64842	-0.43478	0.64134	-0.1888	0.78936	-0.24602	0.73461	-0.14587
0.75771	-0.29619	0.64739	-0.43396	0.6403	-0.18675	0.78833	-0.24099	0.73363	-0.14552
0.7567	-0.29655	0.64642	-0.43311	0.63929	-0.18472	0.78738	-0.23615	0.7326	-0.14518
0.75574	-0.2969	0.64541	-0.43232	0.63831	-0.18277	0.78639	-0.23149	0.73164	-0.14484
0.7547	-0.29725	0.64437	-0.4315	0.6373	-0.18087	0.78532	-0.22693	0.73059	-0.14451
0.75371	-0.29759	0.64341	-0.4307	0.63631	-0.17898	0.78434	-0.22254	0.72962	-0.14418
0.75268	-0.29795	0.64239	-0.42988	0.6353	-0.17715	0.78334	-0.2183	0.72862	-0.14387
0.75172	-0.29828	0.64141	-0.42909	0.63433	-0.17535	0.78235	-0.21418	0.7276	-0.14356
0.7507	-0.29861	0.64042	-0.4283	0.63332	-0.17363	0.78135	-0.21024	0.72663	-0.14324
0.74972	-0.29894	0.63942	-0.42753	0.63229	-0.17191	0.78034	-0.2064	0.72561	-0.14294
0.74871	-0.29926	0.63838	-0.42673	0.63136	-0.17026	0.7793	-0.20271	0.72458	-0.14263
0.74769	-0.2996	0.63742	-0.42598	0.6303	-0.16864	0.77834	-0.19915	0.72359	-0.14234
0.74671	-0.29993	0.63639	-0.4252	0.62931	-0.16705	0.77734	-0.19572	0.72259	-0.14206
0.74569	-0.30026	0.63541	-0.42444	0.62834	-0.16549	0.77634	-0.1924	0.72159	-0.14179
0.74468	-0.30058	0.63438	-0.42368	0.62728	-0.16398	0.77533	-0.18918	0.72061	-0.14154
0.74371	-0.3009	0.63338	-0.42292	0.6263	-0.1625	0.77434	-0.18613	0.71961	-0.14129
0.74269	-0.3012	0.63242	-0.42219	0.62532	-0.16104	0.77329	-0.18316	0.71863	-0.14103
0.74169	-0.30151	0.63141	-0.42144	0.62427	-0.15963	0.77235	-0.18029	0.71758	-0.14079
0.74067	-0.3018	0.63036	-0.42069	0.62329	-0.15824	0.77133	-0.17754	0.71663	-0.14055
0.73971	-0.3021	0.62941	-0.41997	0.62229	-0.15688	0.7703	-0.17489	0.7156	-0.14031
0.73872	-0.30239	0.62841	-0.41922	0.62129	-0.15557	0.76937	-0.17233	0.71457	-0.14013
0.73768	-0.30264	0.62741	-0.41849	0.62031	-0.15427	0.76835	-0.16988	0.71362	-0.1399
0.73667	-0.3029	0.6264	-0.41778	0.61932	-0.153	0.7673	-0.16751	0.7126	-0.13971
0.73573	-0.30316	0.6254	-0.41705	0.6183	-0.1518	0.76634	-0.16516	0.71165	-0.13949
0.73473	-0.30342	0.62442	-0.41637	0.61733	-0.1506	0.76534	-0.16296	0.71065	-0.13931
0.73371	-0.30369	0.62342	-0.41566	0.6163	-0.14943	0.76431	-0.16081	0.70964	-0.13912
0.73268	-0.30393	0.62239	-0.41496	0.6153	-0.14827	0.76334	-0.15873	0.70858	-0.13898
0.73161	-0.30418	0.62143	-0.41426	0.61435	-0.14715	0.76235	-0.15673	0.70762	-0.13881
0.73073	-0.30441	0.62038	-0.41357	0.61331	-0.14607	0.76134	-0.15482	0.70659	-0.13864
0.72971	-0.30466	0.61939	-0.41288	0.61228	-0.14501	0.76033	-0.15297	0.70558	-0.13849
0.72874	-0.3049	0.61843	-0.41222	0.61129	-0.14396	0.75933	-0.15118	0.70459	-0.13834
0.72773	-0.30512	0.61743	-0.41154	0.61026	-0.14292	0.75831	-0.14945	0.70357	-0.13821
0.7267	-0.30537	0.61642	-0.41089	0.6093	-0.14193	0.75732	-0.1478	0.7026	-0.13807
0.72569	-0.30561	0.61543	-0.41025	0.60834	-0.14093	0.75631	-0.14623	0.7016	-0.13797
0.72471	-0.30584	0.61439	-0.40959	0.60734	-0.14001	0.75531	-0.14469	0.70062	-0.13784
0.7237	-0.30604	0.61337	-0.40897	0.60632	-0.13907	0.75434	-0.1432	0.69957	-0.13774
0.72275	-0.30622	0.6124	-0.40831	0.60529	-0.13817	0.75332	-0.14176	0.69859	-0.13763
0.7217	-0.30645	0.61138	-0.40768	0.6043	-0.13727	0.75233	-0.14036	0.69761	-0.13755
0.72068	-0.30665	0.6104	-0.40705	0.60328	-0.13641	0.75132	-0.13904	0.6966	-0.13747
0.71971	-0.30684	0.60945	-0.40642	0.60226	-0.13554	0.75028	-0.13773	0.6956	-0.1374
0.71872	-0.30703	0.60842	-0.4058	0.60132	-0.13473	0.74933	-0.13645	0.69457	-0.13733
0.71764	-0.30722	0.60742	-0.40521	0.6003	-0.13389	0.74833	-0.13524	0.69362	-0.13729
0.71666	-0.30738	0.60641	-0.40457	0.59929	-0.13309	0.74728	-0.13403	0.69259	-0.13723
0.71566	-0.30757	0.60543	-0.40398	0.59878	-0.13261	0.74635	-0.13289	0.69156	-0.13718
0.71468	-0.30773	0.6044	-0.40334	0.59868	-0.13265	0.74528	-0.13174	0.69059	-0.13714
0.71365	-0.30789	0.60342	-0.40273	0.59919	-0.1307	0.74435	-0.13067	0.68955	-0.13712
0.71265	-0.30803	0.6024	-0.40212	0.6002	-0.12878	0.7433	-0.12961	0.68857	-0.13709
0.71169	-0.30816	0.60138	-0.40152	0.60119	-0.12723	0.74231	-0.12857	0.68759	-0.13707
0.71067	-0.3083	0.60036	-0.40094	0.60218	-0.12583	0.74131	-0.12758	0.68661	-0.13707
0.70968	-0.30843	0.59942	-0.40035	0.60319	-0.12451	0.74034	-0.1266	0.6856	-0.13703
0.70866	-0.30856	0.59881	-0.39999	0.6042	-0.12321	0.73932	-0.12566	0.68458	-0.13704
0.7077	-0.30869	0.59861	-0.39991	0.60521	-0.12198	0.73829	-0.12475	0.68359	-0.13703
0.70666	-0.3088	0.5992	-0.39821	0.60621	-0.12076	0.73731	-0.12385	0.6826	-0.13707
0.7057	-0.30891	0.60017	-0.39636	0.60722	-0.11959	0.73635	-0.123	0.68155	-0.13709
0.70465	-0.30903	0.6012	-0.39485	0.60822	-0.11844	0.73538	-0.12215	0.68062	-0.13712
0.70367	-0.30911	0.60223	-0.39347	0.60921	-0.11731	0.73431	-0.12133	0.67957	-0.13716
0.70272	-0.3092	0.60317	-0.39213	0.61021	-0.1162	0.73333	-0.12054	0.67857	-0.13721
0.70168	-0.30931	0.6042	-0.39081	0.61121	-0.11515	0.73229	-0.11974	0.67761	-0.13725
0.70061	-0.30939	0.60519	-0.38954	0.6122	-0.11407	0.73128	-0.11899	0.67663	-0.13729
0.69972	-0.30948	0.60623	-0.38825	0.61319	-0.11306	0.73025	-0.11826	0.67558	-0.13736
0.69867	-0.30953	0.60722	-0.38697	0.61422	-0.11204	0.72933	-0.11751	0.67458	-0.13743
0.69765	-0.30958	0.60818	-0.38576	0.61522	-0.11104	0.7283	-0.11677	0.67356	-0.1375
0.69667	-0.30965	0.60919	-0.38455	0.61621	-0.11005	0.72727	-0.11607	0.67258	-0.13757
0.69566	-0.30969	0.61022	-0.38333	0.61719	-0.1091	0.72635	-0.11535	0.67157	-0.13764
0.69467	-0.30975	0.61121	-0.38212	0.61818	-0.10816	0.7253	-0.11468	0.67057	-0.13773
0.69368	-0.3098	0.61219	-0.38091	0.61919	-0.10723	0.72426	-0.11398	0.66955	-0.13784
0.69266	-0.30983	0.61317	-0.3797	0.6202	-0.10632	0.72326	-0.11332	0.66862	-0.13793
0.6917	-0.30987	0.61421	-0.37852	0.6212	-0.10543	0.7223	-0.11267	0.66758	-0.13807
0.69065	-0.30988	0.61523	-0.37734	0.62218	-0.10457	0.72131	-0.11202	0.66658	-0.13816
0.68966	-0.30991	0.6162	-0.37616	0.62321	-0.10369	0.72033	-0.11141	0.66557	-0.13826
0.68866	-0.30993	0.61718	-0.37501	0.62419	-0.10283	0.71931	-0.11081	0.6646	-0.1384
0.68764	-0.30993	0.61822	-0.37384	0.62518	-0.10198	0.71829	-0.11021	0.66355	-0.13854
0.68665	-0.30993	0.61918	-0.37269	0.62621	-0.10116	0.71733	-0.10965	0.66257	-0.13866
0.6857	-0.30993	0.62023	-0.37156	0.62719	-0.10034	0.71631	-0.10908	0.66156	-0.1388
0.68466	-0.30992	0.62119	-0.37044	0.62823	-0.09952	0.71528	-0.1085	0.66056	-0.13893
0.68366	-0.30991	0.6222	-0.36931	0.62923	-0.09873	0.71425	-0.10797	0.6596	-0.13909
0.68269	-0.3099	0.62321	-0.36818	0.63012	-0.09795	0.71328	-0.10741	0.65855	-0.13924
0.68169	-0.30987	0.6242	-0.36707	0.63121	-0.09717	0.71229	-0.10689	0.65755	-0.1394
0.68067	-0.30983	0.62521	-0.36597	0.6322	-0.09642	0.71128	-0.10633	0.65662	-0.13957
0.67973	-0.30979	0.62621	-0.36488	0.63321	-0.09567	0.7103	-0.10583	0.65559	-0.13973
0.67865	-0.30976	0.62718	-0.36381	0.6342	-0.09494	0.70937	-0.10527	0.65456	-0.1399
0.67764	-0.30971	0.62819	-0.36273	0.63522	-0.09421	0.7083	-0.10476	0.65357	-0.14009
0.67673	-0.30966	0.62923	-0.36167	0.63621	-0.09347	0.7073	-0.10425	0.65257	-0.14027
0.67565	-0.3096	0.63021	-0.3606	0.6372	-0.09278	0.70631	-0.10376	0.65162	-0.14045
0.67463	-0.30955	0.63125	-0.35954	0.63823	-0.09206	0.70534	-0.10326	0.65055	-0.14066
0.6737	-0.30948	0.63219	-0.35848	0.63923	-0.09138	0.70429	-0.10277	0.64955	-0.14085
0.67263	-0.30941	0.63324	-0.35744	0.64017	-0.0907	0.7033	-0.10228	0.64857	-0.14107
0.67167	-0.30932	0.63421	-0.3564	0.64121	-0.09003	0.7023	-0.1018	0.6476	-0.14127
0.67066	-0.30925	0.63518	-0.35537	0.64219	-0.08937	0.70124	-0.10136	0.64659	-0.14147
0.66967	-0.30917	0.63616	-0.35434	0.64322	-0.08871	0.70028	-0.10091	0.64556	-0.14172
0.66865	-0.30907	0.63718	-0.35329	0.64424	-0.08806	0.69932	-0.10046	0.64454	-0.14193
0.66764	-0.30897	0.63819	-0.35227	0.64521	-0.08744	0.6983	-0.10002	0.64358	-0.14216
0.66669	-0.30889	0.63922	-0.35124	0.64619	-0.0868	0.69731	-0.09963	0.64256	-0.1424
0.66563	-0.30876	0.64027	-0.35022	0.64721	-0.08617	0.69632	-0.09924	0.64156	-0.14263
0.66464	-0.30866	0.64122	-0.34921	0.64823	-0.08555	0.69528	-0.09882	0.64054	-0.1429
0.66367	-0.30854	0.64221	-0.34817	0.64921	-0.08494	0.69432	-0.0984	0.63957	-0.14313
0.66263	-0.30841	0.64324	-0.34716	0.65019	-0.08432	0.69332	-0.09802	0.63854	-0.1434
0.66163	-0.30829	0.64424	-0.34615	0.65122	-0.08374	0.69226	-0.09761	0.63752	-0.14368
0.66065	-0.30813	0.64521	-0.34515	0.65221	-0.08313	0.69134	-0.0972	0.63658	-0.14394
0.65965	-0.30801	0.6462	-0.34415	0.65323	-0.08256	0.6903	-0.09681	0.63556	-0.14422
0.65864	-0.30786	0.64724	-0.34315	0.65419	-0.08197	0.68933	-0.09641	0.63458	-0.14449
0.65764	-0.30772	0.64821	-0.34216	0.65519	-0.08141	0.68828	-0.09602	0.63356	-0.14478
0.6566	-0.30758	0.64922	-0.34118	0.65621	-0.08083	0.68732	-0.09564	0.63258	-0.14507
0.65567	-0.30742	0.65021	-0.34018	0.65721	-0.08027	0.6863	-0.0953	0.63158	-0.14537
0.65468	-0.30727	0.65121	-0.33919	0.65824	-0.07971	0.68528	-0.09497	0.63054	-0.14566
0.65365	-0.30711	0.65215	-0.33822	0.65921	-0.07916	0.68431	-0.09464	0.62959	-0.14597
0.65266	-0.30694	0.65319	-0.33724	0.66027	-0.07863	0.68329	-0.09429	0.62858	-0.14627
0.65165	-0.30677	0.65424	-0.33629	0.66121	-0.07809	0.68232	-0.09401	0.62753	-0.14658
0.65063	-0.3066	0.65519	-0.33534	0.66218	-0.07756	0.68132	-0.09366	0.62652	-0.1469
0.64967	-0.30642	0.6562	-0.33439	0.66322	-0.07705	0.68027	-0.09332	0.62555	-0.14722
0.64867	-0.30625	0.65722	-0.33343	0.66425	-0.07651	0.67926	-0.09299	0.62458	-0.14757
0.6477	-0.30606	0.65827	-0.33247	0.66521	-0.07598	0.67835	-0.09265	0.62351	-0.14791
0.64666	-0.30585	0.65924	-0.33153	0.66619	-0.07547	0.6773	-0.09231	0.62255	-0.14822
0.64571	-0.30567	0.66023	-0.3306	0.66719	-0.07496	0.67628	-0.09201	0.62158	-0.14855
0.64466	-0.30548	0.66121	-0.32965	0.6682	-0.07445	0.67526	-0.09169	0.62058	-0.14888
0.64359	-0.30527	0.66221	-0.32871	0.6692	-0.07396	0.67425	-0.09142	0.61949	-0.14928
0.64269	-0.30508	0.6632	-0.32775	0.67021	-0.07346	0.67326	-0.09111	0.61859	-0.14959
0.64165	-0.30486	0.66423	-0.32683	0.67122	-0.07298	0.67231	-0.09081	0.61753	-0.14997
0.64062	-0.30467	0.66523	-0.3259	0.67222	-0.07249	0.67132	-0.09051	0.61657	-0.15032
0.63965	-0.30444	0.66619	-0.32497	0.67323	-0.07201	0.67031	-0.09025	0.61555	-0.15068
0.63864	-0.30423	0.6672	-0.32403	0.67423	-0.07153	0.66923	-0.08996	0.61454	-0.15103
0.63768	-0.304	0.6682	-0.32311	0.67519	-0.07107	0.66825	-0.0897	0.61355	-0.15142
0.63667	-0.30378	0.66918	-0.3222	0.6762	-0.07058	0.66731	-0.08942	0.61257	-0.15177
0.63561	-0.30355	0.67021	-0.32127	0.6772	-0.07013	0.66631	-0.08916	0.61155	-0.15217
0.63464	-0.30332	0.67122	-0.32036	0.67824	-0.06965	0.66529	-0.08889	0.61051	-0.15254
0.63364	-0.30308	0.67223	-0.31943	0.67926	-0.06919	0.66426	-0.08861	0.60953	-0.15293
0.63267	-0.30286	0.6732	-0.31853	0.68018	-0.06874	0.66327	-0.08838	0.60856	-0.15328
0.63165	-0.30262	0.67425	-0.31761	0.68122	-0.06829	0.6623	-0.08814	0.60758	-0.15369
0.63064	-0.30238	0.67525	-0.3167	0.68224	-0.06784	0.66125	-0.08792	0.60658	-0.15408
0.62963	-0.30213	0.67617	-0.31578	0.68322	-0.06741	0.66025	-0.08768	0.60556	-0.1545
0.62865	-0.30187	0.67721	-0.31487	0.68418	-0.06696	0.65926	-0.08748	0.60454	-0.15487
0.62766	-0.30163	0.67822	-0.31395	0.68523	-0.06654	0.65826	-0.08727	0.60357	-0.1553
0.62662	-0.30137	0.67924	-0.31305	0.68623	-0.06611	0.65728	-0.08706	0.60259	-0.15569
0.6257	-0.30111	0.68021	-0.31215	0.68722	-0.06567	0.65624	-0.08689	0.60153	-0.15611
0.62467	-0.30087	0.68123	-0.31124	0.68824	-0.06525	0.65526	-0.0867	0.60052	-0.1565
0.62367	-0.30059	0.68221	-0.31034	0.68919	-0.06483	0.65422	-0.08649	0.59953	-0.15689
0.62263	-0.30034	0.68324	-0.30944	0.69022	-0.06441	0.65329	-0.08633	0.59894	-0.15718
0.62162	-0.30004	0.68423	-0.30853	0.6912	-0.06402	0.6523	-0.08613	0.59884	-0.15724
0.62064	-0.29977	0.68526	-0.30765	0.69221	-0.06359	0.6513	-0.08593	0.59929	-0.1552
0.61963	-0.29951	0.68621	-0.30676	0.69322	-0.0632	0.65027	-0.08579	0.60033	-0.15305
0.61861	-0.29924	0.68721	-0.30587	0.69421	-0.06278	0.64927	-0.0856	0.60138	-0.15132
0.61765	-0.29895	0.68822	-0.30498	0.69521	-0.0624	0.64828	-0.08543	0.60232	-0.14979
0.61666	-0.29866	0.68922	-0.30408	0.69619	-0.062	0.64732	-0.08524	0.60337	-0.14829
0.61564	-0.29838	0.69021	-0.3032	0.69719	-0.06162	0.64637	-0.08507	0.60431	-0.14693
0.61464	-0.29808	0.69124	-0.30231	0.69819	-0.06123	0.64528	-0.08491	0.60534	-0.14561
0.61362	-0.29782	0.69224	-0.30142	0.69921	-0.06084	0.64425	-0.08476	0.60632	-0.14434
0.61264	-0.29753	0.69323	-0.30055	0.70021	-0.06045	0.64329	-0.08462	0.60736	-0.14309
0.61166	-0.29728	0.69423	-0.29966	0.70119	-0.0601	0.64228	-0.08452	0.60838	-0.14191
0.61061	-0.29699	0.69519	-0.29877	0.70225	-0.0597	0.6413	-0.08441	0.60936	-0.14074
0.60965	-0.29669	0.69623	-0.2979	0.70322	-0.05932	0.64026	-0.08431	0.61037	-0.1396
0.60864	-0.29641	0.69721	-0.29702	0.70423	-0.05895	0.63925	-0.08421	0.61132	-0.13849
0.60767	-0.29612	0.69824	-0.29615	0.70522	-0.05858	0.63828	-0.08409	0.61233	-0.13738
0.60663	-0.29583	0.69923	-0.29528	0.70624	-0.0582	0.63727	-0.084	0.61336	-0.13633
0.60567	-0.29555	0.70021	-0.29439	0.70725	-0.05786	0.63626	-0.0839	0.61433	-0.13529
0.6046	-0.29525	0.7012	-0.29353	0.70823	-0.05748	0.63524	-0.08378	0.61535	-0.13426
0.60362	-0.29497	0.70223	-0.29264	0.7092	-0.05715	0.63426	-0.0837	0.61635	-0.13325
0.60263	-0.29468	0.70325	-0.29176	0.71026	-0.05679	0.63334	-0.08362	0.61734	-0.13225
0.60162	-0.29437	0.70425	-0.29091	0.7112	-0.05644	0.63226	-0.08353	0.6184	-0.13128
0.60063	-0.29406	0.70522	-0.29003	0.71221	-0.05612	0.63126	-0.08345	0.61935	-0.1303
0.5996	-0.29376	0.70624	-0.28915	0.71321	-0.05575	0.6303	-0.08335	0.62042	-0.12935
0.59894	-0.29349	0.70721	-0.28829	0.71424	-0.05541	0.62924	-0.08328	0.62137	-0.12844
0.59872	-0.29347	0.70821	-0.28743	0.71523	-0.05508	0.62828	-0.0832	0.62238	-0.12752
0.59932	-0.29202	0.70925	-0.28657	0.71622	-0.05475	0.62729	-0.08312	0.62332	-0.1266
0.60028	-0.29055	0.71024	-0.28569	0.71723	-0.05443	0.62623	-0.08306	0.62432	-0.12572
0.60134	-0.28936	0.71123	-0.28484	0.71824	-0.05409	0.62525	-0.08301	0.62533	-0.12483
0.60232	-0.28827	0.71222	-0.28397	0.71922	-0.05378	0.62423	-0.08294	0.6264	-0.12394
0.60338	-0.28724	0.71322	-0.28309	0.72019	-0.05346	0.62332	-0.0829	0.62734	-0.1231
0.60432	-0.28625	0.71421	-0.28224	0.72125	-0.05314	0.62225	-0.08284	0.62836	-0.12224
0.6053	-0.28526	0.71521	-0.28139	0.72224	-0.05283	0.62127	-0.08281	0.62936	-0.12142
0.60629	-0.28428	0.71624	-0.28052	0.72323	-0.05253	0.62029	-0.08279	0.63036	-0.12058
0.60735	-0.28335	0.71724	-0.27966	0.7242	-0.05222	0.61923	-0.08277	0.63138	-0.11977
0.60833	-0.28242	0.71828	-0.27879	0.7252	-0.05191	0.61827	-0.08279	0.63236	-0.11895
0.60932	-0.28148	0.71922	-0.27794	0.72619	-0.05161	0.61724	-0.08275	0.63339	-0.11816
0.61035	-0.28056	0.72019	-0.27709	0.72721	-0.05129	0.61626	-0.08277	0.63437	-0.11737
0.61135	-0.27965	0.72124	-0.27623	0.72826	-0.05099	0.61528	-0.08276	0.63538	-0.1166
0.61231	-0.27873	0.72224	-0.27536	0.72922	-0.05068	0.61423	-0.08276	0.63638	-0.11581
0.61333	-0.27782	0.72327	-0.27452	0.73024	-0.05039	0.61326	-0.08278	0.63733	-0.11504
0.61434	-0.27691	0.72425	-0.27367	0.73123	-0.05009	0.61225	-0.08282	0.63833	-0.11427
0.61528	-0.27599	0.7252	-0.27282	0.73221	-0.0498	0.61125	-0.08281	0.63932	-0.11353
0.61634	-0.2751	0.72619	-0.27197	0.73324	-0.04951	0.61025	-0.08283	0.64035	-0.11278
0.61735	-0.27417	0.72725	-0.27111	0.73424	-0.04922	0.60924	-0.08283	0.64136	-0.11202
0.61834	-0.27329	0.72824	-0.27026	0.73527	-0.04893	0.60828	-0.08289	0.64238	-0.11131
0.61932	-0.27239	0.72924	-0.26941	0.73623	-0.04866	0.60727	-0.0829	0.64341	-0.1106
0.62031	-0.27149	0.73024	-0.26855	0.73732	-0.04853	0.60625	-0.08294	0.64438	-0.10985
0.62132	-0.27061	0.73123	-0.26772	0.7384	-0.04831	0.60528	-0.08308	0.64537	-0.10917
0.62239	-0.26975	0.73228	-0.26685	0.73939	-0.04804	0.60426	-0.08314	0.64635	-0.10844
0.62335	-0.26887	0.73325	-0.26602	0.74044	-0.04776	0.60324	-0.0832	0.64738	-0.10776
0.62432	-0.26802	0.73425	-0.26515	0.74143	-0.04749	0.60228	-0.08327	0.64839	-0.10707
0.62534	-0.26716	0.73527	-0.26431	0.74245	-0.04721	0.60126	-0.08334	0.64934	-0.10637
0.62636	-0.26631	0.73625	-0.26346	0.74345	-0.04694	0.60021	-0.0834	0.65037	-0.10568
0.62736	-0.26546	0.73721	-0.26262	0.74443	-0.04669	0.59929	-0.08344	0.65133	-0.10501
0.62836	-0.26459	0.73826	-0.26176	0.74543	-0.04642	0.59878	-0.08351	0.65242	-0.10433
0.6293	-0.26376	0.73924	-0.26093	0.74644	-0.04615	0.59936	-0.08182	0.6534	-0.10368
0.63036	-0.26293	0.74019	-0.26007	0.74746	-0.04588	0.60034	-0.08026	0.65434	-0.103
0.63134	-0.2621	0.74125	-0.25923	0.74842	-0.04563	0.60135	-0.07906	0.65534	-0.10237
0.63235	-0.26126	0.74225	-0.25837	0.74943	-0.04537	0.60233	-0.078	0.65639	-0.10172
0.63338	-0.26042	0.74325	-0.25754	0.75043	-0.04513	0.60334	-0.07701	0.65737	-0.10106
0.63436	-0.25957	0.74421	-0.25669	0.75141	-0.04487	0.60436	-0.07607	0.65837	-0.10043
0.63535	-0.25874	0.74523	-0.25583	0.75246	-0.04461	0.60534	-0.0752	0.65936	-0.09979
0.63635	-0.25791	0.74627	-0.25499	0.75344	-0.04434	0.60633	-0.07435	0.6604	-0.09917
0.63732	-0.25709	0.74727	-0.25415	0.75445	-0.04411	0.60737	-0.07352	0.66138	-0.09854
0.63839	-0.25627	0.74824	-0.25331	0.75544	-0.04386	0.60837	-0.07276	0.66237	-0.09791
0.63931	-0.25543	0.74924	-0.25247	0.75646	-0.04361	0.60933	-0.07199	0.66337	-0.09728
0.64034	-0.25461	0.75024	-0.25163	0.75741	-0.04335	0.61035	-0.07123	0.66441	-0.09668
0.64133	-0.25379	0.75122	-0.25078	0.75846	-0.04312	0.61137	-0.07048	0.66538	-0.09608
0.64233	-0.25299	0.75223	-0.24994	0.75945	-0.04287	0.6124	-0.0698	0.66637	-0.09547
0.64337	-0.2522	0.75324	-0.24909	0.76046	-0.04263	0.61334	-0.06912	0.66736	-0.09487
0.64436	-0.2514	0.75427	-0.24825	0.76146	-0.04238	0.61435	-0.06847	0.66841	-0.09427
0.64534	-0.25061	0.75528	-0.24741	0.76247	-0.04216	0.61535	-0.06783	0.66937	-0.09368
0.64637	-0.24984	0.75625	-0.24657	0.76344	-0.04191	0.61635	-0.06721	0.6704	-0.09309
0.64736	-0.24904	0.75724	-0.24574	0.76444	-0.04168	0.61733	-0.06658	0.6714	-0.09251
0.64834	-0.24828	0.75822	-0.2449	0.76545	-0.04144	0.61836	-0.06599	0.67235	-0.09194
0.64935	-0.24749	0.75923	-0.24406	0.76646	-0.04122	0.61935	-0.06536	0.67335	-0.0914
0.65034	-0.24672	0.76025	-0.24323	0.76746	-0.04098	0.62036	-0.0648	0.67432	-0.0908
0.65138	-0.24593	0.76123	-0.24239	0.76846	-0.04077	0.62139	-0.06424	0.67536	-0.09022
0.65239	-0.24515	0.76227	-0.24156	0.76944	-0.04053	0.62235	-0.06369	0.67641	-0.08963
0.65332	-0.24438	0.76326	-0.24073	0.77047	-0.0403	0.62339	-0.06313	0.67734	-0.08908
0.65435	-0.2436	0.76425	-0.23989	0.77144	-0.04008	0.62433	-0.06259	0.67837	-0.08852
0.6553	-0.24281	0.76526	-0.23905	0.77248	-0.03985	0.62535	-0.06202	0.67937	-0.08798
0.65635	-0.24205	0.76623	-0.23821	0.77348	-0.03961	0.62634	-0.0615	0.68036	-0.08741
0.65733	-0.24126	0.76727	-0.23739	0.77444	-0.03942	0.62742	-0.06097	0.68139	-0.08688
0.65834	-0.24049	0.76827	-0.23655	0.77543	-0.0392	0.62837	-0.06043	0.68239	-0.08632
0.65935	-0.23973	0.76928	-0.2357	0.77642	-0.03898	0.62937	-0.05995	0.68338	-0.08579
0.66036	-0.23896	0.77021	-0.23489	0.77747	-0.03876	0.63039	-0.05944	0.68441	-0.08524
0.66135	-0.23821	0.77128	-0.23407	0.77841	-0.03855	0.63134	-0.05894	0.68536	-0.08472
0.6624	-0.23747	0.77225	-0.23323	0.77949	-0.03833	0.63238	-0.05846	0.68637	-0.08419
0.66333	-0.2367	0.77327	-0.23241	0.78046	-0.03812	0.63338	-0.05798	0.68738	-0.08366
0.66434	-0.23599	0.77424	-0.23156	0.78149	-0.0379	0.63435	-0.05751	0.68835	-0.08313
0.66538	-0.23522	0.77522	-0.23073	0.78248	-0.0377	0.63532	-0.05706	0.68938	-0.0826
0.66634	-0.23448	0.77623	-0.22988	0.78348	-0.0375	0.63637	-0.05664	0.69036	-0.08208
0.66734	-0.23376	0.77723	-0.22904	0.78444	-0.03729	0.63743	-0.05622	0.69135	-0.08157
0.66837	-0.23301	0.77823	-0.22821	0.78546	-0.03708	0.63839	-0.05578	0.69241	-0.08105
0.66936	-0.2323	0.77925	-0.22737	0.78649	-0.03689	0.63941	-0.05535	0.6934	-0.08055
0.67039	-0.23157	0.78024	-0.22652	0.78748	-0.0367	0.64035	-0.05492	0.69441	-0.08003
0.67141	-0.23083	0.78126	-0.22569	0.78851	-0.0365	0.64136	-0.05452	0.69537	-0.07951
0.67235	-0.23009	0.78227	-0.22485	0.78945	-0.03631	0.64237	-0.05409	0.69642	-0.07901
0.67337	-0.22935	0.78328	-0.22401	0.79042	-0.03611	0.64335	-0.05372	0.69737	-0.07852
0.67435	-0.22861	0.78422	-0.22318	0.79146	-0.0359	0.64432	-0.0533	0.69838	-0.07801
0.67535	-0.22789	0.78526	-0.22234	0.79244	-0.03573	0.6454	-0.05296	0.69939	-0.07752
0.67635	-0.22716	0.78629	-0.22149	0.79346	-0.03554	0.64638	-0.05284	0.70036	-0.07703
0.67737	-0.22642	0.78726	-0.22067	0.79447	-0.03535	0.64738	-0.0525	0.70136	-0.07654
0.67837	-0.22568	0.78823	-0.21983	0.79546	-0.03517	0.64836	-0.05214	0.7024	-0.07604
0.67933	-0.22496	0.78927	-0.21903	0.79647	-0.03497	0.64939	-0.05174	0.70342	-0.07557
0.6804	-0.22425	0.79031	-0.2182	0.79748	-0.03478	0.6504	-0.05139	0.70439	-0.07506
0.68137	-0.22354	0.79126	-0.21739	0.79847	-0.0346	0.65139	-0.05098	0.70542	-0.07458
0.68238	-0.22284	0.79225	-0.21656	0.79945	-0.03442	0.65239	-0.0506	0.70644	-0.0741
0.68343	-0.22214	0.79325	-0.21573	0.80049	-0.03425	0.65333	-0.05025	0.70736	-0.07364
0.68441	-0.22143	0.79428	-0.21491	0.80148	-0.03407	0.65437	-0.04987	0.70838	-0.07313
0.68539	-0.22073	0.79525	-0.2141	0.80244	-0.03388	0.65539	-0.04964	0.70941	-0.07267
0.68641	-0.22003	0.79629	-0.21327	0.80347	-0.0337	0.65648	-0.04939	0.71043	-0.0722
0.68737	-0.21933	0.79725	-0.21247	0.80445	-0.03352	0.65752	-0.04901	0.71138	-0.07176
0.68837	-0.21864	0.79823	-0.21164	0.80547	-0.03335	0.6585	-0.04866	0.71241	-0.07129
0.6894	-0.21794	0.79926	-0.2108	0.80648	-0.03317	0.65952	-0.04832	0.71339	-0.07082
0.6904	-0.21725	0.80026	-0.20996	0.80748	-0.03301	0.66049	-0.04798	0.71438	-0.07035
0.69139	-0.21654	0.80129	-0.20915	0.80847	-0.03282	0.66148	-0.04762	0.71539	-0.06987
0.69236	-0.21582	0.80226	-0.20831	0.80947	-0.03265	0.66251	-0.04724	0.71643	-0.06942
0.69339	-0.21512	0.80323	-0.20749	0.81047	-0.03247	0.66348	-0.04686	0.71743	-0.06897
0.69434	-0.21442	0.80429	-0.20665	0.81148	-0.03233	0.66446	-0.04656	0.71841	-0.0685
0.69536	-0.21373	0.80525	-0.20584	0.81249	-0.03213	0.66548	-0.04623	0.71938	-0.06806
0.69637	-0.21304	0.80624	-0.20501	0.81346	-0.03197	0.66647	-0.04592	0.72036	-0.06762
0.69738	-0.21232	0.80725	-0.20418	0.81443	-0.0318	0.6675	-0.0456	0.72144	-0.06715
0.69839	-0.21163	0.80829	-0.20336	0.81547	-0.03162	0.66847	-0.04527	0.72239	-0.06669
0.69939	-0.21094	0.80926	-0.20253	0.81646	-0.03146	0.66946	-0.04495	0.72343	-0.06626
0.70035	-0.21025	0.81025	-0.20172	0.81748	-0.03129	0.67049	-0.04462	0.72439	-0.06582
0.70141	-0.20959	0.81128	-0.20091	0.81847	-0.03112	0.67152	-0.04431	0.72538	-0.06539
0.70238	-0.20892	0.81226	-0.20011	0.81947	-0.03095	0.67248	-0.04398	0.72639	-0.0649
0.70333	-0.20823	0.81325	-0.1993	0.82044	-0.03078	0.67347	-0.04366	0.72741	-0.06449
0.70434	-0.20756	0.81419	-0.1985	0.82145	-0.03062	0.67446	-0.04335	0.72843	-0.06403
0.70538	-0.20689	0.81522	-0.1977	0.82244	-0.03046	0.67545	-0.04304	0.72941	-0.06359
0.70642	-0.20622	0.81628	-0.19689	0.82345	-0.03031	0.67644	-0.0427	0.73044	-0.06317
0.70735	-0.20555	0.81723	-0.19607	0.82445	-0.03013	0.67752	-0.04239	0.73142	-0.06274
0.70843	-0.20487	0.81829	-0.19527	0.82547	-0.02996	0.67851	-0.04208	0.7324	-0.06232
0.70938	-0.20421	0.81924	-0.19446	0.82647	-0.0298	0.67949	-0.04179	0.73342	-0.0619
0.71039	-0.20353	0.82027	-0.19363	0.82745	-0.02964	0.6805	-0.04149	0.73442	-0.06147
0.71137	-0.20285	0.82123	-0.19282	0.82843	-0.02947	0.68149	-0.04121	0.73541	-0.06104
0.71239	-0.20218	0.82224	-0.192	0.82944	-0.0293	0.68251	-0.04094	0.7364	-0.06062
0.7134	-0.20149	0.82328	-0.19118	0.83046	-0.02914	0.6835	-0.04068	0.73741	-0.0602
0.71433	-0.20083	0.82429	-0.19036	0.83146	-0.02897	0.68448	-0.04041	0.73839	-0.05979
0.71541	-0.20016	0.82526	-0.18954	0.83248	-0.02881	0.68551	-0.04016	0.73938	-0.05936
0.71635	-0.19949	0.82629	-0.18875	0.83345	-0.02864	0.68652	-0.03991	0.74042	-0.05893
0.71739	-0.19881	0.82726	-0.18793	0.83446	-0.02848	0.68751	-0.03963	0.74142	-0.05851
0.71839	-0.19813	0.82828	-0.18712	0.83548	-0.02832	0.68848	-0.03939	0.74244	-0.0581
0.71939	-0.19747	0.82926	-0.18634	0.8365	-0.02816	0.68948	-0.03912	0.7434	-0.05767
0.72037	-0.19681	0.83025	-0.18552	0.83746	-0.02799	0.69046	-0.03887	0.74441	-0.05728
0.72143	-0.19614	0.83127	-0.18471	0.83844	-0.02785	0.69149	-0.03859	0.7454	-0.05686
0.7224	-0.19551	0.83225	-0.18395	0.8395	-0.02768	0.69249	-0.03835	0.74642	-0.05646
0.72338	-0.19484	0.83328	-0.18313	0.84047	-0.02753	0.69348	-0.03806	0.74743	-0.05606
0.7244	-0.1942	0.83429	-0.18234	0.84146	-0.02736	0.69448	-0.03782	0.74841	-0.05564
0.72538	-0.19355	0.83528	-0.18155	0.84248	-0.0272	0.69548	-0.0375	0.74943	-0.05524
0.72641	-0.1929	0.8363	-0.18076	0.84343	-0.02703	0.6965	-0.03726	0.75043	-0.05483
0.72737	-0.19224	0.83726	-0.17998	0.84446	-0.02688	0.69746	-0.03698	0.75141	-0.05441
0.72839	-0.19159	0.83827	-0.17918	0.84547	-0.02673	0.69854	-0.03673	0.75239	-0.054
0.72943	-0.19093	0.83925	-0.1784	0.84648	-0.02657	0.69952	-0.03646	0.75342	-0.05356
0.73041	-0.19027	0.84026	-0.1776	0.8475	-0.02641	0.70056	-0.03618	0.75442	-0.05317
0.73139	-0.18961	0.84127	-0.17678	0.84846	-0.02626	0.7015	-0.03594	0.75542	-0.05277
0.73242	-0.18896	0.84225	-0.17599	0.84948	-0.0261	0.70251	-0.0357	0.75643	-0.05236
0.73341	-0.18829	0.84328	-0.17519	0.8505	-0.02593	0.70349	-0.03545	0.75743	-0.05197
0.7344	-0.18763	0.84426	-0.17442	0.8515	-0.0258	0.70453	-0.03523	0.75846	-0.05154
0.73537	-0.18697	0.84529	-0.17362	0.85248	-0.02564	0.70549	-0.03497	0.75942	-0.05113
0.73642	-0.18632	0.8463	-0.17281	0.85347	-0.02548	0.70651	-0.03474	0.76042	-0.05074
0.73739	-0.18566	0.84726	-0.17202	0.85449	-0.02533	0.70752	-0.03452	0.76143	-0.05036
0.73837	-0.18502	0.84826	-0.17125	0.85548	-0.02517	0.70852	-0.03429	0.76242	-0.04997
0.7394	-0.18438	0.84933	-0.17047	0.85653	-0.02503	0.70944	-0.03409	0.76341	-0.04959
0.74039	-0.18372	0.8503	-0.1697	0.85752	-0.02487	0.71051	-0.03389	0.76443	-0.04921
0.74138	-0.1831	0.85126	-0.16893	0.85856	-0.02468	0.7115	-0.03365	0.7654	-0.04881
0.74241	-0.18244	0.85226	-0.16815	0.85958	-0.02455	0.71249	-0.03343	0.76652	-0.04855
0.7434	-0.18181	0.85328	-0.16739	0.86056	-0.02442	0.71348	-0.03321	0.76761	-0.04825
0.74443	-0.18117	0.85422	-0.16661	0.86156	-0.02426	0.71447	-0.03298	0.76865	-0.04788
0.74537	-0.18052	0.85527	-0.16583	0.86258	-0.02412	0.71552	-0.03275	0.7696	-0.0475
0.7464	-0.1799	0.85625	-0.16507	0.86359	-0.02397	0.71652	-0.03253	0.77058	-0.04712
0.7474	-0.17927	0.85727	-0.16431	0.86458	-0.02383	0.71747	-0.03231	0.77166	-0.04674
0.7484	-0.17862	0.85829	-0.16351	0.86552	-0.02369	0.71848	-0.03206	0.77258	-0.04635
0.74938	-0.17798	0.85938	-0.16271	0.86654	-0.02353	0.71952	-0.03185	0.77357	-0.04599
0.75037	-0.17733	0.86039	-0.16194	0.86758	-0.02339	0.72052	-0.03166	0.77463	-0.04558
0.7514	-0.17668	0.86134	-0.16117	0.86855	-0.02324	0.7215	-0.03142	0.77562	-0.04519
0.75237	-0.17603	0.86233	-0.16039	0.86959	-0.02311	0.72257	-0.03121	0.77665	-0.04479
0.7534	-0.17538	0.86338	-0.15963	0.87054	-0.02295	0.72353	-0.03098	0.77761	-0.04441
0.75439	-0.17476	0.86435	-0.15887	0.87161	-0.02282	0.7245	-0.03077	0.77863	-0.04399
0.75538	-0.17411	0.86535	-0.15809	0.87256	-0.02266	0.72548	-0.03052	0.77962	-0.04362
0.7564	-0.17347	0.86634	-0.15734	0.87359	-0.02254	0.72656	-0.03031	0.78063	-0.0432
0.75743	-0.17282	0.86732	-0.15656	0.87457	-0.02238	0.72752	-0.03007	0.78164	-0.04285
0.75841	-0.17218	0.86833	-0.15579	0.8756	-0.02223	0.72847	-0.02986	0.78263	-0.04245
0.75944	-0.17154	0.86936	-0.15503	0.87657	-0.02208	0.72954	-0.02964	0.78365	-0.04209
0.76041	-0.17093	0.87035	-0.1543	0.87756	-0.02196	0.73051	-0.02942	0.78466	-0.04172
0.76139	-0.17029	0.87137	-0.15355	0.87858	-0.02181	0.73149	-0.02922	0.78567	-0.04135
0.76239	-0.16967	0.87238	-0.15281	0.87956	-0.02169	0.73249	-0.02901	0.78664	-0.041
0.76342	-0.16904	0.87331	-0.15205	0.88057	-0.02153	0.73358	-0.02879	0.78767	-0.04064
0.76444	-0.16842	0.87437	-0.15131	0.88157	-0.02141	0.73458	-0.02857	0.78865	-0.04031
0.7654	-0.1678	0.87538	-0.15055	0.88257	-0.02125	0.73553	-0.02838	0.78961	-0.03995
0.76637	-0.16716	0.87634	-0.14982	0.88355	-0.02111	0.73655	-0.02818	0.79062	-0.03958
0.76739	-0.16654	0.87738	-0.1491	0.88459	-0.02095	0.73756	-0.02798	0.7916	-0.03922
0.76843	-0.16591	0.87834	-0.14836	0.88559	-0.02082	0.73849	-0.02779	0.79263	-0.03886
0.76941	-0.16526	0.87933	-0.14761	0.88656	-0.02069	0.73953	-0.02758	0.7936	-0.03849
0.77041	-0.16463	0.88037	-0.14686	0.88756	-0.02054	0.74058	-0.02738	0.79465	-0.03812
0.7714	-0.16399	0.88137	-0.14611	0.88859	-0.02041	0.74151	-0.02719	0.79562	-0.03775
0.77241	-0.16336	0.88238	-0.14538	0.88961	-0.02027	0.74252	-0.02699	0.79667	-0.03735
0.77343	-0.16273	0.88334	-0.14463	0.89054	-0.02013	0.74349	-0.0268	0.79766	-0.03698
0.77439	-0.1621	0.88439	-0.14387	0.89154	-0.02	0.74454	-0.02661	0.79861	-0.03659
0.77542	-0.16147	0.8854	-0.14316	0.89254	-0.01985	0.74551	-0.02641	0.79964	-0.03622
0.7764	-0.16082	0.88633	-0.14239	0.89357	-0.01972	0.7465	-0.02622	0.80063	-0.03584
0.77739	-0.1602	0.88734	-0.14167	0.89462	-0.01958	0.74754	-0.02603	0.80164	-0.03547
0.7784	-0.15957	0.88836	-0.14093	0.89555	-0.01944	0.74855	-0.02584	0.80267	-0.03509
0.7794	-0.15895	0.88935	-0.14017	0.89658	-0.0193	0.74953	-0.02565	0.80365	-0.03472
0.7804	-0.15833	0.89035	-0.13944	0.89757	-0.01916	0.75048	-0.02546	0.80467	-0.03433
0.78139	-0.15772	0.89135	-0.13872	0.89857	-0.01903	0.7515	-0.02526	0.80564	-0.03397
0.78242	-0.15707	0.89234	-0.138	0.89955	-0.01889	0.75249	-0.02511	0.80665	-0.03363
0.78342	-0.15647	0.89337	-0.13728	0.90061	-0.01874	0.75351	-0.02489	0.80768	-0.03328
0.78443	-0.15585	0.89435	-0.13656	0.90154	-0.0186	0.75453	-0.0247	0.80864	-0.03293
0.78538	-0.15522	0.89537	-0.13583	0.90259	-0.01846	0.75554	-0.02452	0.80968	-0.03258
0.78642	-0.15463	0.89639	-0.13513	0.90358	-0.01833	0.7565	-0.02433	0.81064	-0.03224
0.78741	-0.154	0.89736	-0.1344	0.90456	-0.01818	0.75751	-0.02415	0.81162	-0.03189
0.78844	-0.15339	0.89841	-0.13368	0.90556	-0.01806	0.7585	-0.02396	0.81265	-0.03152
0.78943	-0.15275	0.89936	-0.13296	0.90652	-0.0179	0.75951	-0.02377	0.81364	-0.03121
0.79044	-0.15212	0.90036	-0.13224	0.90757	-0.01777	0.76052	-0.02358	0.81462	-0.03085
0.79139	-0.1515	0.90138	-0.13154	0.90857	-0.01761	0.76151	-0.0234	0.81561	-0.03049
0.79246	-0.15088	0.90234	-0.13082	0.9096	-0.01748	0.7625	-0.02323	0.81667	-0.03012
0.7934	-0.15025	0.90339	-0.13012	0.91057	-0.01733	0.76351	-0.02305	0.81764	-0.02976
0.79444	-0.14963	0.90438	-0.1294	0.91157	-0.01718	0.76456	-0.02287	0.81864	-0.02937
0.79539	-0.14899	0.90536	-0.12868	0.91261	-0.01704	0.76551	-0.02268	0.81967	-0.029
0.79645	-0.14836	0.90636	-0.12796	0.91357	-0.0169	0.76651	-0.0225	0.82062	-0.02861
0.79742	-0.14775	0.90732	-0.12722	0.91457	-0.01675	0.76755	-0.02231	0.82164	-0.02824
0.79842	-0.14713	0.9084	-0.12651	0.91562	-0.01661	0.76853	-0.02213	0.82265	-0.02786
0.79946	-0.14652	0.90937	-0.12581	0.91659	-0.01646	0.76951	-0.02194	0.82369	-0.02748
0.80046	-0.14591	0.91036	-0.1251	0.91753	-0.01631	0.77058	-0.02178	0.82469	-0.02712
0.80141	-0.14531	0.91137	-0.12437	0.91858	-0.01616	0.77151	-0.02158	0.82564	-0.02674
0.80243	-0.1447	0.91241	-0.12366	0.91957	-0.01601	0.77253	-0.02137	0.82666	-0.02638
0.80343	-0.14409	0.91341	-0.12292	0.92056	-0.01587	0.77352	-0.02121	0.82768	-0.02603
0.80445	-0.14347	0.91437	-0.12221	0.92162	-0.01571	0.77452	-0.02101	0.82869	-0.02567
0.80546	-0.14287	0.91539	-0.12149	0.92258	-0.01556	0.77555	-0.02083	0.82967	-0.02531
0.80642	-0.14226	0.91636	-0.1208	0.92362	-0.01541	0.7765	-0.02066	0.83061	-0.02496
0.8074	-0.14164	0.91734	-0.12011	0.92458	-0.01526	0.77752	-0.02046	0.83166	-0.02459
0.80844	-0.14103	0.9184	-0.11939	0.92561	-0.01511	0.77858	-0.02026	0.83266	-0.02427
0.80942	-0.14042	0.91939	-0.11867	0.92661	-0.01496	0.77954	-0.02007	0.83367	-0.02392
0.81043	-0.13981	0.92038	-0.11796	0.92756	-0.0148	0.78053	-0.0199	0.83472	-0.02356
0.81144	-0.13917	0.92141	-0.11726	0.92857	-0.01465	0.78153	-0.01971	0.83564	-0.02319
0.81248	-0.13855	0.92239	-0.11653	0.92955	-0.0145	0.78257	-0.01953	0.83664	-0.02286
0.81341	-0.13795	0.92339	-0.11584	0.93056	-0.01434	0.78356	-0.01933	0.83766	-0.02252
0.81446	-0.13734	0.9244	-0.11512	0.93157	-0.0142	0.78456	-0.01915	0.83868	-0.02216
0.8154	-0.13672	0.92541	-0.11441	0.93259	-0.01402	0.78553	-0.01896	0.83967	-0.02181
0.81645	-0.13611	0.92641	-0.11368	0.93358	-0.01386	0.78657	-0.0188	0.84063	-0.02147
0.81746	-0.13549	0.92737	-0.11297	0.93455	-0.0137	0.78753	-0.01861	0.84165	-0.0211
0.81845	-0.13489	0.92839	-0.11224	0.93557	-0.01355	0.78852	-0.01844	0.84264	-0.02072
0.81945	-0.13429	0.92939	-0.1115	0.93657	-0.01338	0.78953	-0.01828	0.84365	-0.02035
0.82038	-0.13367	0.93036	-0.11078	0.93758	-0.01321	0.79052	-0.0181	0.84467	-0.02
0.82144	-0.13309	0.93137	-0.11005	0.9386	-0.01305	0.79157	-0.01793	0.84563	-0.01962
0.82244	-0.13249	0.93241	-0.10931	0.93962	-0.01287	0.79256	-0.01777	0.84665	-0.01927
0.82346	-0.13188	0.93341	-0.10858	0.94059	-0.01271	0.79352	-0.01761	0.84766	-0.01889
0.82442	-0.13129	0.93438	-0.10784	0.94157	-0.01255	0.79459	-0.01744	0.84863	-0.01854
0.82548	-0.13069	0.9354	-0.10709	0.94258	-0.01238	0.79553	-0.01728	0.84966	-0.01816
0.82643	-0.13011	0.93639	-0.10635	0.94359	-0.01219	0.79655	-0.01711	0.85066	-0.0178
0.82743	-0.12951	0.93739	-0.10558	0.9446	-0.01202	0.79757	-0.01696	0.85167	-0.01743
0.8284	-0.1289	0.9384	-0.10484	0.9456	-0.01186	0.79855	-0.0168	0.85266	-0.01707
0.82942	-0.1283	0.93939	-0.10407	0.94661	-0.01166	0.79955	-0.01664	0.85361	-0.0167
0.83045	-0.12768	0.94043	-0.10329	0.94762	-0.01148	0.80054	-0.01649	0.85467	-0.01635
0.83142	-0.12709	0.94139	-0.10255	0.94865	-0.01128	0.80153	-0.01633	0.85567	-0.01597
0.83243	-0.12649	0.94241	-0.1018	0.94962	-0.01111	0.80257	-0.01617	0.85664	-0.01562
0.83347	-0.12587	0.94339	-0.10101	0.95064	-0.01092	0.80355	-0.016	0.85769	-0.01524
0.83443	-0.12528	0.94436	-0.10025	0.95157	-0.01072	0.8046	-0.01582	0.85872	-0.01483
0.83544	-0.12469	0.94541	-0.09946	0.95261	-0.01053	0.80554	-0.01566	0.85974	-0.01446
0.83646	-0.12409	0.94638	-0.09869	0.95362	-0.01033	0.80658	-0.01548	0.86078	-0.0141
0.83745	-0.12349	0.94736	-0.09788	0.95458	-0.01014	0.80756	-0.01531	0.86174	-0.01375
0.83841	-0.12288	0.94839	-0.09709	0.95559	-0.00993	0.80856	-0.01515	0.86274	-0.01339
0.83948	-0.12228	0.94937	-0.09627	0.95657	-0.00971	0.80958	-0.01496	0.86374	-0.01302
0.84045	-0.12169	0.95037	-0.09545	0.95758	-0.00949	0.81054	-0.01477	0.86473	-0.01267
0.84143	-0.12109	0.95138	-0.09461	0.95859	-0.00928	0.81154	-0.0146	0.86574	-0.01234
0.84243	-0.1205	0.9524	-0.09379	0.95962	-0.00904	0.81253	-0.01441	0.86676	-0.01194
0.84345	-0.11991	0.95342	-0.09294	0.96061	-0.00883	0.81353	-0.01426	0.86776	-0.0116
0.84444	-0.11933	0.95435	-0.09209	0.96163	-0.00858	0.81459	-0.01408	0.86874	-0.01122
0.84547	-0.11874	0.95537	-0.09123	0.96262	-0.00834	0.81554	-0.0139	0.86978	-0.01088
0.84641	-0.11815	0.95637	-0.09036	0.96358	-0.0081	0.81654	-0.01373	0.87074	-0.0105
0.84746	-0.11756	0.95737	-0.08947	0.96458	-0.00784	0.81755	-0.01356	0.87173	-0.01013
0.84847	-0.11698	0.95843	-0.08855	0.9656	-0.00759	0.81857	-0.0134	0.87273	-0.00977
0.84949	-0.11638	0.9594	-0.08762	0.96661	-0.00732	0.8196	-0.01322	0.87375	-0.00942
0.85045	-0.11581	0.96042	-0.08671	0.96758	-0.00707	0.82057	-0.01306	0.87478	-0.00904
0.85142	-0.11524	0.96145	-0.08575	0.96856	-0.00678	0.82156	-0.01292	0.87569	-0.00866
0.85247	-0.11466	0.96239	-0.08479	0.96957	-0.00647	0.82256	-0.01276	0.87679	-0.0083
0.85347	-0.11409	0.9634	-0.0838	0.9706	-0.00618	0.82359	-0.0126	0.87778	-0.00795
0.85447	-0.1135	0.96438	-0.08279	0.97158	-0.00588	0.82458	-0.01247	0.87873	-0.00759
0.85544	-0.11291	0.96546	-0.08176	0.97259	-0.00555	0.82559	-0.0123	0.87974	-0.00722
0.85648	-0.11233	0.96641	-0.08073	0.97358	-0.00523	0.82652	-0.01216	0.88072	-0.00686
0.85752	-0.11174	0.96737	-0.07968	0.97471	-0.0049	0.82755	-0.01201	0.88173	-0.00648
0.85849	-0.11113	0.96841	-0.0786	0.9758	-0.00452	0.82852	-0.01185	0.88278	-0.00611
0.85953	-0.11053	0.96937	-0.07749	0.97679	-0.00416	0.82959	-0.0117	0.88376	-0.00576
0.86054	-0.10994	0.97036	-0.07636	0.97779	-0.00377	0.83054	-0.01154	0.88476	-0.00537
0.86157	-0.10937	0.9714	-0.07521	0.9788	-0.00339	0.83158	-0.01139	0.88574	-0.00503
0.86257	-0.10879	0.97241	-0.07401	0.97979	-0.00299	0.83258	-0.01125	0.88674	-0.00466
0.86357	-0.10822	0.97337	-0.07283	0.98082	-0.00259	0.83357	-0.01108	0.88775	-0.00428
0.86453	-0.10765	0.9744	-0.07156	0.98181	-0.00212	0.83452	-0.01094	0.88881	-0.00392
0.86554	-0.10708	0.97543	-0.07029	0.98279	-0.00168	0.83552	-0.01077	0.88977	-0.00353
0.86656	-0.10649	0.97638	-0.06902	0.98381	-0.00119	0.83656	-0.0106	0.89075	-0.00319
0.86754	-0.10593	0.9774	-0.06766	0.98481	-0.000701738	0.83754	-0.01045	0.89176	-0.00284
0.86853	-0.10535	0.97841	-0.06631	0.98581	-0.000194174	0.83856	-0.01028	0.89272	-0.00245
0.86952	-0.10478	0.97936	-0.06489	0.98681	0.000346706	0.83953	-0.01013	0.89375	-0.00209
0.87059	-0.10421	0.98039	-0.06346	0.98778	0.000875753	0.84058	-0.00998	0.89477	-0.0017
0.87154	-0.10364	0.98136	-0.06199	0.98881	0.00146	0.84157	-0.00978	0.89575	-0.00134
0.87254	-0.10306	0.9824	-0.06045	0.98979	0.00208	0.84256	-0.0096	0.89677	-0.00096794
0.87349	-0.10249	0.98339	-0.05889	0.99079	0.0027	0.84353	-0.00945	0.89776	-0.000602961
0.87454	-0.10192	0.98443	-0.05729	0.99185	0.00334	0.84455	-0.00929	0.8988	-0.000219003
0.87552	-0.10135	0.9854	-0.05564	0.99284	0.00401	0.84557	-0.00912	0.89975	0.000130665
0.87655	-0.10079	0.98637	-0.05395	0.99381	0.0047	0.84666	-0.00895	0.90075	0.000523334
0.87756	-0.10022	0.98742	-0.05221	0.99481	0.00548	0.84758	-0.00878	0.90177	0.000869583
0.87849	-0.09966	0.98841	-0.05041	0.99582	0.00621	0.84856	-0.00862	0.90279	0.00126
0.87955	-0.09909	0.98951	-0.04865	0.99682	0.00705	0.84956	-0.00843	0.90375	0.00163
0.88055	-0.09853	0.9905	-0.04672	0.99783	0.00787	0.85057	-0.00828	0.90478	0.00199
0.88153	-0.09795	0.99153	-0.04476	0.99887	0.00875	0.85157	-0.0081	0.90574	0.00238
0.88254	-0.0974	0.99253	-0.04276	0.99991	0.00974	0.85255	-0.00795	0.90673	0.00275
0.88351	-0.09685	0.9935	-0.04071	1.00087	0.0107	0.85359	-0.00777	0.90774	0.00313
0.88454	-0.09627	0.99453	-0.03861	1.00193	0.01167	0.85458	-0.00762	0.90873	0.00352
0.88555	-0.09573	0.9955	-0.03646	1.00287	0.01276	0.85558	-0.00745	0.90975	0.00388
0.88658	-0.09516	0.99652	-0.03417	1.00388	0.0138	0.85659	-0.00729	0.91076	0.00426
0.88755	-0.09459	0.99754	-0.03191	1.00491	0.01492	0.85759	-0.00713	0.91179	0.00461
0.88856	-0.09404	0.99853	-0.02954	1.00588	0.01608	0.85864	-0.00693	0.91271	0.00502
0.88957	-0.09349	0.99952	-0.02713	1.0069	0.01725	0.85965	-0.00679	0.91378	0.00541
0.89055	-0.09294	1.00053	-0.02467	1.00787	0.01857	0.86064	-0.00662	0.91479	0.0058
0.89158	-0.09241	1.00156	-0.02215	1.00892	0.01988	0.86163	-0.00649	0.91577	0.00615
0.89259	-0.09186	1.00255	-0.01959	1.00993	0.02124	0.86271	-0.00633	0.91679	0.00652
0.89357	-0.09132	1.00352	-0.01696	1.01091	0.02267	0.86363	-0.00619	0.91777	0.00691
0.89454	-0.09075	1.00453	-0.0143	1.01191	0.02414	0.86467	-0.00603	0.91875	0.00729
0.89552	-0.09021	1.00556	-0.01163	1.01291	0.02563	0.86565	-0.00589	0.91979	0.00769
0.89656	-0.08967	1.00649	-0.00893	1.01392	0.02723	0.86666	-0.00572	0.92079	0.00806
0.89754	-0.08911	1.00747	-0.00618	1.01489	0.02884	0.8676	-0.00556	0.92176	0.00845
0.89855	-0.08857	1.00857	-0.00337	1.01593	0.03059	0.8686	-0.00539	0.9228	0.00884
0.89961	-0.08804	1.00963	-0.000438654	1.01689	0.03226	0.86965	-0.00524	0.92375	0.00921
0.90058	-0.08748	1.01046	0.00188	1.01787	0.03404	0.87037	-0.00514	0.92479	0.0096
0.90124	-0.08713			1.01865	0.03532	0.87032	-0.0035	0.92561	0.00988

## Sheet: Fig. 2d
The concentrations of indium element
Temperature (oC)	Indium content (wt%)
110	1.24
130	2.15
150	2.68
170	3.51
190	5.05

## Sheet: Fig. 2f
The voltage profiles of the Al|Mo/In battery at different operation temperatures
110 oC				130 oC				150 oC
Capacity (mAh cm-2)	Voltage (V)	Capacity (mAh cm-2)	Voltage (V)	Capacity (mAh cm-2)	Voltage (V)	Capacity (mAh cm-2)	Voltage (V)	Capacity (mAh cm-2)	Voltage (V)	Capacity (mAh cm-2)	Voltage (V)
0	0.8637	0	1.152	0	1.0748	0	1.1811	0	0.8761	0	1.1123
0	0.9784	0	1.1129	0.0001	1.0804	0	1.1343	0	0.9235	0	1.0934
0	1.0137	0	1.0797	0.0005	1.0856	0	1.1145	0	0.9567	0	1.0872
0.0001	1.0422	0	1.0543	0.0014	1.0866	0	1.0934	0.00013	0.9731	0	1.0813
0.0001	1.0574	0	1.0255	0.0028	1.0881	0	1.0797	0.00013	0.9815	0	1.0735
0.0001	1.0677	0	1.0057	0.0042	1.0887	0	1.0692	0.00013	0.9914	0	1.0658
0.0001	1.076	0	0.9889	0.0056	1.089	0	1.059	0.00013	0.9998	0.00013	1.0602
0.0001	1.081	0	0.9709	0.0069	1.0897	0	1.0528	0.00013	1.01	0.00013	1.0549
0.0001	1.0866	0.0001	0.9592	0.0083	1.0906	7.57576e-05	1.0466	0.00026	1.0171	0.00013	1.0491
0.0002	1.0921	0.0001	0.9464	0.0097	1.0912	7.57576e-05	1.0388	0.00026	1.0227	0.00013	1.0422
0.0014	1.0937	0.0001	0.9381	0.0111	1.0918	7.57576e-05	1.0336	0.00026	1.028	0.00013	1.0363
0.0028	1.0943	0.0001	0.9291	0.0125	1.0928	7.57576e-05	1.0286	0.00039	1.0336	0.00013	1.0311
0.0042	1.0959	0.0001	0.9226	0.0139	1.0934	7.57576e-05	1.0236	0.00065	1.0388	0.00026	1.0258
0.0056	1.0968	0.0001	0.9161	0.0153	1.094	0.000151515	1.0181	0.00091	1.0438	0.00026	1.0202
0.0069	1.098	0.0001	0.9071	0.0167	1.0949	0.000454545	1.0131	0.00156	1.0491	0.00026	1.015
0.0083	1.099	0.0001	0.899	0.0181	1.0959	0.000833333	1.0097	0.00182	1.0506	0.00039	1.01
0.0097	1.1002	0.0001	0.8928	0.0195	1.0968	0.00129	1.0075	0.00364	1.0506	0.00052	1.005
0.0111	1.1011	0.0001	0.8878	0.0208	1.0974	0.00167	1.005	0.00546	1.0497	0.00078	1.0032
0.0125	1.1021	0.0001	0.882	0.0222	1.098	0.00212	1.0029	0.00728	1.0497	0.00143	1.0041
0.0139	1.103	0.0002	0.8761	0.0236	1.099	0.00258	1.0007	0.00897	1.0503	0.00221	1.0035
0.0153	1.1042	0.0002	0.8711	0.025	1.0996	0.00295	0.9995	0.01079	1.0506	0.00286	1.0035
0.0167	1.1052	0.0006	0.8736	0.0264	1.1002	0.00341	0.9982	0.01261	1.0512	0.00364	1.0035
0.0181	1.1061	0.0007	0.8789	0.0278	1.1011	0.00379	0.9973	0.01443	1.0515	0.00429	1.0019
0.0195	1.107	0.0011	0.8841	0.0292	1.1018	0.00424	0.9964	0.01625	1.0518	0.00507	1.0016
0.0208	1.1077	0.0011	0.8851	0.0306	1.1024	0.00462	0.9957	0.01807	1.0525	0.00572	1.0029
0.0222	1.1089	0.0017	0.8872	0.032	1.1033	0.00508	0.9951	0.01989	1.0528	0.0065	1.0026
0.0236	1.1098	0.0022	0.8878	0.0334	1.1042	0.00553	0.9942	0.02171	1.0534	0.00728	1.0022
0.025	1.1111	0.0028	0.8875	0.0347	1.1052	0.00591	0.9936	0.02353	1.0537	0.00793	1.0022
0.0264	1.1123	0.0034	0.8872	0.0361	1.1055	0.00636	0.9929	0.02522	1.0543	0.00871	1.0019
0.0278	1.1132	0.0039	0.8863	0.0375	1.1064	0.00674	0.9923	0.02704	1.0546	0.00936	1.0019
0.0292	1.1145	0.0045	0.8857	0.0389	1.107	0.0072	0.992	0.02886	1.0553	0.01014	1.0016
0.0306	1.1154	0.005	0.8841	0.0403	1.108	0.00765	0.9917	0.03068	1.0559	0.01079	1.0001
0.032	1.1166	0.0056	0.8832	0.0417	1.1086	0.00803	0.9911	0.0325	1.0565	0.01157	1.0001
0.0334	1.1176	0.0061	0.8823	0.0431	1.1095	0.00848	0.9908	0.03432	1.0568	0.01235	1.0013
0.0347	1.1188	0.0067	0.8813	0.0445	1.1101	0.00886	0.9902	0.03614	1.0574	0.013	1.001
0.0361	1.1201	0.0073	0.8801	0.0459	1.1111	0.00932	0.9898	0.03796	1.058	0.01378	1.0007
0.0375	1.1213	0.0078	0.8789	0.0473	1.112	0.00977	0.9895	0.03978	1.0584	0.01443	0.9979
0.0389	1.1222	0.0084	0.8779	0.0486	1.1129	0.01015	0.9889	0.04147	1.0587	0.01521	1.0004
0.0403	1.1235	0.0089	0.8767	0.05	1.1139	0.01061	0.9886	0.04329	1.0593	0.01586	1.0004
0.0417	1.1247	0.0095	0.8754	0.0514	1.1145	0.01098	0.9883	0.04511	1.0599	0.01664	1.0001
0.0431	1.1259	0.0101	0.8742	0.0528	1.1154	0.01144	0.988	0.04693	1.0602	0.01729	0.9998
0.0445	1.1275	0.0106	0.873	0.0542	1.1163	0.01182	0.9874	0.04875	1.0608	0.01807	0.9998
0.0459	1.1287	0.0112	0.8717	0.0556	1.117	0.01227	0.9867	0.05057	1.0611	0.01885	0.9979
0.0473	1.1303	0.0117	0.8705	0.057	1.1179	0.01273	0.9864	0.05239	1.0618	0.0195	0.9998
0.0486	1.1315	0.0123	0.8692	0.0584	1.1188	0.01311	0.9861	0.05421	1.0621	0.02028	0.9995
0.05	1.1331	0.0129	0.8677	0.0598	1.1201	0.01356	0.9858	0.05603	1.0624	0.02093	0.9991
0.0514	1.1346	0.0134	0.8668	0.0611	1.121	0.01394	0.9855	0.05772	1.063	0.02171	0.9988
0.0528	1.1365	0.014	0.8655	0.0625	1.1219	0.01439	0.9849	0.05954	1.0633	0.02236	0.9988
0.0542	1.138	0.0145	0.8643	0.0639	1.1228	0.01485	0.9846	0.06136	1.0636	0.02314	0.9985
0.0556	1.1396	0.0151	0.863	0.0653	1.1241	0.01523	0.9843	0.06318	1.0646	0.02392	0.9982
0.057	1.1414	0.0156	0.8618	0.0667	1.125	0.01568	0.984	0.065	1.0649	0.02457	0.9982
0.0584	1.1436	0.0162	0.8609	0.0681	1.1256	0.01606	0.9833	0.06682	1.0652	0.02535	0.9979
0.0598	1.1452	0.0168	0.8593	0.0695	1.1269	0.01652	0.983	0.06864	1.0658	0.026	0.9979
0.0611	1.1473	0.0173	0.8584	0.0709	1.1284	0.01697	0.9824	0.07046	1.0664	0.02678	0.9976
0.0625	1.1495	0.0179	0.8572	0.0723	1.1297	0.01735	0.9824	0.07228	1.0667	0.02743	0.9973
0.0639	1.152	0.0184	0.8559	0.0737	1.1309	0.0178	0.9821	0.07397	1.067	0.02821	0.9973
0.0653	1.1548	0.019	0.8544	0.075	1.1318	0.01818	0.9818	0.07579	1.0677	0.02886	0.9973
0.0667	1.1573	0.0196	0.8531	0.0764	1.1334	0.01864	0.9815	0.07761	1.0677	0.02964	0.997
0.0681	1.1607	0.0201	0.8519	0.0778	1.1346	0.01909	0.9812	0.07943	1.068	0.03042	0.997
0.0695	1.1638	0.0207	0.8506	0.0792	1.1362	0.01947	0.9805	0.08125	1.0686	0.03107	0.9967
0.0709	1.1678	0.0212	0.8494	0.0806	1.1374	0.01992	0.9799	0.08307	1.0689	0.03185	0.9933
0.0723	1.1721	0.0218	0.8482	0.082	1.1387	0.0203	0.9793	0.08489	1.0695	0.0325	0.9967
0.0736	1.1771	0.0224	0.8469	0.0834	1.1402	0.02076	0.9787	0.08671	1.0701	0.03328	0.9964
0.0737	1.1774	0.0229	0.846	0.0848	1.1414	0.02114	0.9781	0.08853	1.0708	0.03393	0.996
0.0748	1.1827	0.0235	0.8444	0.0862	1.1427	0.02159	0.9778	0.09022	1.0711	0.03471	0.9954
0.075	1.1839	0.024	0.8435	0.0876	1.1445	0.02205	0.9774	0.09204	1.0717	0.03536	0.9951
0.0759	1.1889	0.0246	0.8423	0.0889	1.1461	0.02242	0.9768	0.09386	1.0726	0.03614	0.9951
0.0764	1.192	0.0252	0.841	0.0903	1.148	0.02288	0.9765	0.09568	1.0732	0.03692	0.9948
0.0771	1.1972	0.0257	0.8398	0.0917	1.1498	0.02326	0.9759	0.0975	1.0739	0.03757	0.9945
0.0776	1.2022	0.0263	0.8389	0.0931	1.152	0.02371	0.9753	0.09932	1.0745	0.03835	0.9945
0.0778	1.2041	0.0268	0.8376	0.0945	1.1545	0.02417	0.9747	0.10114	1.0754	0.039	0.9923
0.0783	1.2093	0.0274	0.8361	0.0959	1.1569	0.02455	0.9743	0.10296	1.0763	0.03978	0.9933
0.0786	1.2143	0.0279	0.8351	0.0973	1.1597	0.025	0.9737	0.10478	1.0773	0.04043	0.9914
0.079	1.2193	0.0285	0.8339	0.0987	1.1622	0.02538	0.9731	0.10647	1.0782	0.04121	0.9939
0.0792	1.2233	0.0291	0.833	0.1001	1.165	0.02583	0.9725	0.10829	1.0794	0.04199	0.9936
0.0795	1.2286	0.0296	0.8317	0.1014	1.1687	0.02629	0.9722	0.11011	1.0804	0.04264	0.9933
0.0797	1.2338	0.0302	0.8308	0.1028	1.1721	0.02667	0.9716	0.11193	1.0816	0.04342	0.9929
0.0799	1.2388	0.0307	0.8299	0.1042	1.1768	0.02712	0.9706	0.11375	1.0828	0.04407	0.9929
0.0801	1.2441	0.0313	0.8286	0.1056	1.1814	0.0275	0.97	0.11557	1.0844	0.04485	0.9926
0.0803	1.2493	0.0319	0.8274	0.1068	1.1864	0.02795	0.9691	0.11739	1.0859	0.0455	0.9923
0.0804	1.2543	0.0324	0.8265	0.107	1.187	0.02833	0.9685	0.11921	1.0878	0.04628	0.992
0.0806	1.2593	0.033	0.8252	0.108	1.192	0.02879	0.9675	0.12103	1.0894	0.04693	0.9917
0.0806	1.2605	0.0335	0.8243	0.1084	1.1938	0.02924	0.9669	0.12272	1.0915	0.04771	0.9914
0.0807	1.2658	0.0341	0.8234	0.1092	1.1988	0.02962	0.9666	0.12454	1.094	0.04849	0.9914
0.0808	1.271	0.0347	0.8224	0.1098	1.2022	0.03008	0.9657	0.12636	1.0968	0.04914	0.9911
0.0809	1.276	0.0352	0.8209	0.1103	1.2072	0.03045	0.965	0.12818	1.0999	0.04992	0.9908
0.081	1.2816	0.0358	0.82	0.1109	1.2124	0.03091	0.9644	0.13	1.1036	0.05057	0.9905
0.0811	1.2868	0.0363	0.8187	0.1112	1.2158	0.03136	0.9635	0.13182	1.1086	0.05135	0.9902
0.0812	1.2924	0.0369	0.8178	0.1116	1.2208	0.03174	0.9626	0.13182	1.1086	0.052	0.9898
0.0813	1.2974	0.0374	0.8169	0.1119	1.2258	0.0322	0.9616	0.13351	1.1139	0.05278	0.9898
0.0813	1.3008	0.038	0.8159	0.1122	1.231	0.03258	0.961	0.13364	1.1142	0.05356	0.9892
		0.0386	0.8147	0.1125	1.2363	0.03303	0.9601	0.13494	1.1194	0.05421	0.9889
		0.0391	0.8138	0.1126	1.2375	0.03348	0.9595	0.13546	1.1216	0.05499	0.9858
		0.0397	0.8125	0.1128	1.2425	0.03386	0.9585	0.13637	1.1266	0.05564	0.9886
		0.0402	0.8116	0.1129	1.2475	0.03432	0.9579	0.13728	1.1318	0.05642	0.9877
		0.0408	0.8107	0.1131	1.2527	0.0347	0.9573	0.1378	1.1368	0.05707	0.9855
		0.0414	0.8094	0.1133	1.258	0.03515	0.9564	0.13845	1.1418	0.05785	0.9849
		0.0419	0.8085	0.1134	1.2633	0.03553	0.9551	0.13897	1.147	0.0585	0.9846
		0.0425	0.8072	0.1136	1.2689	0.03598	0.9542	0.13897	1.148	0.05928	0.9836
		0.043	0.8063	0.1137	1.2744	0.03644	0.9533	0.13949	1.1532	0.06006	0.9858
		0.0436	0.8048	0.1138	1.2794	0.03682	0.9526	0.13975	1.1585	0.06071	0.9852
		0.0442	0.8038	0.1139	1.2844	0.03727	0.9514	0.14014	1.1635	0.06149	0.9849
		0.0447	0.8026	0.114	1.2893	0.03765	0.9505	0.1404	1.1687	0.06214	0.9843
		0.0453	0.8017	0.114	1.2943	0.03811	0.9499	0.14053	1.174	0.06292	0.984
		0.0458	0.8004	0.1141	1.2996	0.03856	0.9486	0.14079	1.179	0.06357	0.9833
		0.0464	0.7995	0.1141	1.3005	0.03894	0.9477	0.14079	1.1805	0.06435	0.9827
		0.0469	0.7983			0.03939	0.9464	0.14105	1.1858	0.06513	0.9821
		0.0475	0.7967			0.03977	0.9455	0.14118	1.191	0.06578	0.9815
		0.0481	0.7955			0.04023	0.9446	0.14131	1.1966	0.06656	0.9809
		0.0486	0.7942			0.04068	0.9437	0.14144	1.2022	0.06721	0.9799
		0.0492	0.793			0.04106	0.9424	0.14144	1.2072	0.06799	0.9793
		0.0497	0.7917			0.04152	0.9415	0.14157	1.2127	0.06864	0.9787
		0.0503	0.7908			0.04189	0.9406	0.1417	1.2189	0.06942	0.9781
		0.0509	0.789			0.04235	0.9393	0.1417	1.2248	0.07007	0.9771
		0.0514	0.788			0.04273	0.9378	0.14183	1.2307	0.07085	0.9762
		0.052	0.7865			0.04318	0.9368	0.14183	1.2357	0.07163	0.9731
		0.0525	0.7852			0.04364	0.9359	0.14196	1.2419	0.07228	0.9743
		0.0531	0.784			0.04402	0.935	0.14196	1.2484	0.07306	0.9737
		0.0537	0.7824			0.04447	0.934	0.14209	1.2552	0.07371	0.9728
		0.0542	0.7809			0.04485	0.9331	0.14209	1.2624	0.07449	0.9712
		0.0548	0.7796			0.0453	0.9322	0.14209	1.2701	0.07514	0.9703
		0.0553	0.7784			0.04576	0.9306	0.14222	1.2779	0.07592	0.9694
		0.0559	0.7772			0.04614	0.93	0.14222	1.2856	0.0767	0.9681
		0.0564	0.7759			0.04659	0.9291	0.14235	1.293	0.07735	0.9669
		0.057	0.7747			0.04697	0.9275	0.14235	1.3002	0.07813	0.9657
		0.0576	0.7731			0.04742	0.9263			0.07878	0.9641
		0.0581	0.7719			0.0478	0.9254			0.07956	0.9629
		0.0587	0.7707			0.04826	0.9247			0.08021	0.9616
		0.0592	0.7694			0.04871	0.9232			0.08099	0.9601
		0.0598	0.7679			0.04909	0.9223			0.08164	0.9585
		0.0604	0.7666			0.04955	0.9213			0.08242	0.9564
		0.0609	0.7651			0.04992	0.9204			0.0832	0.9548
		0.0615	0.7635			0.05038	0.9195			0.08385	0.9536
		0.062	0.7623			0.05083	0.9185			0.08463	0.952
		0.0626	0.7607			0.05121	0.9176			0.08528	0.9505
		0.0632	0.7595			0.05167	0.917			0.08606	0.9486
		0.0637	0.7573			0.05205	0.9161			0.08671	0.9468
		0.0643	0.7561			0.0525	0.9148			0.08749	0.9449
		0.0648	0.7548			0.05295	0.9139			0.08814	0.9433
		0.0654	0.7527			0.05333	0.913			0.08892	0.9415
		0.0659	0.7517			0.05379	0.912			0.0897	0.9393
		0.0665	0.7505			0.05417	0.9111			0.09035	0.9371
		0.0671	0.7486			0.05462	0.9105			0.09113	0.9353
		0.0676	0.7471			0.055	0.9095			0.09178	0.9328
		0.0682	0.7462			0.05545	0.9086			0.09256	0.9281
		0.0687	0.7449			0.05591	0.9074			0.09321	0.926
		0.0693	0.7452			0.05629	0.9064			0.09399	0.9235
		0.0699	0.7443			0.05674	0.9055			0.09477	0.921
		0.0704	0.7431			0.05712	0.9046			0.09542	0.9188
		0.071	0.7409			0.05758	0.9037			0.0962	0.9161
		0.0715	0.7393			0.05803	0.903			0.09685	0.9139
		0.0721	0.7378			0.05841	0.9018			0.09763	0.9114
		0.0727	0.7369			0.05886	0.9009			0.09828	0.9083
		0.0732	0.7356			0.05924	0.8996			0.09906	0.9071
		0.0738	0.7347			0.0597	0.899			0.09971	0.9033
		0.0743	0.7331			0.06015	0.8981			0.10049	0.9006
		0.0749	0.7316			0.06053	0.8971			0.10127	0.8975
		0.0754	0.731			0.06098	0.8962			0.10192	0.8944
		0.076	0.7291			0.06136	0.8953			0.1027	0.8909
		0.0766	0.7276			0.06182	0.8947			0.10335	0.8878
		0.0771	0.7257			0.0622	0.8934			0.10413	0.8844
		0.0777	0.7238			0.06265	0.8928			0.10478	0.8813
		0.0782	0.7229			0.06311	0.8916			0.10556	0.877
		0.0788	0.7217			0.06348	0.8906			0.10621	0.8736
		0.0794	0.7207			0.06394	0.8897			0.10699	0.8699
						0.06432	0.8888			0.10777	0.8665
						0.06477	0.8878			0.10842	0.8627
						0.06523	0.8869			0.1092	0.859
						0.06561	0.886			0.10985	0.8553
						0.06606	0.8854			0.11063	0.8513
						0.06644	0.8841			0.11128	0.8475
						0.06689	0.8832			0.11206	0.8432
						0.06727	0.8823			0.11271	0.8395
						0.06773	0.8816			0.11349	0.8351
						0.06818	0.8807			0.11401	0.8299
						0.06856	0.8801			0.11427	0.8293
						0.06902	0.8795			0.11492	0.8252
						0.06939	0.8785			0.1157	0.8206
						0.06985	0.8776			0.11635	0.8162
						0.0703	0.877			0.11713	0.8116
						0.07068	0.8767			0.11778	0.8069
						0.07114	0.8758			0.11856	0.8017
						0.07152	0.8754			0.11856	0.8017
						0.07197	0.8745			0.11934	0.801
						0.07242	0.8739			0.11999	0.7967
						0.0728	0.8733			0.12064	0.7914
						0.07326	0.8727			0.12077	0.7902
						0.07364	0.872			0.12142	0.7855
						0.07409	0.8711			0.1222	0.7806
						0.07447	0.8705			0.12285	0.7769
						0.07492	0.8696			0.12363	0.7719
						0.07538	0.8692			0.12363	0.7719
						0.07576	0.8683			0.12428	0.7669
						0.07621	0.8677			0.12428	0.7666
						0.07659	0.8668			0.1248	0.7614
						0.07705	0.8665			0.12506	0.7595
						0.0775	0.8658			0.12571	0.7545
						0.07788	0.8652			0.12584	0.7539
						0.07833	0.8646			0.12636	0.7486
						0.07871	0.864			0.12649	0.748
						0.07917	0.863			0.12727	0.7449
						0.07955	0.8624			0.12792	0.7406
						0.08	0.8618			0.12844	0.7459
						0.08045	0.8612			0.1287	0.7499
						0.08083	0.8603			0.12935	0.7508
						0.08129	0.8599			0.13013	0.7486
						0.08167	0.8593			0.13078	0.7483
						0.08212	0.8584			0.13156	0.7462
						0.08258	0.8578			0.13234	0.7443
						0.08295	0.8572			0.13299	0.7406
						0.08341	0.8562			0.13377	0.7378
						0.08379	0.8556			0.13442	0.7353
						0.08424	0.855			0.1352	0.7353
						0.0847	0.8541			0.13585	0.7328
						0.08508	0.8531			0.13663	0.7276
						0.08553	0.8519			0.13663	0.7273
						0.08591	0.851			0.13728	0.7235
						0.08636	0.8503			0.13806	0.7192
						0.08674	0.8494
						0.0872	0.8485
						0.08765	0.8475
						0.08803	0.8466
						0.08848	0.8457
						0.08886	0.8444
						0.08932	0.8432
						0.08977	0.8423
						0.09015	0.841
						0.09061	0.8401
						0.09098	0.8389
						0.09144	0.8379
						0.09182	0.8361
						0.09227	0.8348
						0.09273	0.8333
						0.09311	0.8324
						0.09356	0.8308
						0.09394	0.8286
						0.09439	0.8277
						0.09485	0.8262
						0.09523	0.8249
						0.09568	0.8237
						0.09606	0.8224
						0.09652	0.8209
						0.09697	0.8196
						0.09735	0.8181
						0.0978	0.8165
						0.09818	0.815
						0.09864	0.8144
						0.09902	0.8122
						0.09947	0.8103
						0.09992	0.8082
						0.1003	0.8063
						0.10076	0.8045
						0.10114	0.8032
						0.10159	0.8017
						0.10205	0.7998
						0.10242	0.7979
						0.10288	0.7961
						0.10326	0.7942
						0.10371	0.7924
						0.10409	0.7905
						0.10455	0.7883
						0.105	0.7865
						0.10538	0.7846
						0.10583	0.7828
						0.10621	0.7806
						0.10667	0.7784
						0.10712	0.7765
						0.1075	0.7747
						0.10795	0.7719
						0.10833	0.7707
						0.10879	0.7688
						0.10924	0.7666
						0.10962	0.7638
						0.11008	0.762
						0.11045	0.7601
						0.11091	0.7576
						0.11129	0.7555
						0.11174	0.7533
						0.1122	0.7508
						0.11258	0.748
						0.11303	0.7452
						0.11341	0.7431
						0.11386	0.7409
						0.11432	0.7387
						0.1147	0.7359
						0.11515	0.7325
						0.11553	0.7307
						0.11598	0.7279
						0.11636	0.7254
						0.11682	0.7223
						0.11727	0.7204

## Sheet: Fig. 3a
The voltage profiles of the cells using varied electrodes
Mo foil				CC				ACC
Capacity (mAh cm-2)	Voltage (V)	Capacity (mAh cm-2)	Voltage (V)	Capacity (mAh cm-2)	Voltage (V)	Capacity (mAh cm-2)	Voltage (V)	Capacity (mAh cm-2)	Voltage (V)	Capacity (mAh cm-2)	Voltage (V)
0	1.019	0	1.0351	0	1.0221	0	1.2422	0	0.7431	0.004	1.267
0.0001	1.0274	0.0002	1.0239	0.000181818	1.0283	9.09091e-05	1.2177	0.004	0.8451	0.008	1.1728
0.0002	1.0354	0.0002	1.0171	0.000363636	1.0339	9.09091e-05	1.2096	0.008	0.9359	0.012	1.1486
0.0004	1.0425	0.0002	1.0084	0.000545455	1.0394	9.09091e-05	1.2019	0.012	0.9951	0.016	1.1368
0.0005	1.0481	0.0003	1.0029	0.000909091	1.0447	0.000181818	1.1966	0.016	1.0122	0.02	1.129
0.0007	1.0534	0.0003	0.9979	0.00164	1.05	0.000181818	1.1879	0.02	1.0196	0.024	1.1228
0.001	1.0587	0.0004	0.9902	0.00255	1.0553	0.000272727	1.1796	0.02419	1.0246	0.028	1.1182
0.0031	1.0605	0.0005	0.9852	0.00282	1.0562	0.000272727	1.1731	0.02819	1.0286	0.032	1.1139
0.0061	1.0621	0.0015	0.988	0.00436	1.0615	0.000363636	1.1656	0.03219	1.0314	0.03619	1.1101
0.0092	1.0633	0.0031	0.9889	0.00555	1.0646	0.000454545	1.1597	0.03619	1.0339	0.04019	1.1067
0.0122	1.0649	0.0046	0.9886	0.00836	1.0686	0.000545455	1.1545	0.04019	1.0357	0.04419	1.1039
0.0153	1.0664	0.0061	0.9877	0.01109	1.0698	0.000727273	1.1489	0.04419	1.0379	0.04819	1.1011
0.0183	1.068	0.0076	0.9867	0.01391	1.0704	0.000818182	1.1433	0.04819	1.0391	0.05219	1.0984
0.0214	1.0695	0.0092	0.9858	0.01664	1.0704	0.00109	1.1383	0.05219	1.0404	0.05619	1.0962
0.0245	1.0714	0.0107	0.9846	0.01945	1.0698	0.00136	1.1337	0.05619	1.0416	0.06019	1.094
0.0275	1.0735	0.0122	0.9836	0.02218	1.0698	0.00191	1.1287	0.06019	1.0425	0.06419	1.0921
0.0306	1.0751	0.0138	0.9824	0.025	1.0698	0.00282	1.1241	0.06438	1.0435	0.06819	1.0897
0.0336	1.077	0.0153	0.9812	0.02782	1.0698	0.00382	1.1191	0.06838	1.0447	0.07219	1.0881
0.0367	1.0788	0.0168	0.9802	0.03055	1.0704	0.00418	1.1179	0.07238	1.0456	0.07619	1.0863
0.0397	1.0807	0.0183	0.979	0.03336	1.0704	0.00555	1.1129	0.07638	1.0463	0.08019	1.0847
0.0428	1.0825	0.0199	0.9781	0.03609	1.0708	0.00555	1.1129	0.08038	1.0472	0.08419	1.0828
0.0458	1.0847	0.0214	0.9768	0.03891	1.0711	0.00691	1.1086	0.08438	1.0478	0.08819	1.0813
0.0489	1.0872	0.0229	0.9759	0.04164	1.0711	0.00836	1.1049	0.08838	1.0484	0.09219	1.0801
0.052	1.0903	0.0245	0.9747	0.04445	1.0714	0.00973	1.1015	0.09238	1.0491	0.09619	1.0785
0.055	1.094	0.026	0.9734	0.04727	1.0717	0.01109	1.0987	0.09638	1.0497	0.10038	1.0773
0.0581	1.0984	0.0275	0.9719	0.05	1.072	0.01255	1.0959	0.10038	1.0503	0.10438	1.0754
0.0602	1.1036	0.029	0.9706	0.05282	1.0723	0.01391	1.0934	0.10457	1.0509	0.10838	1.0742
0.0611	1.107	0.0306	0.9691	0.05555	1.0726	0.01527	1.0912	0.10857	1.0515	0.11238	1.0729
0.0623	1.1123	0.0321	0.9672	0.05836	1.0729	0.01664	1.089	0.11257	1.0518	0.11638	1.072
0.0632	1.1176	0.0336	0.965	0.06109	1.0729	0.01809	1.0869	0.11657	1.0528	0.12038	1.0708
0.0638	1.1232	0.0352	0.9623	0.06391	1.0732	0.01945	1.0853	0.12057	1.0534	0.12438	1.0695
0.0642	1.1266	0.0367	0.9607	0.06673	1.0735	0.02082	1.0835	0.12457	1.0537	0.12838	1.0686
0.0646	1.1321	0.0382	0.9557	0.06945	1.0739	0.02227	1.0816	0.12857	1.0543	0.13238	1.067
0.065	1.1374	0.0395	0.9505	0.07227	1.0739	0.02364	1.0801	0.13257	1.0546	0.13638	1.0661
0.0653	1.1433	0.0398	0.9495	0.075	1.0742	0.025	1.0785	0.13657	1.0553	0.14038	1.0652
0.0655	1.1489	0.0408	0.9443	0.07782	1.0745	0.02636	1.0773	0.14057	1.0556	0.14438	1.0642
0.0657	1.1542	0.0413	0.9415	0.08055	1.0745	0.02782	1.0757	0.14476	1.0562	0.14838	1.0633
0.0659	1.16	0.042	0.9365	0.08336	1.0748	0.02918	1.0742	0.14876	1.0565	0.15238	1.0621
0.0661	1.1669	0.0427	0.9312	0.08609	1.0748	0.03055	1.0729	0.15276	1.0568	0.15638	1.0611
0.0662	1.1728	0.0428	0.9303	0.08891	1.0751	0.032	1.0717	0.15676	1.0571	0.16038	1.0605
0.0663	1.1786	0.0434	0.925	0.09173	1.0754	0.03336	1.0708	0.16076	1.0577	0.16457	1.0593
0.0665	1.1867	0.044	0.9195	0.09445	1.0754	0.03473	1.0695	0.16476	1.058	0.16857	1.0584
0.0666	1.196	0.0443	0.9161	0.09727	1.0757	0.03609	1.0686	0.16876	1.0584	0.17257	1.0574
0.0667	1.205	0.0448	0.9111	0.1	1.076	0.03755	1.0677	0.17276	1.0587	0.17657	1.0568
0.0668	1.2115	0.0453	0.9058	0.10282	1.076	0.03891	1.0661	0.17676	1.0593	0.18057	1.0559
0.0668	1.2171	0.0458	0.9006	0.10555	1.0763	0.04027	1.0652	0.18076	1.0596	0.18457	1.0553
0.0669	1.223	0.0459	0.8993	0.10836	1.0763	0.04173	1.0642	0.18476	1.0602	0.18857	1.0543
0.0669	1.232	0.0464	0.8937	0.11118	1.0766	0.04309	1.0633	0.18895	1.0608	0.19257	1.0537
0.067	1.24	0.0468	0.8885	0.11391	1.0766	0.04445	1.0627	0.19295	1.0611	0.19657	1.0528
0.0671	1.2493	0.0473	0.8835	0.11673	1.077	0.04582	1.0618	0.19695	1.0615	0.20057	1.0518
0.0671	1.2661	0.0474	0.8823	0.11945	1.077	0.04727	1.0608	0.20095	1.0618	0.20457	1.0512
0.0672	1.2837	0.0478	0.8773	0.12227	1.0773	0.04864	1.0602	0.20495	1.0621	0.20857	1.0503
0.0672	1.3073	0.0483	0.872	0.125	1.0773	0.05	1.0593	0.20895	1.0624	0.21257	1.0497
		0.0488	0.8665	0.12782	1.0773	0.05145	1.0584	0.21295	1.0627	0.21657	1.0491
		0.0489	0.8652	0.13055	1.0776	0.05282	1.0574	0.21695	1.063	0.22057	1.0484
		0.0494	0.8599	0.13336	1.0776	0.05418	1.0568	0.22095	1.0633	0.22457	1.0478
		0.0499	0.8547	0.13618	1.0779	0.05555	1.0562	0.22495	1.0639	0.22857	1.0472
		0.0504	0.8497	0.13891	1.0779	0.057	1.0556	0.22914	1.0642	0.23276	1.0466
		0.0505	0.8491	0.14173	1.0779	0.05836	1.0546	0.23314	1.0646	0.23676	1.046
		0.0509	0.8441	0.14445	1.0785	0.05973	1.054	0.23714	1.0649	0.24076	1.0453
		0.0514	0.8389	0.14727	1.0785	0.06118	1.0534	0.24114	1.0652	0.24476	1.0447
		0.052	0.8339	0.15	1.0788	0.06255	1.0528	0.24514	1.0655	0.24876	1.0438
		0.052	0.8336	0.15282	1.0788	0.06391	1.0522	0.24914	1.0658	0.25276	1.0432
		0.0525	0.8286	0.15555	1.0788	0.06527	1.0515	0.25314	1.0661	0.25676	1.0425
		0.053	0.8234	0.15836	1.0791	0.06673	1.0506	0.25714	1.0664	0.26076	1.0422
		0.0535	0.819	0.16118	1.0791	0.06809	1.0503	0.26114	1.0667	0.26476	1.0416
		0.054	0.8138	0.16391	1.0791	0.06945	1.0497	0.26514	1.067	0.26876	1.041
		0.0545	0.8085	0.16673	1.0791	0.07091	1.0491	0.26933	1.0673	0.27276	1.0404
		0.055	0.8041	0.16945	1.0794	0.07227	1.0484	0.27333	1.0677	0.27676	1.0398
		0.0555	0.7989	0.17227	1.0794	0.07364	1.0478	0.27733	1.0683	0.28076	1.0394
		0.056	0.7939	0.175	1.0794	0.075	1.0475	0.28133	1.0683	0.28476	1.0388
		0.0565	0.7886	0.17782	1.0794	0.07645	1.0469	0.28533	1.0689	0.28876	1.0382
		0.0566	0.7883	0.18055	1.0797	0.07782	1.0466	0.28933	1.0692	0.29276	1.0379
		0.0571	0.7831	0.18336	1.0797	0.07918	1.046	0.29333	1.0692	0.29695	1.0373
		0.0575	0.7781	0.18618	1.0797	0.08055	1.0453	0.29733	1.0695	0.30095	1.037
		0.0579	0.7728	0.18891	1.0801	0.082	1.045	0.30133	1.0698	0.30495	1.036
		0.0581	0.7697	0.19173	1.0801	0.08336	1.0447	0.30533	1.0701	0.30895	1.0357
		0.0586	0.7645	0.19445	1.0801	0.08473	1.0441	0.30933	1.0704	0.31295	1.0351
		0.059	0.7595	0.19727	1.0801	0.08618	1.0438	0.31352	1.0708	0.31695	1.0348
		0.0594	0.7545	0.2	1.0801	0.08755	1.0429	0.31752	1.0711	0.32095	1.0345
		0.0596	0.7524	0.20282	1.0804	0.08891	1.0425	0.32152	1.0714	0.32495	1.0339
		0.0601	0.7471	0.20564	1.0804	0.09027	1.0422	0.32552	1.0717	0.32895	1.0336
		0.0605	0.7421	0.20836	1.0804	0.09173	1.0416	0.32952	1.0717	0.33295	1.0329
		0.061	0.7369	0.21118	1.0804	0.09309	1.0413	0.33352	1.072	0.33695	1.0326
		0.0612	0.7347	0.21391	1.0807	0.09445	1.041	0.33752	1.0723	0.34095	1.0323
		0.0616	0.7297	0.21673	1.0807	0.09591	1.0404	0.34152	1.0726	0.34495	1.0317
		0.0621	0.7245	0.21945	1.0807	0.09727	1.0401	0.34552	1.0726	0.34895	1.0314
		0.0625	0.7195	0.22227	1.0807	0.09864	1.0398	0.34952	1.0729	0.35295	1.0311
		0.0627	0.7173	0.225	1.081	0.1	1.0394	0.35371	1.0732	0.35695	1.0305
		0.0631	0.7118	0.22782	1.081	0.10145	1.0388	0.35771	1.0735	0.36114	1.0301
		0.0635	0.7068	0.23064	1.081	0.10282	1.0385	0.36171	1.0739	0.36514	1.0298
		0.0639	0.7018	0.23336	1.081	0.10418	1.0382	0.36571	1.0739	0.36914	1.0292
		0.0641	0.7	0.23618	1.081	0.10564	1.0379	0.36971	1.0742	0.37314	1.0289
				0.23891	1.081	0.107	1.0376	0.37371	1.0745	0.37714	1.0283
				0.24173	1.0813	0.10836	1.0373	0.37771	1.0745	0.38114	1.028
				0.24445	1.0813	0.10973	1.037	0.38171	1.0748	0.38514	1.0277
				0.24727	1.0813	0.11118	1.0367	0.38571	1.0751	0.38914	1.0274
				0.25	1.0813	0.11255	1.0363	0.38971	1.0754	0.39314	1.0267
				0.25282	1.0813	0.11391	1.036	0.3939	1.0754	0.39714	1.0264
				0.25564	1.0813	0.11536	1.0357	0.3979	1.076	0.40114	1.0261
				0.25836	1.0816	0.11673	1.0354	0.4019	1.0763	0.40514	1.0261
				0.26118	1.0816	0.11809	1.0348	0.4059	1.0763	0.40914	1.0255
				0.26391	1.0816	0.11945	1.0345	0.4099	1.0766	0.41314	1.0252
				0.26673	1.0816	0.12091	1.0342	0.4139	1.077	0.41714	1.0249
				0.26945	1.0816	0.12227	1.0339	0.4179	1.077	0.42114	1.0246
				0.27227	1.0819	0.12364	1.0336	0.4219	1.0773	0.42514	1.0243
				0.275	1.0819	0.12509	1.0332	0.4259	1.0773	0.42933	1.0239
				0.27782	1.0819	0.12645	1.0329	0.4299	1.0776	0.43333	1.0236
				0.28064	1.0819	0.12782	1.0326	0.4339	1.0779	0.43733	1.0233
				0.28336	1.0819	0.12918	1.0323	0.4381	1.0779	0.44133	1.023
				0.28618	1.0822	0.13064	1.032	0.4421	1.0782	0.44533	1.023
				0.28891	1.0822	0.132	1.032	0.4461	1.0782	0.44933	1.0227
				0.29173	1.0822	0.13336	1.0317	0.4501	1.0785	0.45333	1.0221
				0.29445	1.0822	0.13482	1.0314	0.4541	1.0788	0.45733	1.0221
				0.29727	1.0822	0.13618	1.0311	0.4581	1.0788	0.46133	1.0218
				0.30009	1.0822	0.13755	1.0308	0.4621	1.0791	0.46533	1.0215
				0.30282	1.0825	0.13891	1.0308	0.4661	1.0791	0.46933	1.0212
				0.30564	1.0825	0.14036	1.0305	0.4701	1.0794	0.47333	1.0205
				0.30836	1.0825	0.14173	1.0301	0.4741	1.0797	0.47733	1.0202
				0.31118	1.0825	0.14309	1.0301	0.47829	1.0797	0.48133	1.0199
				0.31391	1.0825	0.14455	1.0295	0.48229	1.0801	0.48533	1.0199
				0.31673	1.0825	0.14591	1.0295	0.48629	1.0801	0.48933	1.0193
				0.31945	1.0825	0.14727	1.0292	0.49029	1.0804	0.49352	1.0193
				0.32227	1.0828	0.14864	1.0289	0.49429	1.0804	0.49752	1.019
				0.32509	1.0828	0.15009	1.0289	0.49829	1.0807	0.50152	1.0187
				0.32782	1.0828	0.15145	1.0286	0.50229	1.081	0.50552	1.0184
				0.33064	1.0828	0.15282	1.0283	0.50629	1.081	0.50952	1.0184
				0.33336	1.0828	0.15427	1.028	0.51029	1.0813	0.51352	1.0181
				0.33618	1.0828	0.15564	1.028	0.51429	1.0813	0.51752	1.0177
				0.33891	1.0832	0.157	1.0277	0.51848	1.0816	0.52152	1.0174
				0.34173	1.0832	0.15836	1.0277	0.52248	1.0816	0.52552	1.0174
				0.34445	1.0832	0.15982	1.027	0.52648	1.0819	0.52952	1.0171
				0.34727	1.0832	0.16118	1.0267	0.53048	1.0819	0.53352	1.0168
				0.35009	1.0832	0.16255	1.0264	0.53448	1.0822	0.53752	1.0165
				0.35282	1.0832	0.164	1.0264	0.53848	1.0822	0.54152	1.0165
				0.35564	1.0832	0.16536	1.0261	0.54248	1.0825	0.54552	1.0162
				0.35836	1.0832	0.16673	1.0261	0.54648	1.0825	0.54952	1.0159
				0.36118	1.0832	0.16809	1.0258	0.55048	1.0828	0.55352	1.0159
				0.36391	1.0835	0.16955	1.0255	0.55448	1.0828	0.55771	1.0156
				0.36673	1.0835	0.17091	1.0255	0.55867	1.0832	0.56171	1.0153
				0.36945	1.0835	0.17227	1.0252	0.56267	1.0832	0.56571	1.0153
				0.37227	1.0835	0.17373	1.0252	0.56667	1.0838	0.56971	1.015
				0.37509	1.0835	0.17509	1.0249	0.57067	1.0838	0.57371	1.0146
				0.37782	1.0835	0.17645	1.0246	0.57467	1.0841	0.57771	1.0146
				0.38064	1.0835	0.17782	1.0246	0.57867	1.0841	0.58171	1.0143
				0.38336	1.0835	0.17927	1.0243	0.58267	1.0844	0.58571	1.014
				0.38618	1.0838	0.18064	1.0243	0.58667	1.0844	0.58971	1.014
				0.38891	1.0838	0.182	1.0239	0.59067	1.0847	0.59371	1.014
				0.39173	1.0838	0.18345	1.0239	0.59467	1.0847	0.59771	1.0137
				0.39455	1.0838	0.18482	1.0236	0.59867	1.085	0.60171	1.0134
				0.39727	1.0838	0.18618	1.0233	0.60286	1.085	0.60571	1.0134
				0.40009	1.0838	0.18755	1.0233	0.60686	1.0853	0.60971	1.0131
				0.40282	1.0838	0.189	1.0233	0.61086	1.0853	0.61371	1.0125
				0.40564	1.0841	0.19036	1.023	0.61486	1.0856	0.61771	1.0125
				0.40836	1.0841	0.19173	1.023	0.61886	1.0856	0.62171	1.0122
				0.41118	1.0841	0.19318	1.0227	0.62286	1.0859	0.6259	1.0122
				0.41391	1.0841	0.19455	1.0227	0.62686	1.0859	0.6299	1.0119
				0.41673	1.0841	0.19591	1.0224	0.63086	1.0863	0.6339	1.0115
				0.41955	1.0841	0.19736	1.0224	0.63486	1.0863	0.6379	1.0115
				0.42227	1.0841	0.19873	1.0221	0.63886	1.0863	0.6419	1.0112
				0.42509	1.0844	0.20009	1.0218	0.64305	1.0866	0.6459	1.0112
				0.42782	1.0844	0.20145	1.0218	0.64705	1.0866	0.6499	1.0109
				0.43064	1.0844	0.20291	1.0218	0.65105	1.0869	0.6539	1.0109
				0.43336	1.0844	0.20427	1.0215	0.65505	1.0869	0.6579	1.0106
				0.43618	1.0844	0.20564	1.0215	0.65905	1.0872	0.6619	1.0106
				0.43891	1.0844	0.20709	1.0212	0.66305	1.0872	0.6659	1.0103
				0.44173	1.0844	0.20845	1.0212	0.66705	1.0875	0.6699	1.0103
				0.44455	1.0844	0.20982	1.0208	0.67105	1.0875	0.6739	1.0103
				0.44727	1.0847	0.21118	1.0208	0.67505	1.0875	0.6779	1.01
				0.45009	1.0844	0.21264	1.0208	0.67905	1.0878	0.6819	1.0097
				0.45282	1.0847	0.214	1.0205	0.68324	1.0878	0.6859	1.0097
				0.45564	1.0847	0.21536	1.0205	0.68724	1.0878	0.6901	1.0097
				0.45836	1.0847	0.21682	1.0202	0.69124	1.0881	0.6941	1.0094
				0.46118	1.0847	0.21818	1.0202	0.69524	1.0881	0.6981	1.0094
				0.46391	1.0847	0.21955	1.0202	0.69924	1.0881	0.7021	1.0091
				0.46673	1.0847	0.22091	1.0199	0.70324	1.0884	0.7061	1.0091
				0.46955	1.0847	0.22236	1.0193	0.70724	1.0884	0.7101	1.0088
				0.47227	1.085	0.22373	1.0193	0.71124	1.0887	0.7141	1.0088
				0.47509	1.085	0.22509	1.019	0.71524	1.0887	0.7181	1.0084
				0.47782	1.085	0.22655	1.019	0.71924	1.089	0.7221	1.0084
				0.48064	1.085	0.22791	1.019	0.72324	1.089	0.7261	1.0084
				0.48336	1.085	0.22927	1.0187	0.72743	1.0894	0.7301	1.0081
				0.48618	1.085	0.23064	1.0187	0.73143	1.0894	0.7341	1.0081
				0.489	1.085	0.23209	1.0187	0.73543	1.0894	0.7381	1.0081
				0.49173	1.0853	0.23345	1.0184	0.73943	1.0897	0.7421	1.0078
				0.49455	1.0853	0.23482	1.0184	0.74343	1.0897	0.7461	1.0078
				0.49727	1.0853	0.23618	1.0181	0.74743	1.0897	0.7501	1.0075
				0.50009	1.0853	0.23764	1.0181	0.75143	1.09	0.75429	1.0075
				0.50282	1.0853	0.239	1.0181	0.75543	1.09	0.75829	1.0072
				0.50564	1.0853	0.24036	1.0177	0.75943	1.0903	0.76229	1.0072
				0.50836	1.0853	0.24182	1.0177	0.76343	1.0903	0.76629	1.0069
				0.51118	1.0853	0.24318	1.0177	0.76762	1.0906	0.77029	1.0069
				0.514	1.0853	0.24455	1.0174	0.77162	1.0906	0.77429	1.0069
				0.51673	1.0853	0.24591	1.0174	0.77562	1.0909	0.77829	1.0066
				0.51955	1.0853	0.24736	1.0171	0.77962	1.0909	0.78229	1.0066
				0.52227	1.0853	0.24873	1.0171	0.78362	1.0909	0.78629	1.0066
				0.52509	1.0853	0.25009	1.0171	0.78762	1.0912	0.79029	1.0063
				0.52782	1.0856	0.25155	1.0168	0.79162	1.0912	0.79429	1.0063
				0.53064	1.0856	0.25291	1.0168	0.79562	1.0918	0.79829	1.0063
				0.53336	1.0856	0.25427	1.0168	0.79962	1.0918	0.80229	1.006
				0.53618	1.0856	0.25564	1.0165	0.80362	1.0918	0.80629	1.006
				0.539	1.0856	0.25709	1.0165	0.80781	1.0921	0.81029	1.0057
				0.54173	1.0856	0.25845	1.0165	0.81181	1.0921	0.81429	1.0057
				0.54455	1.0856	0.25982	1.0165	0.81581	1.0921	0.81829	1.0057
				0.54727	1.0856	0.26118	1.0162	0.81981	1.0925	0.82248	1.0053
				0.55009	1.0863	0.26264	1.0162	0.82381	1.0925	0.82648	1.0053
				0.55282	1.0856	0.264	1.0159	0.82781	1.0928	0.83048	1.0053
				0.55564	1.0863	0.26536	1.0159	0.83181	1.0928	0.83448	1.0047
				0.55845	1.0863	0.26682	1.0159	0.83581	1.0931	0.83848	1.0047
				0.56118	1.0863	0.26818	1.0156	0.83981	1.0931	0.84248	1.0047
				0.564	1.0863	0.26955	1.0156	0.84381	1.0931	0.84648	1.0047
				0.56673	1.0863	0.27091	1.0156	0.848	1.0934	0.85048	1.0044
				0.56955	1.0863	0.27236	1.0156	0.852	1.0934	0.85448	1.0044
				0.57227	1.0866	0.27373	1.0153	0.856	1.0934	0.85848	1.0041
				0.57509	1.0863	0.27509	1.0153	0.86	1.0937	0.86248	1.0041
				0.57782	1.0863	0.27655	1.0153	0.864	1.0937	0.86648	1.0041
				0.58064	1.0863	0.27791	1.015	0.868	1.094	0.87048	1.0041
				0.58345	1.0866	0.27927	1.015	0.872	1.094	0.87448	1.0038
				0.58618	1.0866	0.28064	1.015	0.876	1.094	0.87848	1.0038
				0.589	1.0866	0.28209	1.015	0.88	1.0943	0.88248	1.0035
				0.59173	1.0866	0.28345	1.0146	0.884	1.0943	0.88667	1.0035
				0.59455	1.0866	0.28482	1.0146	0.888	1.0946	0.89067	1.0035
				0.59727	1.0866	0.28627	1.0146	0.89219	1.0946	0.89467	1.0035
				0.60009	1.0869	0.28764	1.0146	0.89619	1.0946	0.89867	1.0035
				0.60282	1.0869	0.289	1.0146	0.90019	1.0949	0.90267	1.0032
				0.60564	1.0869	0.29036	1.0143	0.90419	1.0949	0.90667	1.0032
				0.60845	1.0869	0.29182	1.0143	0.90819	1.0949	0.91067	1.0032
				0.61118	1.0869	0.29318	1.0143	0.91219	1.0953	0.91467	1.0029
				0.614	1.0869	0.29455	1.014	0.91619	1.0953	0.91867	1.0029
				0.61673	1.0869	0.29591	1.014	0.92019	1.0953	0.92267	1.0029
				0.61955	1.0869	0.29736	1.014	0.92419	1.0956	0.92667	1.0029
				0.62227	1.0869	0.29873	1.0137	0.92819	1.0956	0.93067	1.0026
				0.62509	1.0869	0.30009	1.0137	0.93238	1.0959	0.93467	1.0026
				0.62782	1.0872	0.30155	1.0137	0.93638	1.0959	0.93867	1.0026
				0.63064	1.0872	0.30291	1.0137	0.94038	1.0959	0.94267	1.0026
				0.63345	1.0872	0.30427	1.0134	0.94438	1.0962	0.94667	1.0022
				0.63618	1.0872	0.30564	1.0134	0.94838	1.0962	0.95086	1.0022
				0.639	1.0872	0.30709	1.0134	0.95238	1.0962	0.95486	1.0022
				0.64173	1.0872	0.30845	1.0134	0.95638	1.0962	0.95886	1.0019
				0.64455	1.0872	0.30982	1.0131	0.96038	1.0965	0.96286	1.0019
				0.64727	1.0872	0.31127	1.0131	0.96438	1.0965	0.96686	1.0019
				0.65009	1.0872	0.31264	1.0131	0.96838	1.0968	0.97086	1.0019
				0.65291	1.0872	0.314	1.0131	0.97257	1.0968	0.97486	1.0019
				0.65564	1.0875	0.31536	1.0128	0.97657	1.0968	0.97886	1.0016
				0.65845	1.0875	0.31682	1.0128	0.98057	1.0971	0.98286	1.0016
				0.66118	1.0875	0.31818	1.0128	0.98457	1.0971	0.98686	1.0013
				0.664	1.0875	0.31955	1.0128	0.98857	1.0971	0.99086	1.0013
				0.66673	1.0875	0.321	1.0128	0.99257	1.0974	0.99486	1.0013
				0.66955	1.0875	0.32236	1.0125	0.99657	1.0974	0.99886	1.0013
				0.67227	1.0875	0.32373	1.0125	1.00057	1.0974	1.00286	1.0013
				0.67509	1.0878	0.32509	1.0125	1.00457	1.0977	1.00686	1.001
				0.67791	1.0875	0.32655	1.0125	1.00857	1.0977	1.01086	1.001
				0.68064	1.0878	0.32791	1.0122	1.01257	1.0977	1.01486	1.001
				0.68345	1.0878	0.32927	1.0122	1.01676	1.0977	1.01905	1.001
				0.68618	1.0878	0.33064	1.0122	1.02076	1.098	1.02305	1.0007
				0.689	1.0878	0.33209	1.0122	1.02476	1.098	1.02705	1.0007
				0.69173	1.0878	0.33345	1.0119	1.02876	1.0984	1.03105	1.0007
				0.69455	1.0881	0.33482	1.0119	1.03276	1.0984	1.03505	1.0007
				0.69727	1.0881	0.33627	1.0119	1.03676	1.0984	1.03905	1.0007
				0.70009	1.0881	0.33764	1.0119	1.04076	1.0987	1.04305	1.0004
				0.70291	1.0881	0.339	1.0119	1.04476	1.0987	1.04705	1.0004
				0.70564	1.0881	0.34036	1.0112	1.04876	1.0987	1.05105	1.0004
				0.70845	1.0881	0.34182	1.0112	1.05276	1.099	1.05505	1.0004
				0.71118	1.0881	0.34318	1.0112	1.05695	1.099	1.05905	1.0004
				0.714	1.0881	0.34455	1.0112	1.06095	1.099	1.06305	1.0001
				0.71673	1.0881	0.346	1.0109	1.06495	1.0996	1.06705	1.0001
				0.71955	1.0881	0.34736	1.0109	1.06895	1.0996	1.07105	1.0001
				0.72227	1.0881	0.34873	1.0109	1.07295	1.0996	1.07505	1.0001
				0.72509	1.0884	0.35009	1.0109	1.07695	1.0999	1.07905	0.9998
				0.72791	1.0884	0.35155	1.0109	1.08095	1.0999	1.08324	0.9998
				0.73064	1.0884	0.35291	1.0109	1.08495	1.0999	1.08724	0.9998
				0.73345	1.0884	0.35427	1.0106	1.08895	1.0999	1.09124	0.9998
				0.73618	1.0884	0.35564	1.0106	1.09295	1.1002	1.09524	0.9998
				0.739	1.0884	0.35709	1.0106	1.09714	1.1002	1.09924	0.9995
				0.74173	1.0884	0.35845	1.0106	1.10114	1.1005	1.10324	0.9995
				0.74455	1.0887	0.35982	1.0106	1.10514	1.1005	1.10724	0.9995
				0.74736	1.0887	0.36127	1.0103	1.10914	1.1005	1.11124	0.9995
				0.75009	1.0887	0.36264	1.0103	1.11314	1.1005	1.11524	0.9995
				0.75291	1.0887	0.364	1.0103	1.11714	1.1008	1.11924	0.9991
				0.75564	1.0887	0.36536	1.0103	1.12114	1.1008	1.12324	0.9991
				0.75845	1.0887	0.36682	1.01	1.12514	1.1011	1.12724	0.9991
				0.76118	1.0887	0.36818	1.01	1.12914	1.1011	1.13124	0.9991
				0.764	1.0887	0.36955	1.01	1.13314	1.1011	1.13524	0.9991
				0.76673	1.0887	0.371	1.01	1.13733	1.1015	1.13924	0.9988
				0.76955	1.089	0.37236	1.01	1.14133	1.1015	1.14324	0.9988
				0.77236	1.089	0.37373	1.0097	1.14533	1.1015	1.14743	0.9988
				0.77509	1.089	0.37509	1.0097	1.14933	1.1015	1.15143	0.9988
				0.77791	1.089	0.37655	1.0097	1.15333	1.1018	1.15543	0.9988
				0.78064	1.089	0.37791	1.0097	1.15733	1.1018	1.15943	0.9988
				0.78345	1.089	0.37927	1.0097	1.16133	1.1018	1.16343	0.9985
				0.78618	1.0894	0.38073	1.0097	1.16533	1.1021	1.16743	0.9985
				0.789	1.0894	0.38209	1.0094	1.16933	1.1021	1.17143	0.9985
				0.79173	1.0894	0.38345	1.0094	1.17333	1.1021	1.17543	0.9982
				0.79455	1.0894	0.38482	1.0094	1.17733	1.1021	1.17943	0.9982
				0.79736	1.0894	0.38627	1.0094	1.18152	1.1024	1.18343	0.9982
				0.80009	1.0894	0.38764	1.0094	1.18552	1.1024	1.18743	0.9982
				0.80291	1.0894	0.389	1.0091	1.18952	1.1024	1.19143	0.9982
				0.80564	1.0894	0.39036	1.0091	1.19352	1.1024	1.19543	0.9982
				0.80845	1.0894	0.39182	1.0091	1.19752	1.1027	1.19943	0.9982
				0.81118	1.0897	0.39318	1.0091	1.20152	1.1027	1.20343	0.9979
				0.814	1.0897	0.39455	1.0091	1.20552	1.103	1.20743	0.9979
				0.81673	1.0897	0.396	1.0091	1.20952	1.103	1.21143	0.9979
				0.81955	1.0897	0.39736	1.0091	1.21352	1.103	1.21562	0.9979
				0.82236	1.0897	0.39873	1.0088	1.21752	1.1033	1.21962	0.9979
				0.82509	1.0897	0.40009	1.0088	1.22171	1.1033	1.22362	0.9976
				0.82791	1.0897	0.40155	1.0088	1.22571	1.1033	1.22762	0.9976
				0.83064	1.0897	0.40291	1.0088	1.22971	1.1033	1.23162	0.9976
				0.83345	1.09	0.40427	1.0084	1.23371	1.1036	1.23562	0.9976
				0.83618	1.09	0.40573	1.0088	1.23771	1.1036	1.23962	0.9976
				0.839	1.09	0.40709	1.0084	1.24171	1.1036	1.24362	0.9976
				0.84182	1.09	0.40845	1.0084	1.24571	1.1039	1.24762	0.9976
				0.84455	1.09	0.40982	1.0084	1.24971	1.1039	1.25162	0.9976
				0.84736	1.09	0.41127	1.0084	1.25371	1.1039	1.25562	0.9973
				0.85009	1.09	0.41264	1.0084	1.25771	1.1039	1.25962	0.9973
				0.85291	1.09	0.414	1.0081	1.2619	1.1042	1.26362	0.9973
				0.85564	1.0903	0.41545	1.0081	1.2659	1.1042	1.26762	0.9973
				0.85845	1.0903	0.41682	1.0081	1.2699	1.1042	1.27162	0.9967
				0.86118	1.0903	0.41818	1.0081	1.2739	1.1046	1.27562	0.9967
				0.864	1.0903	0.41955	1.0081	1.2779	1.1046	1.27981	0.9967
				0.86682	1.0903	0.421	1.0081	1.2819	1.1046	1.28381	0.9967
				0.86955	1.0906	0.42236	1.0078	1.2859	1.1046	1.28781	0.9967
				0.87236	1.0903	0.42373	1.0078	1.2899	1.1049	1.29181	0.9964
				0.87509	1.0906	0.42509	1.0078	1.2939	1.1049	1.29581	0.9964
				0.87791	1.0906	0.42655	1.0078	1.2979	1.1049	1.29981	0.9964
				0.88064	1.0906	0.42791	1.0078	1.3019	1.1052	1.30381	0.9964
				0.88345	1.0906	0.42927	1.0078	1.3061	1.1052	1.30781	0.9964
				0.88618	1.0906	0.43073	1.0075	1.3101	1.1052	1.31181	0.9964
				0.889	1.0906	0.43209	1.0075	1.3141	1.1055	1.31581	0.996
				0.89182	1.0906	0.43345	1.0075	1.3181	1.1055	1.31981	0.9964
				0.89455	1.0909	0.43482	1.0075	1.3221	1.1055	1.32381	0.996
				0.89736	1.0909	0.43627	1.0075	1.3261	1.1055	1.32781	0.996
				0.90009	1.0909	0.43764	1.0072	1.3301	1.1055	1.33181	0.996
				0.90291	1.0909	0.439	1.0072	1.3341	1.1058	1.33581	0.996
				0.90564	1.0909	0.44045	1.0072	1.3381	1.1058	1.33981	0.996
				0.90845	1.0909	0.44182	1.0072	1.3421	1.1058	1.344	0.9957
				0.91127	1.0909	0.44318	1.0072	1.34629	1.1058	1.348	0.9957
				0.914	1.0912	0.44455	1.0072	1.35029	1.1061	1.352	0.9957
				0.91682	1.0912	0.446	1.0069	1.35429	1.1061	1.356	0.9957
				0.91955	1.0912	0.44736	1.0069	1.35829	1.1064	1.36	0.9957
				0.92236	1.0912	0.44873	1.0069	1.36229	1.1064	1.364	0.9957
				0.92509	1.0912	0.45018	1.0069	1.36629	1.1064	1.368	0.9957
				0.92791	1.0912	0.45155	1.0069	1.37029	1.1064	1.372	0.9957
				0.93064	1.0912	0.45291	1.0069	1.37429	1.1067	1.376	0.9954
				0.93345	1.0912	0.45427	1.0069	1.37829	1.1067	1.38	0.9954
				0.93627	1.0915	0.45573	1.0066	1.38229	1.1067	1.384	0.9954
				0.939	1.0915	0.45709	1.0066	1.38648	1.1073	1.388	0.9954
				0.94182	1.0915	0.45845	1.0066	1.39048	1.1073	1.392	0.9951
				0.94455	1.0915	0.45982	1.0066	1.39448	1.1073	1.396	0.9951
				0.94736	1.0915	0.46127	1.0066	1.39848	1.1073	1.4	0.9951
				0.95009	1.0915	0.46264	1.0066	1.40248	1.1077	1.404	0.9951
				0.95291	1.0918	0.464	1.0066	1.40648	1.1077	1.408	0.9951
				0.95564	1.0918	0.46545	1.0066	1.41048	1.1077	1.41219	0.9948
				0.95845	1.0918	0.46682	1.0063	1.41448	1.108	1.41619	0.9951
				0.96127	1.0918	0.46818	1.0063	1.41848	1.108	1.42019	0.9951
				0.964	1.0918	0.46955	1.0063	1.42248	1.108	1.42419	0.9948
				0.96682	1.0921	0.471	1.0063	1.42667	1.108	1.42819	0.9948
				0.96955	1.0921	0.47236	1.006	1.43067	1.1083	1.43219	0.9948
				0.97236	1.0921	0.47373	1.0063	1.43467	1.1083	1.43619	0.9948
				0.97509	1.0921	0.47518	1.0063	1.43867	1.1083	1.44019	0.9948
				0.97791	1.0921	0.47655	1.006	1.44267	1.1086	1.44419	0.9948
				0.98064	1.0921	0.47791	1.006	1.44667	1.1086	1.44819	0.9945
				0.98345	1.0921	0.47927	1.006	1.45067	1.1086	1.45219	0.9945
				0.98627	1.0925	0.48073	1.006	1.45467	1.1086	1.45619	0.9945
				0.989	1.0925	0.48209	1.006	1.45867	1.1089	1.46019	0.9945
				0.99182	1.0925	0.48345	1.006	1.46267	1.1089	1.46419	0.9942
				0.99455	1.0925	0.48482	1.0057	1.46667	1.1089	1.46819	0.9945
				0.99736	1.0925	0.48627	1.0057	1.47086	1.1089	1.47219	0.9942
				1.00009	1.0925	0.48764	1.0057	1.47486	1.1092	1.47638	0.9942
				1.00291	1.0925	0.489	1.0057	1.47886	1.1092	1.48038	0.9942
				1.00573	1.0928	0.49045	1.0057	1.48286	1.1092	1.48438	0.9942
				1.00845	1.0928	0.49182	1.0053	1.48686	1.1092	1.48838	0.9942
				1.01127	1.0928	0.49318	1.0057	1.49086	1.1095	1.49238	0.9942
				1.014	1.0928	0.49455	1.0053	1.49486	1.1095	1.49638	0.9939
				1.01682	1.0928	0.496	1.0053	1.49886	1.1095	1.50038	0.9939
				1.01955	1.0928	0.49736	1.0053	1.50286	1.1098	1.50438	0.9939
				1.02236	1.0931	0.49873	1.0053	1.50686	1.1098	1.50838	0.9939
				1.02509	1.0931	0.50018	1.0053	1.51105	1.1098	1.51238	0.9939
				1.02791	1.0931	0.50155	1.0053	1.51505	1.1098	1.51638	0.9939
				1.03073	1.0931	0.50291	1.0053	1.51905	1.1098	1.52038	0.9936
				1.03345	1.0931	0.50427	1.005	1.52305	1.1101	1.52438	0.9936
				1.03627	1.0931	0.50573	1.005	1.52705	1.1101	1.52838	0.9936
				1.039	1.0934	0.50709	1.005	1.53105	1.1101	1.53238	0.9936
				1.04182	1.0934	0.50845	1.005	1.53505	1.1104	1.53638	0.9936
				1.04455	1.0934	0.50991	1.005	1.53905	1.1104	1.54057	0.9936
				1.04736	1.0934	0.51127	1.005	1.54305	1.1104	1.54457	0.9933
				1.05009	1.0934	0.51264	1.0047	1.54705	1.1108	1.54857	0.9933
				1.05291	1.0937	0.514	1.0047	1.55124	1.1108	1.55257	0.9933
				1.05573	1.0934	0.51545	1.0047	1.55524	1.1108	1.55657	0.9933
				1.05845	1.0937	0.51682	1.0047	1.55924	1.1108	1.56057	0.9933
				1.06127	1.0937	0.51818	1.0047	1.56324	1.1111	1.56457	0.9933
				1.064	1.0937	0.51955	1.0047	1.56724	1.1111	1.56857	0.9929
				1.06682	1.0937	0.521	1.0047	1.57124	1.1111	1.57257	0.9933
				1.06955	1.0937	0.52236	1.0047	1.57524	1.1111	1.57657	0.9929
				1.07236	1.0943	0.52373	1.0047	1.57924	1.1114	1.58057	0.9929
				1.07509	1.0943	0.52518	1.0044	1.58324	1.1114	1.58457	0.9929
				1.07791	1.0943	0.52655	1.0044	1.58724	1.1114	1.58857	0.9929
				1.08073	1.0943	0.52791	1.0047	1.59143	1.1117	1.59257	0.9926
				1.08345	1.0943	0.52927	1.0044	1.59543	1.1117	1.59657	0.9929
				1.08627	1.0943	0.53073	1.0044	1.59943	1.1117	1.60057	0.9926
				1.089	1.0946	0.53209	1.0044	1.60343	1.1117	1.60457	0.9926
				1.09182	1.0946	0.53345	1.0044	1.60743	1.112	1.60876	0.9926
				1.09455	1.0946	0.53491	1.0044	1.61143	1.112	1.61276	0.9926
				1.09736	1.0946	0.53627	1.0041	1.61543	1.112	1.61676	0.9926
				1.10018	1.0946	0.53764	1.0044	1.61943	1.1123	1.62076	0.9923
				1.10291	1.0946	0.539	1.0041	1.62343	1.1123	1.62476	0.9923
				1.10573	1.0949	0.54045	1.0041	1.62743	1.1123	1.62876	0.9923
				1.10845	1.0949	0.54182	1.0041	1.63143	1.1123	1.63276	0.9923
				1.11127	1.0949	0.54318	1.0041	1.63562	1.1123	1.63676	0.9923
				1.114	1.0949	0.54464	1.0041	1.63962	1.1126	1.64076	0.9923
				1.11682	1.0949	0.546	1.0041	1.64362	1.1126	1.64476	0.992
				1.11955	1.0949	0.54736	1.0041	1.64762	1.1126	1.64876	0.992
				1.12236	1.0953	0.54873	1.0035	1.65162	1.1129	1.65276	0.992
				1.12518	1.0953	0.55018	1.0035	1.65562	1.1129	1.65676	0.992
				1.12791	1.0953	0.55155	1.0035	1.65962	1.1129	1.66076	0.992
				1.13073	1.0953	0.55291	1.0035	1.66362	1.1132	1.66476	0.9917
				1.13345	1.0953	0.55427	1.0035	1.66762	1.1132	1.66876	0.9917
				1.13627	1.0953	0.55573	1.0035	1.67162	1.1132	1.67295	0.9917
				1.139	1.0956	0.55709	1.0035	1.67581	1.1132	1.67695	0.9917
				1.14182	1.0956	0.55845	1.0035	1.67981	1.1135	1.68095	0.9917
				1.14455	1.0956	0.55991	1.0032	1.68381	1.1135	1.68495	0.9917
				1.14736	1.0956	0.56127	1.0032	1.68781	1.1135	1.68895	0.9917
				1.15018	1.0956	0.56264	1.0032	1.69181	1.1135	1.69295	0.9914
				1.15291	1.0956	0.564	1.0032	1.69581	1.1139	1.69695	0.9914
				1.15573	1.0956	0.56545	1.0032	1.69981	1.1139	1.70095	0.9914
				1.15845	1.0959	0.56682	1.0032	1.70381	1.1139	1.70495	0.9914
				1.16127	1.0959	0.56818	1.0032	1.70781	1.1139	1.70895	0.9914
				1.164	1.0959	0.56964	1.0032	1.71181	1.1142	1.71295	0.9914
				1.16682	1.0959	0.571	1.0032	1.716	1.1142	1.71695	0.9911
				1.16955	1.0959	0.57236	1.0032	1.72	1.1142	1.72095	0.9911
				1.17236	1.0959	0.57373	1.0029	1.724	1.1145	1.72495	0.9911
				1.17518	1.0962	0.57518	1.0029	1.728	1.1145	1.72895	0.9911
				1.17791	1.0962	0.57655	1.0029	1.732	1.1145	1.73295	0.9911
				1.18073	1.0962	0.57791	1.0029	1.736	1.1145	1.73714	0.9908
				1.18345	1.0965	0.57927	1.0029	1.74	1.1148	1.74114	0.9911
				1.18627	1.0965	0.58073	1.0029	1.744	1.1148	1.74514	0.9908
				1.189	1.0965	0.58209	1.0029	1.748	1.1148	1.74914	0.9908
				1.19182	1.0965	0.58345	1.0029	1.752	1.1148	1.75314	0.9908
				1.19464	1.0965	0.58491	1.0029	1.756	1.1154	1.75714	0.9908
				1.19736	1.0965	0.58627	1.0029	1.76019	1.1154	1.76114	0.9905
				1.20018	1.0965	0.58764	1.0026	1.76419	1.1154	1.76514	0.9908
				1.20291	1.0968	0.589	1.0026	1.76819	1.1157	1.76914	0.9905
				1.20573	1.0968	0.59045	1.0026	1.77219	1.1157	1.77314	0.9905
				1.20845	1.0968	0.59182	1.0026	1.77619	1.1157	1.77714	0.9905
				1.21127	1.0968	0.59318	1.0026	1.78019	1.1157	1.78114	0.9905
				1.214	1.0968	0.59464	1.0026	1.78419	1.116	1.78514	0.9905
				1.21682	1.0971	0.596	1.0026	1.78819	1.116	1.78914	0.9902
				1.21964	1.0971	0.59736	1.0026	1.79219	1.116	1.79314	0.9902
				1.22236	1.0971	0.59873	1.0026	1.79619	1.1163	1.79714	0.9902
				1.22518	1.0971	0.60018	1.0022	1.80038	1.1163	1.80114	0.9902
				1.22791	1.0971	0.60155	1.0022	1.80438	1.1163	1.80533	0.9902
				1.23073	1.0974	0.60291	1.0022	1.80838	1.1163	1.80933	0.9898
				1.23345	1.0974	0.60436	1.0022	1.81238	1.1166	1.81333	0.9898
				1.23627	1.0974	0.60573	1.0022	1.81638	1.1166	1.81733	0.9898
				1.239	1.0974	0.60709	1.0022	1.82038	1.1166	1.82133	0.9898
				1.24182	1.0974	0.60845	1.0022	1.82438	1.1166	1.82533	0.9898
				1.24464	1.0974	0.60991	1.0022	1.82838	1.117	1.82933	0.9898
				1.24736	1.0977	0.61127	1.0022	1.83238	1.117	1.83333	0.9895
				1.25018	1.0977	0.61264	1.0019	1.83638	1.117	1.83733	0.9895
				1.25291	1.0977	0.614	1.0019	1.84057	1.117	1.84133	0.9895
				1.25573	1.0977	0.61545	1.0019	1.84457	1.1173	1.84533	0.9895
				1.25845	1.098	0.61682	1.0019	1.84857	1.1173	1.84933	0.9895
				1.26127	1.098	0.61818	1.0019	1.85257	1.1173	1.85333	0.9889
				1.264	1.098	0.61964	1.0019	1.85657	1.1176	1.85733	0.9889
				1.26682	1.098	0.621	1.0019	1.86057	1.1176	1.86133	0.9889
				1.26964	1.098	0.62236	1.0019	1.86457	1.1176	1.86533	0.9889
				1.27236	1.098	0.62373	1.0019	1.86857	1.1176	1.86952	0.9889
				1.27518	1.0984	0.62518	1.0019	1.87257	1.1179	1.87352	0.9889
				1.27791	1.0984	0.62655	1.0019	1.87657	1.1179	1.87752	0.9889
				1.28073	1.0984	0.62791	1.0016	1.88057	1.1182	1.88152	0.9886
				1.28345	1.0984	0.62936	1.0016	1.88476	1.1182	1.88552	0.9886
				1.28627	1.0987	0.63073	1.0019	1.88876	1.1182	1.88952	0.9886
				1.28909	1.0987	0.63209	1.0016	1.89276	1.1182	1.89352	0.9886
				1.29182	1.0987	0.63345	1.0016	1.89676	1.1185	1.89752	0.9883
				1.29464	1.0987	0.63491	1.0016	1.90076	1.1185	1.90152	0.9883
				1.29736	1.0987	0.63627	1.0016	1.90476	1.1185	1.90552	0.9883
				1.30018	1.099	0.63764	1.0016	1.90876	1.1185	1.90952	0.9883
				1.30291	1.099	0.63909	1.0016	1.91276	1.1188	1.91352	0.9883
				1.30573	1.099	0.64045	1.0016	1.91676	1.1188	1.91752	0.9883
				1.30845	1.099	0.64182	1.0013	1.92076	1.1191	1.92152	0.988
				1.31127	1.099	0.64318	1.0013	1.92495	1.1191	1.92552	0.988
				1.31409	1.099	0.64464	1.0013	1.92895	1.1191	1.92952	0.988
				1.31682	1.0993	0.646	1.0013	1.93295	1.1191	1.93371	0.988
				1.31964	1.0993	0.64736	1.0013	1.93695	1.1194	1.93771	0.988
				1.32236	1.0993	0.64873	1.0013	1.94095	1.1194	1.94171	0.9877
				1.32518	1.0996	0.65018	1.0013	1.94495	1.1194	1.94571	0.9877
				1.32791	1.0996	0.65155	1.0013	1.94895	1.1194	1.94971	0.9877
				1.33073	1.0996	0.65291	1.0013	1.95295	1.1197	1.95371	0.9877
				1.33345	1.0996	0.65436	1.0013	1.95695	1.1197	1.95771	0.9877
				1.33627	1.0996	0.65573	1.001	1.96095	1.1197	1.96171	0.9877
				1.33909	1.0999	0.65709	1.001	1.96514	1.1201	1.96571	0.9874
				1.34182	1.0999	0.65845	1.0013	1.96914	1.1201	1.96971	0.9874
				1.34464	1.0999	0.65991	1.001	1.97314	1.1201	1.97371	0.9874
				1.34736	1.0999	0.66127	1.001	1.97714	1.1204	1.97771	0.9874
				1.35018	1.1002	0.66264	1.001	1.98114	1.1201	1.98171	0.9874
				1.35291	1.1002	0.66409	1.001	1.98514	1.1204	1.98571	0.9871
				1.35573	1.1002	0.66545	1.001	1.98914	1.1204	1.98971	0.9871
				1.35855	1.1002	0.66682	1.001	1.99314	1.1207	1.99371	0.9871
				1.36127	1.1005	0.66818	1.001	1.99714	1.1207	1.99771	0.9871
				1.36409	1.1005	0.66964	1.001	2.00114	1.1207	2.0019	0.9867
				1.36682	1.1005	0.671	1.001	2.00533	1.121	2.0059	0.9871
				1.36964	1.1005	0.67236	1.001	2.00933	1.121	2.0099	0.9867
				1.37236	1.1005	0.67382	1.001	2.01333	1.121	2.0139	0.9867
				1.37518	1.1008	0.67518	1.0007	2.01733	1.121	2.0179	0.9867
				1.37791	1.1008	0.67655	1.0007	2.02133	1.1213	2.0219	0.9864
				1.38073	1.1008	0.67791	1.0007	2.02533	1.1213	2.0259	0.9864
				1.38355	1.1008	0.67936	1.0007	2.02933	1.1213	2.0299	0.9864
				1.38627	1.1008	0.68073	1.0007	2.03333	1.1216	2.0339	0.9864
				1.38909	1.1011	0.68209	1.0007	2.03733	1.1216	2.0379	0.9864
				1.39182	1.1011	0.68345	1.0007	2.04133	1.1216	2.0419	0.9864
				1.39464	1.1011	0.68491	1.0007	2.04533	1.1216	2.0459	0.9861
				1.39736	1.1011	0.68627	1.0007	2.04952	1.1219	2.0499	0.9861
				1.40018	1.1011	0.68764	1.0004	2.05352	1.1219	2.0539	0.9861
				1.40291	1.1015	0.68909	1.0004	2.05752	1.1219	2.0579	0.9861
				1.40573	1.1015	0.69045	1.0004	2.06152	1.1222	2.0619	0.9861
				1.40855	1.1015	0.69182	1.0004	2.06552	1.1222	2.0661	0.9858
				1.41127	1.1021	0.69318	1.0004	2.06952	1.1222	2.0701	0.9858
				1.41409	1.1021	0.69464	1.0004	2.07352	1.1222	2.0741	0.9858
				1.41682	1.1021	0.696	1.0004	2.07752	1.1225	2.0781	0.9858
				1.41964	1.1021	0.69736	1.0004	2.08152	1.1225	2.0821	0.9858
				1.42236	1.1021	0.69882	1.0004	2.08552	1.1225	2.0861	0.9855
				1.42518	1.1024	0.70018	1.0004	2.08971	1.1232	2.0901	0.9855
				1.42791	1.1024	0.70155	1.0001	2.09371	1.1232	2.0941	0.9855
				1.43073	1.1024	0.70291	1.0001	2.09771	1.1232	2.0981	0.9855
				1.43355	1.1024	0.70436	1.0001	2.10171	1.1235	2.1021	0.9852
				1.43627	1.1027	0.70573	1.0001	2.10571	1.1235	2.1061	0.9852
				1.43909	1.1027	0.70709	1.0001	2.10971	1.1235	2.1101	0.9852
				1.44182	1.1027	0.70845	1.0001	2.11371	1.1238	2.1141	0.9852
				1.44464	1.103	0.70991	1.0001	2.11771	1.1238	2.1181	0.9852
				1.44736	1.103	0.71127	1.0001	2.12171	1.1238	2.1221	0.9849
				1.45018	1.103	0.71264	1.0001	2.12571	1.1241	2.1261	0.9852
				1.453	1.103	0.71409	1.0001	2.1299	1.1241	2.13029	0.9849
				1.45573	1.103	0.71545	0.9998	2.1339	1.1241	2.13429	0.9849
				1.45855	1.1033	0.71682	0.9998	2.1379	1.1241	2.13829	0.9849
				1.46127	1.1033	0.71818	1.0001	2.1419	1.1244	2.14229	0.9849
				1.46409	1.1033	0.71964	0.9998	2.1459	1.1244	2.14629	0.9846
				1.46682	1.1036	0.721	0.9998	2.1499	1.1244	2.15029	0.9846
				1.46964	1.1036	0.72236	0.9998	2.1539	1.1247	2.15429	0.9846
				1.47236	1.1036	0.72382	0.9998	2.1579	1.1247	2.15829	0.9846
				1.47518	1.1036	0.72518	0.9998	2.1619	1.1247	2.16229	0.9843
				1.478	1.1036	0.72655	0.9998	2.1659	1.125	2.16629	0.9843
				1.48073	1.1036	0.72791	0.9998	2.1701	1.125	2.17029	0.9843
				1.48355	1.1039	0.72936	0.9998	2.1741	1.125	2.17429	0.9843
				1.48627	1.1039	0.73073	0.9998	2.1781	1.1253	2.17829	0.9843
				1.48909	1.1039	0.73209	0.9998	2.1821	1.1253	2.18229	0.984
				1.49182	1.1042	0.73355	0.9995	2.1861	1.1256	2.18629	0.984
				1.49464	1.1042	0.73491	0.9995	2.1901	1.1256	2.19029	0.984
				1.49736	1.1042	0.73627	0.9995	2.1941	1.1256	2.19429	0.9836
				1.50018	1.1042	0.73764	0.9995	2.1981	1.1256	2.19848	0.9836
				1.503	1.1046	0.73909	0.9995	2.2021	1.1256	2.20248	0.9836
				1.50573	1.1046	0.74045	0.9995	2.2061	1.1259	2.20648	0.9836
				1.50855	1.1046	0.74182	0.9995	2.2101	1.1259	2.21048	0.9836
				1.51127	1.1049	0.74318	0.9995	2.21429	1.1259	2.21448	0.9833
				1.51409	1.1046	0.74464	0.9995	2.21829	1.1259	2.21848	0.9833
				1.51682	1.1049	0.746	0.9991	2.22229	1.1259	2.22248	0.9833
				1.51964	1.1049	0.74736	0.9991	2.22629	1.1263	2.22648	0.9833
				1.52236	1.1049	0.74882	0.9991	2.23029	1.1263	2.23048	0.9833
				1.52518	1.1052	0.75018	0.9991	2.23429	1.1263	2.23448	0.983
				1.528	1.1052	0.75155	0.9991	2.23829	1.1263	2.23848	0.983
				1.53073	1.1052	0.75291	0.9991	2.24229	1.1266	2.24248	0.983
				1.53355	1.1052	0.75436	0.9991	2.24629	1.1266	2.24648	0.9827
				1.53627	1.1055	0.75573	0.9991	2.25029	1.1266	2.25048	0.9827
				1.53909	1.1055	0.75709	0.9991	2.25448	1.1269	2.25448	0.9827
				1.54182	1.1055	0.75855	0.9991	2.25848	1.1269	2.25848	0.9827
				1.54464	1.1058	0.75991	0.9991	2.26248	1.1272	2.26267	0.9824
				1.54745	1.1058	0.76127	0.9991	2.26648	1.1272	2.26667	0.9824
				1.55018	1.1058	0.76264	0.9991	2.27048	1.1272	2.27067	0.9824
				1.553	1.1058	0.76409	0.9991	2.27448	1.1275	2.27467	0.9821
				1.55573	1.1061	0.76545	0.9991	2.27848	1.1275	2.27867	0.9821
				1.55855	1.1061	0.76682	0.9988	2.28248	1.1275	2.28267	0.9821
				1.56127	1.1061	0.76827	0.9988	2.28648	1.1278	2.28667	0.9821
				1.56409	1.1061	0.76964	0.9988	2.29048	1.1278	2.29067	0.9821
				1.56682	1.1064	0.771	0.9988	2.29467	1.1281	2.29467	0.9818
				1.56964	1.1064	0.77236	0.9988	2.29867	1.1281	2.29867	0.9818
				1.57245	1.1064	0.77382	0.9988	2.30267	1.1281	2.30267	0.9818
				1.57518	1.1067	0.77518	0.9988	2.30667	1.1284	2.30667	0.9812
				1.578	1.1064	0.77655	0.9988	2.31067	1.1284	2.31067	0.9812
				1.58073	1.1067	0.77791	0.9988	2.31467	1.1284	2.31467	0.9812
				1.58355	1.1067	0.77936	0.9988	2.31867	1.1287	2.31867	0.9812
				1.58627	1.1067	0.78073	0.9988	2.32267	1.1287	2.32267	0.9812
				1.58909	1.107	0.78209	0.9988	2.32667	1.129	2.32667	0.9809
				1.59182	1.107	0.78355	0.9988	2.33067	1.129	2.33086	0.9809
				1.59464	1.107	0.78491	0.9985	2.33467	1.1294	2.33486	0.9809
				1.59745	1.1073	0.78627	0.9985	2.33886	1.1294	2.33886	0.9809
				1.60018	1.1073	0.78764	0.9985	2.34286	1.1294	2.34286	0.9805
				1.603	1.1073	0.78909	0.9985	2.34686	1.1297	2.34686	0.9805
				1.60573	1.1073	0.79045	0.9985	2.35086	1.1297	2.35086	0.9805
				1.60855	1.1077	0.79182	0.9985	2.35486	1.1297	2.35486	0.9802
				1.61127	1.1077	0.79327	0.9985	2.35886	1.13	2.35886	0.9802
				1.61409	1.108	0.79464	0.9985	2.36286	1.13	2.36286	0.9802
				1.61682	1.108	0.796	0.9985	2.36686	1.1303	2.36686	0.9802
				1.61964	1.108	0.79736	0.9985	2.37086	1.1303	2.37086	0.9799
				1.62245	1.108	0.79882	0.9985	2.37486	1.1306	2.37486	0.9799
				1.62518	1.1083	0.80018	0.9985	2.37905	1.1306	2.37886	0.9799
				1.628	1.1083	0.80155	0.9985	2.38305	1.1306	2.38286	0.9796
				1.63073	1.1083	0.80291	0.9982	2.38705	1.1312	2.38686	0.9796
				1.63355	1.1083	0.80436	0.9982	2.39105	1.1312	2.39086	0.9796
				1.63627	1.1086	0.80573	0.9982	2.39505	1.1315	2.39505	0.9796
				1.63909	1.1086	0.80709	0.9982	2.39905	1.1315	2.39905	0.9793
				1.64191	1.1086	0.80855	0.9982	2.40305	1.1315	2.40305	0.9793
				1.64464	1.1089	0.80991	0.9982	2.40705	1.1318	2.40705	0.9793
				1.64745	1.1089	0.81127	0.9982	2.41105	1.1318	2.41105	0.979
				1.65018	1.1089	0.81264	0.9982	2.41505	1.1321	2.41505	0.979
				1.653	1.1092	0.81409	0.9982	2.41924	1.1321	2.41905	0.979
				1.65573	1.1092	0.81545	0.9982	2.42324	1.1321	2.42305	0.979
				1.65855	1.1092	0.81682	0.9982	2.42724	1.1325	2.42705	0.9787
				1.66127	1.1092	0.81827	0.9982	2.43124	1.1325	2.43105	0.9787
				1.66409	1.1098	0.81964	0.9982	2.43524	1.1325	2.43505	0.9784
				1.66691	1.1098	0.821	0.9982	2.43924	1.1328	2.43905	0.9784
				1.66964	1.1098	0.82236	0.9982	2.44324	1.1328	2.44305	0.9784
				1.67245	1.1101	0.82382	0.9982	2.44724	1.1331	2.44705	0.9781
				1.67518	1.1101	0.82518	0.9979	2.45124	1.1331	2.45105	0.9781
				1.678	1.1104	0.82655	0.9979	2.45524	1.1334	2.45505	0.9781
				1.68073	1.1104	0.828	0.9979	2.45943	1.1334	2.45924	0.9781
				1.68355	1.1104	0.82936	0.9979	2.46343	1.1337	2.46324	0.9778
				1.68627	1.1104	0.83073	0.9979	2.46743	1.1337	2.46724	0.9778
				1.68909	1.1108	0.83209	0.9979	2.47143	1.1337	2.47124	0.9774
				1.69191	1.1108	0.83355	0.9979	2.47543	1.134	2.47524	0.9774
				1.69464	1.1108	0.83491	0.9979	2.47943	1.134	2.47924	0.9774
				1.69745	1.1111	0.83627	0.9979	2.48343	1.1343	2.48324	0.9774
				1.70018	1.1111	0.83764	0.9976	2.48743	1.1343	2.48724	0.9774
				1.703	1.1114	0.83909	0.9979	2.49143	1.1343	2.49124	0.9771
				1.70573	1.1114	0.84045	0.9976	2.49543	1.1346	2.49524	0.9771
				1.70855	1.1114	0.84182	0.9976	2.49943	1.1349	2.49924	0.9768
				1.71127	1.1114	0.84327	0.9976	2.50362	1.1349	2.50324	0.9768
				1.71409	1.1117	0.84464	0.9976	2.50762	1.1349	2.50724	0.9768
				1.71691	1.1117	0.846	0.9976	2.51162	1.1352	2.51124	0.9765
				1.71964	1.1117	0.84736	0.9976	2.51562	1.1352	2.51524	0.9765
				1.72245	1.112	0.84882	0.9976	2.51962	1.1352	2.51924	0.9762
				1.72518	1.112	0.85018	0.9976	2.52362	1.1356	2.52324	0.9762
				1.728	1.1123	0.85155	0.9976	2.52762	1.1359	2.52743	0.9762
				1.73073	1.1123	0.853	0.9976	2.53162	1.1359	2.53143	0.9762
				1.73355	1.1123	0.85436	0.9976	2.53562	1.1359	2.53543	0.9759
				1.73636	1.1126	0.85573	0.9976	2.53962	1.1362	2.53943	0.9759
				1.73909	1.1126	0.85709	0.9976	2.54381	1.1362	2.54343	0.9756
				1.74191	1.1126	0.85855	0.9976	2.54781	1.1365	2.54743	0.9756
				1.74464	1.1126	0.85991	0.9973	2.55181	1.1365	2.55143	0.9756
				1.74745	1.1129	0.86127	0.9973	2.55581	1.1368	2.55543	0.9753
				1.75018	1.1129	0.86273	0.9973	2.55981	1.1368	2.55943	0.9753
				1.753	1.1132	0.86409	0.9973	2.56381	1.1371	2.56343	0.975
				1.75573	1.1132	0.86545	0.9973	2.56781	1.1371	2.56743	0.975
				1.75855	1.1132	0.86682	0.9973	2.57181	1.1374	2.57143	0.975
				1.76136	1.1135	0.86827	0.9973	2.57581	1.1374	2.57543	0.9747
				1.76409	1.1135	0.86964	0.9973	2.57981	1.1377	2.57943	0.9747
				1.76691	1.1139	0.871	0.9973	2.584	1.1377	2.58343	0.9743
				1.76964	1.1139	0.87236	0.997	2.588	1.138	2.58743	0.9743
				1.77245	1.1139	0.87382	0.997	2.592	1.138	2.59162	0.9743
				1.77518	1.1142	0.87518	0.9973	2.596	1.1383	2.59562	0.974
				1.778	1.1142	0.87655	0.997	2.6	1.1383	2.59962	0.974
				1.78082	1.1145	0.878	0.997	2.604	1.1383	2.60362	0.9734
				1.78355	1.1145	0.87936	0.997	2.608	1.139	2.60762	0.9734
				1.78636	1.1145	0.88073	0.997	2.612	1.1393	2.61162	0.9734
				1.78909	1.1148	0.88209	0.997	2.616	1.1393	2.61562	0.9731
				1.79191	1.1148	0.88355	0.997	2.62	1.1393	2.61962	0.9731
				1.79473	1.1151	0.88491	0.997	2.624	1.1396	2.62362	0.9728
				1.79745	1.1151	0.88627	0.997	2.62819	1.1399	2.62762	0.9728
				1.80027	1.1151	0.88773	0.997	2.63219	1.1399	2.63162	0.9728
				1.80309	1.1154	0.88909	0.997	2.63619	1.1402	2.63562	0.9725
				1.80582	1.1154	0.89045	0.9967	2.64019	1.1402	2.63962	0.9725
				1.80864	1.1154	0.89182	0.9967	2.64419	1.1402	2.64362	0.9722
				1.81136	1.1157	0.89327	0.9967	2.64819	1.1405	2.64762	0.9722
				1.81418	1.1157	0.89464	0.9967	2.65219	1.1405	2.65162	0.9719
				1.817	1.116	0.896	0.9967	2.65619	1.1408	2.65581	0.9719
				1.81973	1.116	0.89745	0.9967	2.66019	1.1411	2.65981	0.9716
				1.82255	1.116	0.89882	0.9967	2.66419	1.1411	2.66381	0.9716
				1.82527	1.1163	0.90018	0.9967	2.66838	1.1414	2.66781	0.9712
				1.82809	1.1163	0.90164	0.9967	2.67238	1.1414	2.67181	0.9712
				1.83091	1.1166	0.903	0.9967	2.67638	1.1418	2.67581	0.9709
				1.83364	1.1166	0.90436	0.9964	2.68038	1.1418	2.67981	0.9709
				1.83645	1.117	0.90582	0.9964	2.68438	1.1418	2.68381	0.9706
				1.83927	1.117	0.90718	0.9967	2.68838	1.1421	2.68781	0.9706
				1.842	1.117	0.90855	0.9964	2.69238	1.1424	2.69181	0.9703
				1.84482	1.1173	0.90991	0.9964	2.69638	1.1424	2.69581	0.9703
				1.84755	1.1173	0.91136	0.9964	2.70038	1.1427	2.69981	0.97
				1.85036	1.1179	0.91273	0.9964	2.70438	1.1427	2.70381	0.97
				1.85318	1.1179	0.91409	0.9964	2.70857	1.143	2.70781	0.9697
				1.85591	1.1182	0.91555	0.9964	2.71257	1.143	2.71181	0.9697
				1.85873	1.1182	0.91691	0.9964	2.71657	1.1433	2.71581	0.9694
				1.86145	1.1185	0.91827	0.9964	2.72057	1.1433	2.71981	0.9694
				1.86427	1.1185	0.91973	0.9964	2.72457	1.1436	2.724	0.9691
				1.86709	1.1185	0.92109	0.9964	2.72857	1.1436	2.728	0.9691
				1.86982	1.1188	0.92245	0.9964	2.73257	1.1439	2.732	0.9688
				1.87264	1.1188	0.92391	0.9957	2.73657	1.1442	2.736	0.9688
				1.87545	1.1191	0.92527	0.9964	2.74057	1.1442	2.74	0.9685
				1.87818	1.1191	0.92664	0.9957	2.74457	1.1445	2.744	0.9685
				1.881	1.1194	0.928	0.9957	2.74857	1.1445	2.748	0.9681
				1.88373	1.1194	0.92945	0.9957	2.75276	1.1449	2.752	0.9678
				1.88655	1.1197	0.93082	0.9957	2.75676	1.1452	2.756	0.9678
				1.88936	1.1197	0.93218	0.9957	2.76076	1.1452	2.76	0.9675
				1.89209	1.1197	0.93364	0.9957	2.76476	1.1455	2.764	0.9672
				1.89491	1.1201	0.935	0.9957	2.76876	1.1455	2.768	0.9672
				1.89773	1.1204	0.93636	0.9957	2.77276	1.1458	2.772	0.9669
				1.90045	1.1204	0.93782	0.9957	2.77676	1.1461	2.776	0.9666
				1.90327	1.1204	0.93918	0.9957	2.78076	1.1461	2.78	0.9666
				1.906	1.1207	0.94055	0.9957	2.78476	1.1464	2.784	0.9663
				1.90882	1.1207	0.942	0.9957	2.78876	1.1464	2.78819	0.9663
				1.91164	1.121	0.94336	0.9957	2.79295	1.147	2.79219	0.966
				1.91436	1.121	0.94473	0.9957	2.79695	1.1473	2.79619	0.9654
				1.91718	1.1213	0.94618	0.9957	2.80095	1.1473	2.80019	0.9654
				1.91991	1.1213	0.94755	0.9954	2.80495	1.1476	2.80419	0.965
				1.92273	1.1216	0.94891	0.9954	2.80895	1.148	2.80819	0.9647
				1.92555	1.1216	0.95027	0.9954	2.81295	1.148	2.81219	0.9647
				1.92827	1.1219	0.95173	0.9954	2.81695	1.1483	2.81619	0.9644
				1.93109	1.1219	0.95309	0.9954	2.82095	1.1483	2.82019	0.9641
				1.93391	1.1222	0.95445	0.9954	2.82495	1.1486	2.82419	0.9638
				1.93664	1.1222	0.95591	0.9954	2.82895	1.1489	2.82819	0.9635
				1.93945	1.1225	0.95727	0.9954	2.83314	1.1489	2.83219	0.9635
				1.94218	1.1225	0.95864	0.9954	2.83714	1.1492	2.83619	0.9632
				1.945	1.1228	0.96009	0.9954	2.84114	1.1495	2.84019	0.9629
				1.94782	1.1228	0.96145	0.9954	2.84514	1.1498	2.84419	0.9626
				1.95055	1.1232	0.96282	0.9954	2.84914	1.1498	2.84819	0.9623
				1.95336	1.1232	0.96427	0.9951	2.85314	1.1501	2.85238	0.9623
				1.95609	1.1235	0.96564	0.9951	2.85714	1.1504	2.85638	0.9619
				1.95891	1.1235	0.967	0.9954	2.86114	1.1504	2.86038	0.9616
				1.96173	1.1238	0.96836	0.9951	2.86514	1.1507	2.86438	0.9613
				1.96445	1.1241	0.96982	0.9951	2.86914	1.1511	2.86838	0.961
				1.96727	1.1241	0.97118	0.9951	2.87333	1.1511	2.87238	0.9607
				1.97009	1.1241	0.97255	0.9951	2.87733	1.1514	2.87638	0.9604
				1.97282	1.1244	0.974	0.9951	2.88133	1.1517	2.88038	0.9604
				1.97564	1.1247	0.97536	0.9951	2.88533	1.1517	2.88438	0.9598
				1.97836	1.1247	0.97673	0.9951	2.88933	1.152	2.88838	0.9595
				1.98118	1.125	0.97818	0.9951	2.89333	1.1523	2.89238	0.9595
				1.984	1.125	0.97955	0.9951	2.89733	1.1526	2.89638	0.9588
				1.98673	1.1256	0.98091	0.9945	2.90133	1.1529	2.90038	0.9585
				1.98955	1.1256	0.98236	0.9964	2.90533	1.1529	2.90438	0.9582
				1.99227	1.1259	0.98373	0.9964	2.90933	1.1532	2.90838	0.9576
				1.99509	1.1263	0.98509	0.9964	2.91333	1.1535	2.91238	0.9573
				1.99791	1.1263	0.98645	0.9964	2.91752	1.1538	2.91638	0.957
				2.00064	1.1266	0.98791	0.9964	2.92152	1.1542	2.92057	0.9567
				2.00345	1.1266	0.98927	0.9957	2.92552	1.1542	2.92457	0.9564
				2.00627	1.1269	0.99064	0.9957	2.92952	1.1548	2.92857	0.9557
				2.009	1.1269	0.99209	0.9957	2.93352	1.1551	2.93257	0.9554
				2.01182	1.1272	0.99345	0.9957	2.93752	1.1554	2.93657	0.9551
				2.01455	1.1275	0.99482	0.9957	2.94152	1.1557	2.94057	0.9548
				2.01736	1.1275	0.99627	0.9954	2.94552	1.156	2.94457	0.9542
				2.02018	1.1278	0.99764	0.9954	2.94952	1.1563	2.94857	0.9539
				2.02291	1.1281	0.999	0.9954	2.95352	1.1563	2.95257	0.9536
				2.02573	1.1281	1.00045	0.9954	2.95771	1.1566	2.95657	0.953
				2.02855	1.1284	1.00182	0.9954	2.96171	1.1569	2.96057	0.9526
				2.03127	1.1287	1.00318	0.9954	2.96571	1.1573	2.96457	0.952
				2.03409	1.1287	1.00455	0.9951	2.96971	1.1576	2.96857	0.9517
				2.03682	1.129	1.006	0.9951	2.97371	1.1579	2.97257	0.9511
				2.03964	1.1294	1.00736	0.9951	2.97771	1.1582	2.97657	0.9508
				2.04245	1.1294	1.00873	0.9951	2.98171	1.1585	2.98057	0.9502
				2.04518	1.1297	1.01018	0.9951	2.98571	1.1588	2.98476	0.9495
				2.048	1.13	1.01155	0.9948	2.98971	1.1591	2.98876	0.9489
				2.05073	1.13	1.01291	0.9948	2.99371	1.1594	2.99276	0.9483
				2.05355	1.1303	1.01436	0.9948	2.9979	1.1597	2.99676	0.9477
				2.05636	1.1306	1.01573	0.9948	3.0019	1.16	3.00076	0.9471
				2.05909	1.1306	1.01709	0.9948	3.0059	1.1604	3.00476	0.9464
				2.06191	1.1309	1.01855	0.9948	3.0099	1.1607	3.00876	0.9461
				2.06473	1.1312	1.01991	0.9945	3.0139	1.161	3.01276	0.9452
				2.06745	1.1312	1.02127	0.9945	3.0179	1.1613	3.01676	0.9446
				2.07027	1.1315	1.02264	0.9945	3.0219	1.1616	3.02076	0.944
				2.073	1.1318	1.02409	0.9945	3.0259	1.1619	3.02476	0.9433
				2.07582	1.1321	1.02545	0.9945	3.0299	1.1625	3.02876	0.9424
				2.07864	1.1321	1.02682	0.9945	3.0339	1.1631	3.03276	0.9415
				2.08136	1.1325	1.02827	0.9945	3.0381	1.1631	3.03676	0.9409
				2.08418	1.1328	1.02964	0.9945	3.0421	1.1638	3.04076	0.9399
				2.08691	1.1331	1.031	0.9945	3.0461	1.1641	3.04476	0.939
				2.08973	1.1331	1.03245	0.9942	3.0501	1.1644	3.04876	0.9384
				2.09255	1.1337	1.03382	0.9942	3.0541	1.1647	3.05295	0.9375
				2.09527	1.134	1.03518	0.9942	3.0581	1.1653	3.05695	0.9365
				2.09809	1.1343	1.03664	0.9942	3.0621	1.1656	3.06095	0.9356
				2.10091	1.1346	1.038	0.9942	3.0661	1.1659	3.06495	0.9343
				2.10364	1.1346	1.03936	0.9942	3.0701	1.1666	3.06895	0.9331
				2.10645	1.1349	1.04073	0.9942	3.0741	1.1669	3.07295	0.9319
				2.10918	1.1352	1.04218	0.9942	3.0781	1.1675	3.07695	0.9309
				2.112	1.1356	1.04355	0.9942	3.08229	1.1678	3.08095	0.9297
				2.11482	1.1359	1.04491	0.9939	3.08629	1.1681	3.08495	0.9285
				2.11755	1.1359	1.04636	0.9942	3.09029	1.1687	3.08895	0.9269
				2.12036	1.1362	1.04773	0.9939	3.09429	1.169	3.09295	0.9254
				2.12318	1.1365	1.04909	0.9939	3.09829	1.1697	3.09695	0.9238
				2.12591	1.1368	1.05055	0.9939	3.10229	1.1706	3.10095	0.9223
				2.12873	1.1371	1.05191	0.9939	3.10629	1.1709	3.10495	0.9207
				2.13145	1.1374	1.05327	0.9939	3.11029	1.1715	3.10895	0.9192
				2.13427	1.1377	1.05473	0.9939	3.11429	1.1718	3.11295	0.917
				2.13709	1.138	1.05609	0.9939	3.11829	1.1724	3.11714	0.9151
				2.13982	1.138	1.05745	0.9939	3.12248	1.1731	3.12114	0.9133
				2.14264	1.1383	1.05891	0.9939	3.12648	1.1737	3.12514	0.9111
				2.14536	1.1387	1.06027	0.9936	3.13048	1.174	3.12914	0.9083
				2.14818	1.139	1.06164	0.9936	3.13448	1.1746	3.13314	0.9061
				2.151	1.1393	1.063	0.9936	3.13848	1.1752	3.13714	0.9033
				2.15373	1.1396	1.06445	0.9936	3.14248	1.1759	3.14114	0.9006
				2.15655	1.1399	1.06582	0.9936	3.14648	1.1765	3.14514	0.8975
				2.15936	1.1402	1.06718	0.9936	3.15048	1.1774	3.14914	0.8944
				2.16209	1.1405	1.06864	0.9936	3.15448	1.1783	3.15314	0.8909
				2.16491	1.1408	1.07	0.9936	3.15848	1.179	3.15714	0.8875
				2.16764	1.1414	1.07136	0.9933	3.16267	1.1796	3.16114	0.8832
				2.17045	1.1418	1.07282	0.9933	3.16667	1.1805	3.16514	0.8792
				2.17327	1.1421	1.07418	0.9936	3.17067	1.1811	3.16914	0.8745
				2.176	1.1424	1.07555	0.9933	3.17467	1.1821	3.17314	0.8696
				2.17882	1.1427	1.077	0.9933	3.17867	1.1827	3.17714	0.8646
				2.18155	1.143	1.07836	0.9933	3.18267	1.1836	3.18133	0.8587
				2.18436	1.1433	1.07973	0.9933	3.18667	1.1845	3.18533	0.8525
				2.18718	1.1436	1.08109	0.9933	3.19067	1.1855	3.18933	0.846
				2.18991	1.1442	1.08255	0.9933	3.19467	1.1867	3.19333	0.8389
				2.19273	1.1445	1.08391	0.9933	3.19867	1.1876	3.19733	0.8311
				2.19555	1.1449	1.08527	0.9929	3.20267	1.1889	3.20133	0.8231
				2.19827	1.1452	1.08673	0.9933	3.20686	1.1898	3.20533	0.8141
				2.20109	1.1455	1.08809	0.9929	3.21086	1.191	3.20933	0.8048
				2.20382	1.1458	1.08945	0.9929	3.21486	1.192	3.21333	0.7945
				2.20664	1.1464	1.09091	0.9929	3.21886	1.1932	3.21733	0.7831
				2.20945	1.1467	1.09227	0.9929	3.22286	1.1951	3.22133	0.771
				2.21218	1.147	1.09364	0.9929	3.22686	1.1963	3.22533	0.7576
				2.215	1.1473	1.09509	0.9929	3.23086	1.1979	3.22933	0.7431
				2.21773	1.148	1.09645	0.9929	3.23486	1.1994	3.23333	0.7276
				2.22055	1.1483	1.09782	0.9929	3.23886	1.201	3.23733	0.7108
				2.22336	1.1486	1.09918	0.9926	3.24286	1.2031
				2.22609	1.1495	1.10064	0.9926	3.24705	1.205
				2.22891	1.1498	1.102	0.9926	3.25105	1.2069
				2.23173	1.1504	1.10336	0.9926	3.25505	1.209
				2.23445	1.1507	1.10482	0.9926	3.25905	1.2118
				2.23727	1.1511	1.10618	0.9926	3.26305	1.2143
				2.24	1.1517	1.10755	0.9926	3.26705	1.2171
				2.24282	1.152	1.109	0.9926	3.27105	1.2202
				2.24564	1.1526	1.11036	0.9923	3.27505	1.2236
				2.24836	1.1529	1.11173	0.9923	3.27905	1.2273
				2.25118	1.1535	1.11318	0.9923	3.28305	1.2313
				2.254	1.1542	1.11455	0.9923	3.28724	1.236
				2.25673	1.1545	1.11591	0.9923	3.29124	1.2406
				2.25955	1.1551	1.11727	0.9923	3.29524	1.2459
				2.26227	1.1557	1.11873	0.9923	3.29924	1.2518
				2.26509	1.1563	1.12009	0.9923	3.30324	1.258
				2.26791	1.1566	1.12145	0.9923	3.30724	1.2642
				2.27064	1.1576	1.12291	0.9923	3.31124	1.271
				2.27345	1.1582	1.12427	0.9923	3.31524	1.2779
				2.27618	1.1588	1.12564	0.9923	3.31924	1.285
				2.279	1.1594	1.12709	0.992	3.32324	1.2921
				2.28182	1.16	1.12845	0.992	3.32743	1.2992
				2.28455	1.1607	1.12982	0.9923	3.33143	1.3005
				2.28736	1.1613	1.13127	0.992
				2.29018	1.1619	1.13264	0.992
				2.29291	1.1625	1.134	0.992
				2.29573	1.1631	1.13536	0.992
				2.29845	1.1638	1.13682	0.992
				2.30127	1.1644	1.13818	0.992
				2.30409	1.1656	1.13955	0.992
				2.30682	1.1662	1.141	0.992
				2.30964	1.1672	1.14236	0.992
				2.31236	1.1678	1.14373	0.992
				2.31518	1.1687	1.14518	0.992
				2.318	1.1693	1.14655	0.9917
				2.32073	1.1703	1.14791	0.9917
				2.32355	1.1712	1.14936	0.9917
				2.32636	1.1718	1.15073	0.9917
				2.32909	1.1731	1.15209	0.9917
				2.33191	1.174	1.15345	0.9917
				2.33464	1.1749	1.15491	0.9917
				2.33745	1.1759	1.15627	0.9917
				2.34027	1.1768	1.15764	0.9917
				2.343	1.178	1.15909	0.9917
				2.34582	1.179	1.16045	0.9917
				2.34864	1.1802	1.16182	0.9914
				2.35136	1.1814	1.16327	0.9914
				2.35418	1.1827	1.16464	0.9914
				2.35691	1.1839	1.166	0.9914
				2.35973	1.1852	1.16745	0.9914
				2.36255	1.1864	1.16882	0.9914
				2.36527	1.1876	1.17018	0.9914
				2.36809	1.1895	1.17164	0.9914
				2.37082	1.1907	1.173	0.9911
				2.37364	1.1923	1.17436	0.9911
				2.37645	1.1938	1.17573	0.9911
				2.37918	1.1954	1.17718	0.9911
				2.382	1.1972	1.17855	0.9911
				2.38482	1.1988	1.17991	0.9911
				2.38755	1.2007	1.18136	0.9911
				2.39036	1.2025	1.18273	0.9911
				2.39309	1.2047	1.18409	0.9911
				2.39591	1.2065	1.18555	0.9911
				2.39873	1.2087	1.18691	0.9911
				2.40145	1.2109	1.18827	0.9911
				2.40427	1.2134	1.18973	0.9911
				2.407	1.2155	1.19109	0.9911
				2.40982	1.218	1.19245	0.9908
				2.41264	1.2211	1.19382	0.9908
				2.41536	1.2236	1.19527	0.9908
				2.41818	1.2264	1.19664	0.9908
				2.421	1.2295	1.198	0.9908
				2.42373	1.2326	1.19945	0.9908
				2.42655	1.2363	1.20082	0.9908
				2.42927	1.2397	1.20218	0.9908
				2.43209	1.2431	1.20364	0.9905
				2.43491	1.2475	1.205	0.9905
				2.43764	1.2518	1.20636	0.9905
				2.44045	1.2558	1.20782	0.9905
				2.44318	1.2608	1.20918	0.9905
				2.44318	1.2608	1.21055	0.9905
				2.446	1.2655	1.21191	0.9905
				2.44864	1.2707	1.21336	0.9905
				2.44882	1.271	1.21473	0.9905
				2.45109	1.276	1.21609	0.9902
				2.45155	1.2769	1.21755	0.9902
				2.45391	1.2819	1.21891	0.9902
				2.45436	1.2828	1.22027	0.9902
				2.45636	1.2878	1.22173	0.9902
				2.45718	1.2896	1.22309	0.9902
				2.459	1.2946	1.22445	0.9902
				2.45991	1.2971	1.22591	0.9902
				2.46091	1.3002	1.22727	0.9902
						1.22864	0.9898
						1.23	0.9898
						1.23145	0.9898
						1.23282	0.9898
						1.23418	0.9898
						1.23564	0.9898
						1.237	0.9898
						1.23836	0.9895
						1.23982	0.9895
						1.24118	0.9895
						1.24255	0.9895
						1.244	0.9895
						1.24536	0.9895
						1.24673	0.9895
						1.24809	0.9895
						1.24955	0.9895
						1.25091	0.9892
						1.25227	0.9892
						1.25373	0.9895
						1.25509	0.9892
						1.25645	0.9892
						1.25791	0.9892
						1.25927	0.9892
						1.26064	0.9892
						1.26209	0.9892
						1.26345	0.9892
						1.26482	0.9889
						1.26618	0.9889
						1.26764	0.9889
						1.269	0.9889
						1.27036	0.9889
						1.27182	0.9889
						1.27318	0.9889
						1.27455	0.9889
						1.276	0.9886
						1.27736	0.9889
						1.27873	0.9886
						1.28018	0.9886
						1.28155	0.9886
						1.28291	0.9886
						1.28436	0.9886
						1.28573	0.9886
						1.28709	0.9886
						1.28845	0.9886
						1.28991	0.9886
						1.29127	0.9886
						1.29264	0.9883
						1.29409	0.9883
						1.29545	0.9883
						1.29682	0.9883
						1.29827	0.9883
						1.29964	0.9883
						1.301	0.9883
						1.30245	0.9883
						1.30382	0.9883
						1.30518	0.9883
						1.30655	0.9877
						1.308	0.9877
						1.30936	0.9877
						1.31073	0.9877
						1.31218	0.9877
						1.31355	0.9877
						1.31491	0.9874
						1.31636	0.9874
						1.31773	0.9874
						1.31909	0.9874
						1.32055	0.9874
						1.32191	0.9874
						1.32327	0.9874
						1.32464	0.9874
						1.32609	0.9874
						1.32745	0.9871
						1.32882	0.9871
						1.33027	0.9871
						1.33164	0.9871
						1.333	0.9871
						1.33445	0.9871
						1.33582	0.9871
						1.33718	0.9867
						1.33864	0.9871
						1.34	0.9867
						1.34136	0.9867
						1.34273	0.9867
						1.34418	0.9867
						1.34555	0.9867
						1.34691	0.9867
						1.34836	0.9867
						1.34973	0.9867
						1.35109	0.9864
						1.35255	0.9864
						1.35391	0.9864
						1.35527	0.9864
						1.35673	0.9864
						1.35809	0.9864
						1.35945	0.9864
						1.36082	0.9864
						1.36227	0.9861
						1.36364	0.9861
						1.365	0.9861
						1.36645	0.9861
						1.36782	0.9861
						1.36918	0.9861
						1.37064	0.9861
						1.372	0.9861
						1.37336	0.9858
						1.37482	0.9858
						1.37618	0.9858
						1.37755	0.9858
						1.37891	0.9858
						1.38036	0.9858
						1.38173	0.9858
						1.38309	0.9858
						1.38455	0.9855
						1.38591	0.9855
						1.38727	0.9855
						1.38873	0.9855
						1.39009	0.9855
						1.39145	0.9855
						1.39291	0.9852
						1.39427	0.9852
						1.39564	0.9852
						1.397	0.9852
						1.39845	0.9852
						1.39982	0.9852
						1.40118	0.9849
						1.40264	0.9849
						1.404	0.9849
						1.40536	0.9849
						1.40682	0.9849
						1.40818	0.9849
						1.40955	0.9849
						1.411	0.9846
						1.41236	0.9846
						1.41373	0.9846
						1.41518	0.9846
						1.41655	0.9846
						1.41791	0.9846
						1.41927	0.9846
						1.42073	0.9843
						1.42209	0.9846
						1.42345	0.9843
						1.42491	0.9843
						1.42627	0.9843
						1.42764	0.9843
						1.42909	0.984
						1.43045	0.9843
						1.43182	0.984
						1.43327	0.984
						1.43464	0.984
						1.436	0.984
						1.43736	0.984
						1.43882	0.984
						1.44018	0.9836
						1.44155	0.9836
						1.443	0.9836
						1.44436	0.9836
						1.44573	0.9836
						1.44718	0.9836
						1.44855	0.9836
						1.44991	0.9833
						1.45136	0.9833
						1.45273	0.9833
						1.45409	0.9833
						1.45545	0.9833
						1.45691	0.9833
						1.45827	0.9833
						1.45964	0.983
						1.46109	0.983
						1.46245	0.983
						1.46382	0.983
						1.46527	0.983
						1.46664	0.9827
						1.468	0.9827
						1.46945	0.9827
						1.47082	0.9827
						1.47218	0.9827
						1.47355	0.9824
						1.475	0.9824
						1.47636	0.9824
						1.47773	0.9824
						1.47918	0.9824
						1.48055	0.9821
						1.48191	0.9821
						1.48336	0.9821
						1.48473	0.9821
						1.48609	0.9821
						1.48755	0.9821
						1.48891	0.9818
						1.49027	0.9818
						1.49164	0.9818
						1.49309	0.9818
						1.49445	0.9818
						1.49582	0.9815
						1.49727	0.9815
						1.49864	0.9815
						1.5	0.9815
						1.50145	0.9815
						1.50282	0.9815
						1.50418	0.9812
						1.50564	0.9812
						1.507	0.9812
						1.50836	0.9812
						1.50973	0.9809
						1.51118	0.9809
						1.51255	0.9809
						1.51391	0.9809
						1.51536	0.9809
						1.51673	0.9809
						1.51809	0.9805
						1.51955	0.9805
						1.52091	0.9805
						1.52227	0.9805
						1.52373	0.9805
						1.52509	0.9805
						1.52645	0.9805
						1.52791	0.9799
						1.52927	0.9799
						1.53064	0.9799
						1.532	0.9799
						1.53345	0.9796
						1.53482	0.9796
						1.53618	0.9796
						1.53764	0.9796
						1.539	0.9796
						1.54036	0.9796
						1.54182	0.9793
						1.54318	0.9793
						1.54455	0.9793
						1.546	0.9793
						1.54736	0.9793
						1.54873	0.9793
						1.55009	0.979
						1.55155	0.979
						1.55291	0.979
						1.55427	0.979
						1.55573	0.979
						1.55709	0.9787
						1.55845	0.9787
						1.55991	0.9787
						1.56127	0.9787
						1.56264	0.9787
						1.56409	0.9784
						1.56545	0.9784
						1.56682	0.9784
						1.56818	0.9784
						1.56964	0.9784
						1.571	0.9781
						1.57236	0.9781
						1.57382	0.9781
						1.57518	0.9781
						1.57655	0.9781
						1.578	0.9778
						1.57936	0.9778
						1.58073	0.9778
						1.58218	0.9774
						1.58355	0.9774
						1.58491	0.9774
						1.58627	0.9774
						1.58773	0.9774
						1.58909	0.9774
						1.59045	0.9771
						1.59191	0.9771
						1.59327	0.9771
						1.59464	0.9771
						1.59609	0.9771
						1.59745	0.9768
						1.59882	0.9768
						1.60027	0.9768
						1.60164	0.9768
						1.603	0.9765
						1.60436	0.9765
						1.60582	0.9765
						1.60718	0.9765
						1.60855	0.9762
						1.61	0.9762
						1.61136	0.9762
						1.61273	0.9762
						1.61418	0.9759
						1.61555	0.9759
						1.61691	0.9759
						1.61836	0.9759
						1.61973	0.9759
						1.62109	0.9756
						1.62245	0.9756
						1.62391	0.9756
						1.62527	0.9753
						1.62664	0.9753
						1.62809	0.9753
						1.62945	0.9753
						1.63082	0.975
						1.63227	0.975
						1.63364	0.975
						1.635	0.975
						1.63645	0.975
						1.63782	0.9747
						1.63918	0.9747
						1.64064	0.9747
						1.642	0.9743
						1.64336	0.9743
						1.64473	0.9743
						1.64618	0.9743
						1.64755	0.974
						1.64891	0.974
						1.65036	0.974
						1.65173	0.974
						1.65309	0.9737
						1.65455	0.9737
						1.65591	0.9737
						1.65727	0.9734
						1.65873	0.9734
						1.66009	0.9734
						1.66145	0.9734
						1.66282	0.9731
						1.66427	0.9731
						1.66564	0.9731
						1.667	0.9731
						1.66845	0.9728
						1.66982	0.9728
						1.67118	0.9728
						1.67264	0.9722
						1.674	0.9728
						1.67536	0.9722
						1.67682	0.9722
						1.67818	0.9722
						1.67955	0.9719
						1.68091	0.9719
						1.68236	0.9719
						1.68373	0.9716
						1.68509	0.9716
						1.68655	0.9716
						1.68791	0.9716
						1.68927	0.9712
						1.69073	0.9712
						1.69209	0.9712
						1.69345	0.9709
						1.69491	0.9709
						1.69627	0.9709
						1.69764	0.9709
						1.699	0.9706
						1.70045	0.9706
						1.70182	0.9706
						1.70318	0.9703
						1.70464	0.9703
						1.706	0.9703
						1.70736	0.9703
						1.70882	0.97
						1.71018	0.97
						1.71155	0.97
						1.713	0.9697
						1.71436	0.9697
						1.71573	0.9697
						1.71709	0.9694
						1.71855	0.9694
						1.71991	0.9694
						1.72127	0.9694
						1.72273	0.9691
						1.72409	0.9691
						1.72545	0.9691
						1.72691	0.9688
						1.72827	0.9688
						1.72964	0.9685
						1.73109	0.9685
						1.73245	0.9685
						1.73382	0.9681
						1.73518	0.9681
						1.73664	0.9681
						1.738	0.9678
						1.73936	0.9678
						1.74082	0.9678
						1.74218	0.9678
						1.74355	0.9675
						1.745	0.9675
						1.74636	0.9672
						1.74773	0.9672
						1.74918	0.9672
						1.75055	0.9669
						1.75191	0.9669
						1.75336	0.9669
						1.75473	0.9666
						1.75609	0.9666
						1.75745	0.9666
						1.75891	0.9663
						1.76027	0.9663
						1.76164	0.9663
						1.76309	0.966
						1.76445	0.966
						1.76582	0.966
						1.76727	0.9657
						1.76864	0.9657
						1.77	0.9657
						1.77145	0.9654
						1.77282	0.9654
						1.77418	0.965
						1.77555	0.965
						1.777	0.965
						1.77836	0.9647
						1.77973	0.9647
						1.78109	0.9641
						1.78255	0.9641
						1.78391	0.9641
						1.78527	0.9638
						1.78664	0.9638
						1.78809	0.9635
						1.78945	0.9635
						1.79082	0.9635
						1.79218	0.9632
						1.79364	0.9632
						1.795	0.9629
						1.79636	0.9629
						1.79773	0.9629
						1.79918	0.9629
						1.80055	0.9626
						1.80191	0.9623
						1.80327	0.9623
						1.80473	0.9623
						1.80609	0.9623
						1.80745	0.9619
						1.80882	0.9616
						1.81027	0.9616
						1.81164	0.9616
						1.813	0.9613
						1.81436	0.9613
						1.81582	0.961
						1.81718	0.961
						1.81855	0.961
						1.81991	0.9607
						1.82136	0.9607
						1.82273	0.9604
						1.82409	0.9604
						1.82545	0.9601
						1.82691	0.9601
						1.82827	0.9598
						1.82964	0.9598
						1.831	0.9595
						1.83245	0.9595
						1.83382	0.9592
						1.83518	0.9592
						1.83655	0.9588
						1.838	0.9588
						1.83936	0.9585
						1.84073	0.9585
						1.84209	0.9585
						1.84355	0.9582
						1.84491	0.9579
						1.84627	0.9579
						1.84764	0.9576
						1.84909	0.9576
						1.85045	0.9573
						1.85182	0.9573
						1.85318	0.957
						1.85464	0.957
						1.856	0.9564
						1.85736	0.9564
						1.85873	0.9561
						1.86018	0.9561
						1.86155	0.9557
						1.86291	0.9554
						1.86427	0.9554
						1.86573	0.9551
						1.86709	0.9551
						1.86845	0.9548
						1.86982	0.9548
						1.87127	0.9545
						1.87264	0.9545
						1.874	0.9542
						1.87536	0.9542
						1.87682	0.9539
						1.87818	0.9536
						1.87955	0.9536
						1.88091	0.9533
						1.88236	0.953
						1.88373	0.953
						1.88509	0.9526
						1.88645	0.9526
						1.88791	0.9523
						1.88927	0.952
						1.89064	0.952
						1.892	0.9517
						1.89345	0.9517
						1.89482	0.9514
						1.89618	0.9511
						1.89755	0.9511
						1.899	0.9508
						1.90036	0.9505
						1.90173	0.9505
						1.90309	0.9502
						1.90455	0.9502
						1.90591	0.9499
						1.90727	0.9495
						1.90864	0.9495
						1.91009	0.9492
						1.91145	0.9486
						1.91282	0.9483
						1.91418	0.9483
						1.91564	0.948
						1.917	0.9477
						1.91836	0.9474
						1.91973	0.9471
						1.92118	0.9471
						1.92255	0.9468
						1.92391	0.9464
						1.92527	0.9461
						1.92673	0.9461
						1.92809	0.9458
						1.92945	0.9455
						1.93082	0.9452
						1.93227	0.9449
						1.93364	0.9446
						1.935	0.9446
						1.93636	0.9443
						1.93782	0.944
						1.93918	0.9437
						1.94055	0.9433
						1.94191	0.943
						1.94336	0.9427
						1.94473	0.9424
						1.94609	0.9421
						1.94745	0.9418
						1.94891	0.9415
						1.95027	0.9415
						1.95164	0.9412
						1.953	0.9406
						1.95445	0.9402
						1.95582	0.9399
						1.95718	0.9396
						1.95855	0.9393
						1.96	0.939
						1.96136	0.9387
						1.96273	0.9384
						1.96409	0.9381
						1.96555	0.9378
						1.96691	0.9375
						1.96827	0.9371
						1.96964	0.9368
						1.97109	0.9365
						1.97245	0.9362
						1.97382	0.9359
						1.97527	0.9353
						1.97664	0.935
						1.978	0.9347
						1.97936	0.9343
						1.98082	0.934
						1.98218	0.9337
						1.98355	0.9328
						1.98491	0.9325
						1.98636	0.9322
						1.98773	0.9319
						1.98909	0.9312
						1.99045	0.9309
						1.99191	0.9306
						1.99327	0.93
						1.99464	0.9297
						1.996	0.9291
						1.99745	0.9288
						1.99882	0.9281
						2.00018	0.9278
						2.00155	0.9272
						2.003	0.9269
						2.00436	0.9263
						2.00573	0.926
						2.00709	0.9254
						2.00855	0.9244
						2.00991	0.9241
						2.01127	0.9235
						2.01264	0.9229
						2.01409	0.9223
						2.01545	0.9216
						2.01682	0.9213
						2.01818	0.9207
						2.01964	0.9201
						2.021	0.9195
						2.02236	0.9188
						2.02373	0.9182
						2.02518	0.9176
						2.02655	0.9164
						2.02791	0.9157
						2.02927	0.9151
						2.03073	0.9142
						2.03209	0.9136
						2.03345	0.913
						2.03482	0.912
						2.03627	0.9114
						2.03764	0.9105
						2.039	0.9092
						2.04036	0.9083
						2.04182	0.9077
						2.04318	0.9068
						2.04455	0.9058
						2.04591	0.9049
						2.04736	0.9037
						2.04873	0.9027
						2.05009	0.9018
						2.05145	0.9002
						2.05291	0.8993
						2.05427	0.8981
						2.05564	0.8968
						2.057	0.8959
						2.05845	0.8944
						2.05982	0.8928
						2.06118	0.8916
						2.06255	0.8903
						2.064	0.8888
						2.06536	0.8875
						2.06673	0.8857
						2.06809	0.8841
						2.06955	0.8826
						2.07091	0.881
						2.07227	0.8795
						2.07364	0.8773
						2.07509	0.8758
						2.07645	0.8739
						2.07782	0.8723
						2.07918	0.8705
						2.08064	0.868
						2.082	0.8661
						2.08336	0.8643
						2.08473	0.8618
						2.08618	0.8599
						2.08755	0.8578
						2.08891	0.8556
						2.09027	0.8531
						2.09173	0.851
						2.09309	0.8488
						2.09445	0.8463
						2.09582	0.8441
						2.09727	0.8417
						2.09864	0.8392
						2.1	0.8364
						2.10136	0.8342
						2.10282	0.8317
						2.10418	0.8289
						2.10555	0.8265
						2.10691	0.824
						2.10836	0.8212
						2.10973	0.8184
						2.11109	0.8165
						2.11245	0.8134
						2.11391	0.811
						2.11527	0.8082
						2.11664	0.8051
						2.118	0.8026
						2.11945	0.7998
						2.12082	0.797
						2.12218	0.7942
						2.12355	0.7917
						2.125	0.7886
						2.12636	0.7859
						2.12773	0.7831
						2.12909	0.7803
						2.13055	0.7775
						2.13191	0.7747
						2.13327	0.7719
						2.13464	0.77
						2.13609	0.7669
						2.13745	0.7641
						2.13882	0.7614
						2.14018	0.7583
						2.14164	0.7555
						2.143	0.753
						2.14436	0.7502
						2.14573	0.7474
						2.14718	0.7446
						2.14855	0.7415
						2.14991	0.7387
						2.15127	0.7356
						2.15273	0.7328
						2.15409	0.7304
						2.15545	0.7273
						2.15682	0.7248
						2.15827	0.722
						2.15964	0.7189
						2.161	0.7161
						2.16236	0.7136
						2.16355	0.7083
						2.16382	0.7077
						2.16518	0.7052
						2.16655	0.7021
						2.16791	0.7003
						2.16809	0.7

## Sheet: Fig. 3b
CV-1st cycle		CV-2nd cycle		CV-3rd cycle
Ewe/V vs. SCE	<I>/mA	Ewe/V vs. SCE	<I>/mA	Ewe/V vs. SCE	<I>/mA
1.01771	-0.76415	1.01765	-0.73057	1.01758	-0.69158
1.0166	-0.78222	1.01654	-0.74815	1.01653	-0.70794
1.01457	-0.81614	1.01456	-0.78114	1.01452	-0.73919
1.01254	-0.8507	1.01257	-0.81514	1.01253	-0.77137
1.01058	-0.88619	1.01056	-0.85048	1.01053	-0.80491
1.00854	-0.92302	1.00853	-0.88722	1.00854	-0.83969
1.00661	-0.96078	1.00653	-0.92553	1.00657	-0.87615
1.00449	-1.00124	1.00457	-0.96548	1.00457	-0.91442
1.00236	-1.0407	1.00253	-1.00865	1.00259	-0.95422
1.00038	-1.08192	1.00032	-1.05258	1.00059	-0.99654
0.99834	-1.12478	0.99834	-1.09905	0.9984	-1.04137
0.99639	-1.16764	0.99633	-1.14651	0.99634	-1.09046
0.99433	-1.21153	0.99437	-1.19599	0.9943	-1.14013
0.9924	-1.25626	0.99234	-1.24688	0.99234	-1.19176
0.99035	-1.30144	0.99034	-1.29919	0.99033	-1.24588
0.98835	-1.34801	0.98834	-1.35366	0.98833	-1.30251
0.98633	-1.39444	0.98634	-1.40898	0.98633	-1.36094
0.98435	-1.44274	0.98434	-1.46515	0.98433	-1.42113
0.98242	-1.49066	0.98235	-1.52232	0.98233	-1.48323
0.98037	-1.53812	0.98034	-1.57951	0.98033	-1.5457
0.97837	-1.58605	0.97839	-1.63703	0.97832	-1.60889
0.97638	-1.6335	0.97636	-1.69458	0.97634	-1.67244
0.97438	-1.68054	0.97436	-1.75136	0.97435	-1.73535
0.97238	-1.72892	0.9723	-1.80986	0.9723	-1.80014
0.97032	-1.77451	0.97035	-1.86504	0.97035	-1.86143
0.96834	-1.81971	0.96835	-1.91933	0.96828	-1.92174
0.96639	-1.8639	0.96632	-1.97231	0.96631	-1.98079
0.96436	-1.90711	0.96431	-2.02355	0.96428	-2.03771
0.96238	-1.9497	0.96232	-2.07407	0.96231	-2.09344
0.96033	-1.99104	0.96032	-2.12281	0.96029	-2.14717
0.95837	-2.03128	0.95834	-2.17004	0.95834	-2.1993
0.95638	-2.07115	0.95631	-2.21652	0.95632	-2.25027
0.95434	-2.10949	0.95437	-2.26093	0.95433	-2.29855
0.95237	-2.14636	0.95233	-2.30395	0.95232	-2.34543
0.95033	-2.18402	0.95028	-2.34585	0.95032	-2.39113
0.94839	-2.21946	0.94832	-2.38585	0.94834	-2.43481
0.94634	-2.25476	0.94629	-2.426	0.9463	-2.47812
0.9443	-2.28761	0.9443	-2.46345	0.9443	-2.5194
0.9423	-2.31906	0.94234	-2.49968	0.94233	-2.55889
0.94029	-2.35025	0.94033	-2.53478	0.94031	-2.59735
0.93834	-2.38001	0.93833	-2.56876	0.93833	-2.63469
0.93636	-2.40935	0.93634	-2.60167	0.9363	-2.6704
0.9343	-2.43705	0.9343	-2.63387	0.93432	-2.70468
0.93238	-2.46272	0.93231	-2.66438	0.93234	-2.73802
0.93033	-2.48825	0.93034	-2.69434	0.93034	-2.77011
0.9284	-2.51255	0.92834	-2.72308	0.92834	-2.80102
0.92634	-2.53616	0.92635	-2.75052	0.92634	-2.83071
0.92438	-2.5589	0.92435	-2.77738	0.92433	-2.8599
0.92236	-2.5804	0.92237	-2.80238	0.92233	-2.88787
0.92036	-2.60103	0.92031	-2.82692	0.92033	-2.91479
0.91842	-2.62068	0.91834	-2.85052	0.91829	-2.94059
0.91636	-2.63909	0.91634	-2.87232	0.91634	-2.96462
0.91436	-2.65736	0.91434	-2.8929	0.91435	-2.98768
0.91234	-2.67434	0.91237	-2.91253	0.91232	-3.01027
0.91033	-2.69023	0.91035	-2.93059	0.91033	-3.03132
0.90838	-2.70516	0.90837	-2.95091	0.90838	-3.05145
0.90635	-2.71924	0.90635	-2.96674	0.90636	-3.07118
0.90442	-2.73302	0.90437	-2.98379	0.9043	-3.08935
0.90234	-2.7462	0.90233	-2.99775	0.90236	-3.10686
0.90037	-2.75879	0.90039	-3.01139	0.90036	-3.12282
0.89836	-2.77042	0.89835	-3.02515	0.89836	-3.13798
0.89633	-2.78346	0.89634	-3.0378	0.89636	-3.15228
0.89436	-2.79352	0.8944	-3.05037	0.89435	-3.16499
0.89234	-2.8028	0.89232	-3.06017	0.89232	-3.1769
0.89035	-2.81114	0.89034	-3.0689	0.89034	-3.18703
0.88842	-2.81704	0.88835	-3.07621	0.88837	-3.19576
0.88636	-2.82351	0.88637	-3.08335	0.88638	-3.20358
0.8844	-2.829	0.88434	-3.08858	0.88439	-3.20932
0.88235	-2.83361	0.88235	-3.09323	0.88239	-3.21459
0.88038	-2.83959	0.88036	-3.09644	0.88039	-3.21847
0.87844	-2.84271	0.87835	-3.09864	0.87836	-3.22095
0.87641	-2.84575	0.87635	-3.09982	0.87639	-3.22256
0.87442	-2.84883	0.87442	-3.09991	0.87437	-3.22229
0.87241	-2.84952	0.87236	-3.09984	0.87238	-3.22148
0.87039	-2.85064	0.87033	-3.09875	0.87031	-3.22073
0.86836	-2.84924	0.86833	-3.09181	0.86836	-3.21644
0.86635	-2.84901	0.86631	-3.08702	0.86632	-3.21149
0.86435	-2.84765	0.86437	-3.08181	0.86431	-3.20549
0.86238	-2.84506	0.86233	-3.08206	0.86235	-3.19764
0.86035	-2.84209	0.86034	-3.07203	0.86033	-3.1897
0.85836	-2.83783	0.85833	-3.0653	0.85836	-3.18045
0.85634	-2.83377	0.85638	-3.05592	0.85633	-3.1698
0.8543	-2.82786	0.85435	-3.04648	0.85434	-3.15829
0.85238	-2.82187	0.85234	-3.03472	0.85234	-3.14507
0.85039	-2.81449	0.85038	-3.02273	0.85035	-3.13131
0.84837	-2.8091	0.8484	-3.01081	0.84837	-3.11677
0.84637	-2.80117	0.84639	-2.99647	0.84634	-3.10057
0.84437	-2.794	0.84436	-2.98275	0.84433	-3.08454
0.84237	-2.78275	0.84234	-2.96781	0.84229	-3.06664
0.84035	-2.77187	0.84031	-2.95155	0.84037	-3.04707
0.83839	-2.76111	0.83832	-2.93425	0.83833	-3.02748
0.83637	-2.74987	0.83635	-2.91644	0.83636	-3.00625
0.83434	-2.73998	0.83434	-2.89856	0.83434	-2.98515
0.83238	-2.7253	0.83236	-2.8796	0.83237	-2.96309
0.8304	-2.71418	0.83034	-2.8599	0.83038	-2.93984
0.82836	-2.70137	0.82837	-2.84039	0.82833	-2.9158
0.82638	-2.68617	0.8264	-2.81807	0.82637	-2.89127
0.8244	-2.66959	0.82433	-2.79375	0.82436	-2.86617
0.82239	-2.65513	0.82239	-2.77638	0.82235	-2.84132
0.82042	-2.63918	0.82037	-2.75523	0.82032	-2.81521
0.81834	-2.62415	0.81828	-2.72827	0.81832	-2.78892
0.81632	-2.60655	0.81631	-2.70873	0.81634	-2.76342
0.81432	-2.58987	0.81431	-2.68198	0.81428	-2.73471
0.81229	-2.57268	0.81228	-2.65594	0.81231	-2.7062
0.81031	-2.55437	0.81031	-2.6327	0.81026	-2.67786
0.80833	-2.53585	0.80832	-2.60976	0.80828	-2.64835
0.80636	-2.51805	0.80634	-2.58549	0.8063	-2.61955
0.80433	-2.49764	0.80433	-2.55813	0.80431	-2.59088
0.80231	-2.47793	0.80232	-2.53251	0.80234	-2.55978
0.80034	-2.45808	0.80037	-2.50505	0.80036	-2.5305
0.79835	-2.43728	0.79837	-2.47722	0.7983	-2.49806
0.79637	-2.41706	0.79634	-2.4502	0.79635	-2.46799
0.79435	-2.39539	0.79429	-2.42279	0.79427	-2.43723
0.79235	-2.37401	0.79232	-2.39462	0.79229	-2.40424
0.79029	-2.35208	0.79032	-2.36701	0.79032	-2.37267
0.78833	-2.32839	0.78828	-2.33853	0.78834	-2.34188
0.78634	-2.30594	0.78633	-2.3101	0.7863	-2.30951
0.78437	-2.28325	0.7843	-2.28213	0.7843	-2.27699
0.78234	-2.25951	0.78232	-2.25274	0.7823	-2.24328
0.7803	-2.23569	0.78034	-2.22606	0.78028	-2.21143
0.77833	-2.21157	0.77831	-2.19661	0.77832	-2.17916
0.77635	-2.1882	0.77633	-2.16675	0.77635	-2.14632
0.77434	-2.16266	0.77434	-2.13696	0.77432	-2.11391
0.77235	-2.13778	0.77237	-2.10667	0.77235	-2.08177
0.77036	-2.11383	0.77033	-2.07783	0.77035	-2.04982
0.76837	-2.08825	0.76832	-2.05216	0.76831	-2.01827
0.76633	-2.0616	0.76634	-2.02172	0.76631	-1.98561
0.76429	-2.03566	0.7643	-1.99266	0.76434	-1.95384
0.76231	-2.00898	0.7623	-1.96302	0.76233	-1.92182
0.76031	-1.98167	0.76032	-1.93381	0.76027	-1.88973
0.75835	-1.95466	0.75833	-1.90531	0.7583	-1.85877
0.75634	-1.92697	0.75631	-1.87601	0.75629	-1.82722
0.75438	-1.90006	0.75432	-1.84704	0.75433	-1.79654
0.75234	-1.87278	0.7523	-1.81603	0.7523	-1.76559
0.75034	-1.84567	0.75032	-1.78786	0.75031	-1.73497
0.74831	-1.81764	0.74831	-1.76023	0.7483	-1.70499
0.74639	-1.79053	0.74631	-1.739	0.74632	-1.6751
0.74433	-1.76311	0.74432	-1.70725	0.74432	-1.64565
0.74233	-1.7371	0.74228	-1.68176	0.74233	-1.61692
0.7403	-1.71038	0.74027	-1.65353	0.74033	-1.58783
0.73829	-1.68401	0.73824	-1.62558	0.73833	-1.55971
0.7363	-1.65845	0.73633	-1.60153	0.73631	-1.5317
0.73431	-1.63278	0.73431	-1.57175	0.73433	-1.50461
0.73233	-1.60786	0.7323	-1.54728	0.73232	-1.478
0.73034	-1.58334	0.73031	-1.52105	0.73029	-1.45194
0.72837	-1.5592	0.72832	-1.49791	0.72831	-1.42644
0.72636	-1.53602	0.72631	-1.47298	0.72625	-1.40195
0.72436	-1.51278	0.72431	-1.44826	0.72433	-1.3774
0.72232	-1.4889	0.72229	-1.42396	0.72232	-1.35362
0.72035	-1.46634	0.72028	-1.40273	0.72032	-1.33089
0.71835	-1.44309	0.71833	-1.37843	0.71831	-1.30759
0.71635	-1.42115	0.71626	-1.35629	0.71632	-1.28554
0.71434	-1.39954	0.7143	-1.33361	0.7143	-1.26337
0.71229	-1.37778	0.71233	-1.31161	0.71232	-1.24156
0.71032	-1.35667	0.7103	-1.28961	0.71032	-1.22037
0.70838	-1.33576	0.70831	-1.26867	0.70832	-1.19949
0.70634	-1.31559	0.70632	-1.24738	0.70631	-1.17915
0.70433	-1.29483	0.70431	-1.2262	0.70432	-1.15937
0.70236	-1.27487	0.70232	-1.20534	0.70231	-1.13959
0.70032	-1.25558	0.70035	-1.18563	0.70033	-1.12046
0.69833	-1.23568	0.69835	-1.1653	0.69836	-1.10136
0.69634	-1.21605	0.69632	-1.1451	0.69635	-1.08262
0.69435	-1.19737	0.69433	-1.12666	0.69433	-1.06452
0.69234	-1.17821	0.69234	-1.10706	0.69234	-1.04654
0.69037	-1.15991	0.69034	-1.08819	0.69031	-1.02928
0.68832	-1.14172	0.68832	-1.07024	0.68839	-1.0115
0.68635	-1.12367	0.68634	-1.05157	0.68635	-0.99473
0.68433	-1.10649	0.68433	-1.03362	0.68436	-0.97808
0.68237	-1.08936	0.68236	-1.01602	0.68237	-0.96167
0.68036	-1.07264	0.68036	-0.99846	0.68035	-0.94582
0.67839	-1.05635	0.67836	-0.98154	0.67838	-0.93
0.67634	-1.04014	0.67633	-0.96476	0.67634	-0.91429
0.67435	-1.02439	0.67434	-0.94868	0.67434	-0.89915
0.67237	-1.00884	0.67237	-0.93278	0.67235	-0.88395
0.67035	-0.99307	0.67037	-0.91737	0.67039	-0.86933
0.66837	-0.97808	0.66836	-0.90289	0.66834	-0.85522
0.66637	-0.96341	0.66634	-0.88718	0.66632	-0.84167
0.66433	-0.94796	0.66431	-0.8741	0.66435	-0.82779
0.66232	-0.93353	0.66228	-0.85919	0.66228	-0.81414
0.66032	-0.91862	0.66029	-0.8434	0.66032	-0.80044
0.6583	-0.90422	0.65833	-0.83081	0.65831	-0.78726
0.65629	-0.89008	0.65631	-0.81856	0.65633	-0.77464
0.65436	-0.87629	0.65432	-0.80553	0.65431	-0.76168
0.65234	-0.86249	0.65231	-0.79198	0.65231	-0.75027
0.65036	-0.84875	0.65035	-0.7789	0.65031	-0.73749
0.64837	-0.83537	0.64831	-0.76594	0.64831	-0.72574
0.64636	-0.8224	0.64632	-0.75406	0.64632	-0.71417
0.64431	-0.809	0.64433	-0.74341	0.64436	-0.7025
0.64236	-0.79636	0.64232	-0.73042	0.64236	-0.69154
0.64037	-0.78442	0.64032	-0.71969	0.64032	-0.6812
0.63831	-0.77186	0.63829	-0.70709	0.63835	-0.67005
0.63634	-0.76001	0.63628	-0.69593	0.63632	-0.66024
0.63433	-0.74821	0.6343	-0.68531	0.63433	-0.64947
0.63236	-0.73635	0.63232	-0.6758	0.63233	-0.63936
0.63035	-0.72544	0.63033	-0.66447	0.63034	-0.62995
0.62835	-0.71409	0.62829	-0.65351	0.62828	-0.61981
0.62633	-0.70308	0.62632	-0.64369	0.62634	-0.6106
0.62435	-0.6927	0.62433	-0.63463	0.62435	-0.60153
0.62231	-0.68193	0.62231	-0.62446	0.62231	-0.59241
0.62037	-0.67214	0.62035	-0.61496	0.62035	-0.58394
0.61836	-0.6625	0.61832	-0.60594	0.61836	-0.57573
0.61637	-0.65237	0.61631	-0.59756	0.61632	-0.56739
0.61438	-0.64277	0.61431	-0.58843	0.61434	-0.55961
0.61237	-0.63319	0.61236	-0.57978	0.61234	-0.55163
0.61036	-0.62437	0.61035	-0.57123	0.61033	-0.54414
0.60836	-0.61557	0.60837	-0.56272	0.60835	-0.537
0.60636	-0.60641	0.60635	-0.55526	0.60634	-0.52938
0.60438	-0.59837	0.60435	-0.54847	0.60434	-0.52286
0.60239	-0.58999	0.60235	-0.54038	0.60236	-0.51551
0.60039	-0.58184	0.60034	-0.53294	0.6004	-0.50879
0.59928	-0.57725	0.59912	-0.52899	0.59918	-0.50479
0.59884	-0.57597	0.59886	-0.52755	0.59895	-0.50373
0.6001	-0.51051	0.60008	-0.46466	0.60019	-0.43794
0.60217	-0.47427	0.60216	-0.42942	0.6022	-0.40781
0.60421	-0.4521	0.60418	-0.41007	0.60418	-0.3899
0.6062	-0.43342	0.60618	-0.39416	0.60618	-0.37454
0.60822	-0.41699	0.60815	-0.37956	0.60817	-0.36135
0.61018	-0.40165	0.61013	-0.36632	0.61015	-0.34918
0.61218	-0.3871	0.61218	-0.35348	0.61216	-0.33768
0.61417	-0.37473	0.61414	-0.34206	0.61417	-0.32737
0.61618	-0.36201	0.61614	-0.3308	0.61615	-0.31723
0.61813	-0.34995	0.61811	-0.32059	0.61814	-0.30744
0.62016	-0.33901	0.62019	-0.31101	0.62016	-0.29879
0.62215	-0.32827	0.62214	-0.30161	0.6221	-0.29008
0.62413	-0.31772	0.62412	-0.29253	0.62414	-0.28178
0.62615	-0.30841	0.62614	-0.28416	0.62611	-0.27406
0.62817	-0.2989	0.62812	-0.27563	0.62812	-0.26643
0.63015	-0.29023	0.63009	-0.26838	0.63016	-0.25927
0.63215	-0.28143	0.63209	-0.26031	0.63214	-0.2523
0.63417	-0.27318	0.6341	-0.25314	0.63412	-0.24555
0.63613	-0.26544	0.63607	-0.24637	0.6361	-0.23917
0.63813	-0.25749	0.63811	-0.23917	0.63812	-0.23271
0.64019	-0.25006	0.6401	-0.23256	0.64012	-0.2263
0.64215	-0.24383	0.64212	-0.22656	0.64215	-0.2209
0.64416	-0.23604	0.64416	-0.22051	0.64411	-0.21508
0.64615	-0.23009	0.64612	-0.21476	0.64613	-0.20998
0.64816	-0.22393	0.64813	-0.20934	0.64814	-0.20498
0.65017	-0.21745	0.65015	-0.2034	0.6501	-0.19971
0.65216	-0.21219	0.65212	-0.19853	0.65214	-0.19521
0.65415	-0.20629	0.65414	-0.19347	0.65414	-0.1907
0.65615	-0.20083	0.65609	-0.18843	0.65609	-0.18566
0.65816	-0.19581	0.65812	-0.18402	0.65813	-0.18122
0.66013	-0.19065	0.66012	-0.17929	0.66014	-0.17715
0.66209	-0.18641	0.66211	-0.1747	0.6621	-0.17313
0.66408	-0.181	0.66412	-0.17054	0.66413	-0.16908
0.66614	-0.17559	0.66612	-0.1658	0.66615	-0.16454
0.66819	-0.1719	0.66818	-0.16222	0.66811	-0.16161
0.67019	-0.1675	0.67018	-0.15842	0.67015	-0.15769
0.67218	-0.16348	0.67218	-0.15456	0.67215	-0.15435
0.67415	-0.15968	0.67417	-0.15166	0.67415	-0.15139
0.67617	-0.15555	0.67616	-0.14771	0.67612	-0.14755
0.67818	-0.15207	0.67815	-0.14446	0.67817	-0.14465
0.6802	-0.14856	0.68017	-0.14108	0.68016	-0.14161
0.68212	-0.14467	0.68214	-0.13763	0.68216	-0.13818
0.68414	-0.14151	0.68413	-0.13488	0.68414	-0.13564
0.68612	-0.13816	0.68617	-0.13164	0.68611	-0.13279
0.68813	-0.13472	0.68813	-0.12871	0.68815	-0.12988
0.69013	-0.13166	0.69013	-0.12598	0.69011	-0.12726
0.69217	-0.12799	0.69217	-0.12252	0.69212	-0.12414
0.69418	-0.12537	0.69414	-0.12029	0.69416	-0.12199
0.69619	-0.12265	0.69616	-0.1177	0.69614	-0.11952
0.69817	-0.11989	0.6982	-0.11518	0.69816	-0.1171
0.70018	-0.11718	0.70011	-0.11286	0.70013	-0.11481
0.70218	-0.11438	0.70211	-0.11033	0.70215	-0.11241
0.70417	-0.11164	0.70416	-0.10793	0.70416	-0.11017
0.70614	-0.10927	0.70614	-0.10574	0.70611	-0.10814
0.70816	-0.10644	0.70813	-0.10314	0.70814	-0.1057
0.71014	-0.10431	0.71012	-0.10109	0.71014	-0.10389
0.71215	-0.10202	0.7121	-0.09914	0.71216	-0.10189
0.71413	-0.09947	0.71414	-0.09659	0.71416	-0.09964
0.71611	-0.09744	0.71612	-0.09492	0.71614	-0.09791
0.71815	-0.09417	0.7181	-0.09268	0.71815	-0.0958
0.72019	-0.09251	0.72014	-0.09069	0.72015	-0.09396
0.72211	-0.09068	0.72213	-0.08898	0.72212	-0.09247
0.72416	-0.08955	0.72414	-0.08694	0.72412	-0.0905
0.72612	-0.08748	0.72612	-0.08521	0.72612	-0.08884
0.72816	-0.08497	0.72813	-0.08337	0.72814	-0.08705
0.73015	-0.08282	0.73011	-0.08156	0.73015	-0.08542
0.73214	-0.08125	0.73212	-0.08012	0.73213	-0.0839
0.73415	-0.07917	0.73408	-0.07827	0.73412	-0.08212
0.73612	-0.07741	0.73608	-0.07672	0.73611	-0.08066
0.73811	-0.07589	0.73815	-0.07548	0.73809	-0.07924
0.74025	-0.07397	0.74012	-0.07347	0.74015	-0.07748
0.74234	-0.07201	0.74223	-0.07168	0.74211	-0.07607
0.74436	-0.07012	0.74431	-0.07055	0.74416	-0.07461
0.74634	-0.06879	0.74631	-0.06892	0.74635	-0.07318
0.74836	-0.06801	0.74829	-0.06783	0.74833	-0.07207
0.75032	-0.0652	0.75034	-0.06639	0.75033	-0.07064
0.75236	-0.06485	0.75232	-0.06474	0.75234	-0.06903
0.75436	-0.06298	0.75434	-0.06372	0.75433	-0.0679
0.75631	-0.0614	0.75632	-0.0622	0.75634	-0.0665
0.75831	-0.06002	0.7583	-0.06088	0.75836	-0.06523
0.76033	-0.05886	0.7603	-0.0598	0.76034	-0.06402
0.76235	-0.05735	0.76229	-0.05849	0.7623	-0.06277
0.76432	-0.05608	0.76433	-0.05702	0.76431	-0.0618
0.76632	-0.05456	0.76634	-0.05612	0.76632	-0.06038
0.76835	-0.05232	0.76835	-0.05395	0.76835	-0.05834
0.77036	-0.05186	0.77037	-0.05348	0.7704	-0.05804
0.77239	-0.05042	0.77233	-0.05253	0.77233	-0.05678
0.77436	-0.04936	0.77432	-0.05127	0.77437	-0.05581
0.77632	-0.04775	0.77635	-0.05023	0.77635	-0.05475
0.77835	-0.0469	0.77836	-0.04879	0.77832	-0.05352
0.78036	-0.04581	0.78036	-0.04806	0.78034	-0.05256
0.78237	-0.04515	0.78235	-0.04685	0.78235	-0.05142
0.78431	-0.0435	0.78432	-0.04566	0.78432	-0.05017
0.78636	-0.0425	0.78636	-0.04479	0.78631	-0.04935
0.78835	-0.04139	0.78833	-0.04362	0.78833	-0.04824
0.7903	-0.04025	0.79032	-0.04274	0.79033	-0.04724
0.79233	-0.03902	0.79235	-0.04186	0.79236	-0.04619
0.79437	-0.03763	0.79433	-0.04015	0.79438	-0.04481
0.79638	-0.03681	0.79636	-0.03971	0.79632	-0.0444
0.79839	-0.03574	0.79839	-0.03867	0.79833	-0.04321
0.80035	-0.03484	0.80033	-0.03775	0.80037	-0.04231
0.80238	-0.03399	0.80234	-0.03702	0.80235	-0.0414
0.80435	-0.03272	0.80434	-0.03577	0.80435	-0.04024
0.80635	-0.03176	0.80632	-0.03492	0.80636	-0.03947
0.80833	-0.03084	0.80835	-0.03426	0.80836	-0.03868
0.81038	-0.02968	0.81032	-0.03312	0.81033	-0.03753
0.81232	-0.02909	0.81229	-0.03248	0.81231	-0.03679
0.81434	-0.028	0.81428	-0.03148	0.81435	-0.03587
0.81633	-0.02681	0.81632	-0.03041	0.8163	-0.03482
0.81833	-0.02614	0.81831	-0.02971	0.8183	-0.03423
0.82037	-0.02382	0.82038	-0.02759	0.82036	-0.03199
0.82238	-0.02382	0.82238	-0.02763	0.82238	-0.03207
0.82442	-0.02318	0.82436	-0.02695	0.82438	-0.03145
0.8264	-0.02212	0.82635	-0.02601	0.82637	-0.03052
0.82859	-0.02104	0.82833	-0.02525	0.82838	-0.0298
0.83079	-0.02025	0.83038	-0.02423	0.83038	-0.02888
0.83296	-0.01918	0.83236	-0.02334	0.83235	-0.02801
0.8367	-0.01723	0.83435	-0.02264	0.83435	-0.02738
0.86691	-0.00437	0.83637	-0.02151	0.83634	-0.02616
0.89458	0.00913	0.83837	-0.02078	0.83836	-0.02553
0.89657	0.01061	0.84047	-0.01997	0.84039	-0.02479
0.89859	0.01101	0.84277	-0.01887	0.84233	-0.02365
0.90056	0.01229	0.84712	-0.01671	0.84447	-0.02295
0.90263	0.01323	0.85454	-0.01384	0.84659	-0.02197
0.90458	0.01422	0.88167	-0.0015	0.84863	-0.02094
0.90659	0.01564	0.90534	0.00987	0.8508	-0.02031
0.90856	0.0163	0.90739	0.01081	0.85298	-0.01932
0.9106	0.01754	0.9094	0.01198	0.85497	-0.01833
0.91258	0.01885	0.91133	0.0129	0.88458	-0.00465
0.91459	0.01961	0.91338	0.01421	0.91417	0.0092
0.9166	0.02082	0.91536	0.01532	0.91617	0.01056
0.91857	0.02225	0.91736	0.01623	0.91816	0.01154
0.92052	0.02327	0.91938	0.01769	0.92014	0.0127
0.92257	0.02492	0.92135	0.01885	0.92216	0.01413
0.9246	0.02595	0.92337	0.01983	0.92412	0.0149
0.92658	0.02705	0.92535	0.02129	0.9262	0.01635
0.92857	0.02844	0.92735	0.02232	0.92817	0.01747
0.93057	0.02948	0.92932	0.02348	0.93012	0.0185
0.93257	0.03106	0.93133	0.02502	0.93214	0.02012
0.9346	0.03229	0.93336	0.02613	0.93412	0.02114
0.93652	0.03358	0.93532	0.02748	0.93614	0.02238
0.93852	0.03516	0.93735	0.0289	0.9381	0.02395
0.9405	0.03649	0.93935	0.03009	0.94012	0.0251
0.94248	0.03781	0.9413	0.03158	0.94213	0.02667
0.94452	0.03954	0.94334	0.03295	0.94413	0.02806
0.94654	0.04084	0.94531	0.03457	0.94611	0.02934
0.94859	0.04299	0.9473	0.03638	0.94811	0.03147
0.95059	0.04439	0.94938	0.03748	0.95019	0.03231
0.95257	0.04582	0.9514	0.03924	0.95217	0.03388
0.95457	0.04767	0.95336	0.04062	0.95412	0.03557
0.95656	0.04934	0.95536	0.04229	0.95615	0.03717
0.95856	0.05101	0.95734	0.04413	0.95818	0.03906
0.96052	0.05311	0.95934	0.04571	0.96014	0.04079
0.96252	0.0548	0.96132	0.04771	0.96215	0.04258
0.96456	0.05702	0.96334	0.04966	0.96411	0.04464
0.96654	0.05915	0.96538	0.05144	0.96612	0.04642
0.96855	0.06099	0.96733	0.05359	0.96812	0.04832
0.97057	0.06361	0.96929	0.05576	0.97012	0.05072
0.97255	0.06606	0.97135	0.05809	0.97211	0.05285
0.97459	0.06849	0.97336	0.06147	0.97416	0.05643
0.97657	0.07119	0.97536	0.06309	0.97617	0.05841
0.9786	0.07378	0.9774	0.06587	0.97816	0.06076
0.98069	0.07677	0.97934	0.06838	0.98016	0.06379
0.98276	0.0804	0.98135	0.07126	0.98215	0.06667
0.98481	0.08348	0.98334	0.07473	0.98418	0.07001
0.98679	0.08708	0.98545	0.07814	0.98613	0.07346
0.98877	0.09061	0.98755	0.08186	0.98814	0.07684
0.99078	0.09459	0.98955	0.08602	0.99035	0.08174
0.99272	0.09881	0.99158	0.08963	0.99237	0.08582
0.99477	0.10294	0.99355	0.09402	0.99434	0.09003
0.99678	0.10771	0.99551	0.09867	0.99636	0.09504
0.9988	0.11329	0.99754	0.10316	0.99835	0.10003
1.00078	0.11774	0.99955	0.1091	1.00037	0.10498
1.00279	0.12341	1.00162	0.11389	1.0024	0.11065
1.00477	0.12875	1.00356	0.11925	1.00438	0.1158
1.0068	0.13441	1.00555	0.12495	1.00635	0.12143
1.00875	0.14041	1.00754	0.1305	1.00835	0.12741
1.01078	0.14599	1.00958	0.13668	1.01032	0.1331
1.01275	0.15239	1.01158	0.1428	1.01232	0.13957
1.01476	0.15917	1.01352	0.14903	1.01434	0.14637
1.01676	0.16604	1.01559	0.15631	1.01632	0.15339
1.01878	0.17388	1.01756	0.16348	1.01833	0.16108
1.02073	0.1821	1.01951	0.1715	1.02033	0.16941
1.02274	0.19101	1.02153	0.18057	1.02232	0.17884
1.02474	0.20105	1.0235	0.18982	1.02432	0.1887
1.02673	0.21194	1.0255	0.20024	1.02629	0.19988
1.02872	0.2247	1.02753	0.21233	1.02832	0.21274
1.03074	0.23831	1.02952	0.22479	1.03031	0.22604
1.03275	0.25398	1.03156	0.23953	1.03232	0.24141
1.03477	0.27279	1.0335	0.25572	1.03428	0.25908
1.03674	0.29326	1.03552	0.27406	1.03632	0.27793
1.03872	0.31595	1.03751	0.29507	1.03829	0.30015
1.04077	0.34127	1.03953	0.3181	1.04031	0.32477
1.04273	0.36738	1.04149	0.345	1.04231	0.3525
1.04471	0.39616	1.04348	0.37366	1.04431	0.38343
1.04673	0.42876	1.0455	0.40405	1.04633	0.41719
1.04872	0.46733	1.0475	0.43887	1.04829	0.45405
1.05077	0.51975	1.04949	0.47891	1.0503	0.49679
1.05276	0.58252	1.05154	0.52974	1.05233	0.54728
1.05474	0.65613	1.05352	0.59472	1.05432	0.61249
1.05673	0.74073	1.05553	0.67151	1.05632	0.69174
1.05872	0.83563	1.05752	0.76064	1.05831	0.7862
1.06074	0.94136	1.0595	0.86284	1.06032	0.89886
1.06283	1.06189	1.06161	0.98438	1.06237	1.03655
1.06493	1.18459	1.06371	1.11989	1.06442	1.18932
1.0669	1.30476	1.06567	1.25366	1.06647	1.34452
1.06888	1.42441	1.06767	1.39174	1.06847	1.50174
1.07091	1.54495	1.0697	1.53193	1.07044	1.65679
1.07286	1.66657	1.07167	1.67369	1.07246	1.80675
1.07491	1.78941	1.07368	1.81657	1.07448	1.94858
1.07693	1.91611	1.07571	1.95895	1.07654	2.08715
1.07895	2.0418	1.07773	2.09428	1.07852	2.21346
1.08097	2.16766	1.07973	2.22276	1.08052	2.33253
1.08292	2.29243	1.08176	2.34349	1.08252	2.44447
1.08493	2.41099	1.08374	2.45829	1.0845	2.55036
1.08692	2.52397	1.08569	2.56854	1.08652	2.65183
1.08894	2.63139	1.08769	2.67145	1.08848	2.74789
1.0909	2.73277	1.08969	2.76994	1.0905	2.83975
1.09294	2.83016	1.09173	2.86444	1.09248	2.92915
1.09491	2.92227	1.09371	2.95449	1.09449	3.01386
1.09687	3.01007	1.09568	3.04123	1.09648	3.09649
1.09892	3.09558	1.09772	3.12473	1.09846	3.17691
1.10092	3.17683	1.09968	3.2059	1.10047	3.25507
1.1029	3.25678	1.10167	3.28652	1.10246	3.33324
1.10493	3.33341	1.10372	3.36254	1.10453	3.4068
1.10692	3.40677	1.10572	3.43765	1.10651	3.47861
1.10896	3.47846	1.10772	3.50995	1.10851	3.54846
1.11092	3.54874	1.10972	3.58037	1.11051	3.61643
1.11289	3.61684	1.11172	3.65028	1.11253	3.68354
1.11493	3.68444	1.11369	3.71637	1.11451	3.74867
1.11692	3.74874	1.11572	3.78162	1.11651	3.81214
1.11895	3.81221	1.11769	3.8469	1.11851	3.87361
1.12092	3.87455	1.11972	3.90896	1.12048	3.93471
1.12291	3.93508	1.12167	3.96973	1.12248	3.99288
1.1249	3.99294	1.12368	4.02966	1.1245	4.05165
1.12694	4.04983	1.1257	4.08753	1.12648	4.1074
1.12893	4.10454	1.12771	4.14535	1.12846	4.16134
1.13089	4.15914	1.1297	4.19952	1.13047	4.21581
1.13287	4.21042	1.13168	4.25223	1.13253	4.2667
1.13492	4.26068	1.1337	4.30208	1.13449	4.31648
1.13693	4.31068	1.13572	4.35168	1.13649	4.36524
1.1389	4.35763	1.13766	4.40163	1.13851	4.41174
1.14089	4.40381	1.1397	4.44831	1.14049	4.45842
1.14289	4.44851	1.14167	4.49362	1.14251	4.50205
1.14492	4.49522	1.14372	4.53854	1.14448	4.54529
1.14688	4.53574	1.14566	4.58169	1.14649	4.585
1.14892	4.57331	1.14768	4.62472	1.14847	4.62323
1.15088	4.61038	1.14973	4.6637	1.15046	4.66087
1.15291	4.64829	1.15167	4.70019	1.15249	4.69711
1.15493	4.68021	1.15372	4.73634	1.1545	4.72936
1.15688	4.71107	1.15567	4.77073	1.15649	4.76248
1.15891	4.74097	1.15771	4.80213	1.1585	4.79211
1.1609	4.76645	1.1597	4.83197	1.1605	4.82018
1.16291	4.7913	1.16165	4.86017	1.16251	4.84931
1.16489	4.81355	1.1637	4.88533	1.1645	4.87329
1.1669	4.83384	1.16565	4.90737	1.16649	4.89636
1.16886	4.85324	1.16766	4.92844	1.16846	4.9156
1.17092	4.86876	1.16968	4.94805	1.17043	4.93296
1.17292	4.88194	1.17169	4.96353	1.17247	4.94806
1.17487	4.89139	1.17367	4.97623	1.17446	4.96063
1.17689	4.89807	1.17566	4.98716	1.17648	4.96797
1.17892	4.90987	1.17766	4.99423	1.17852	4.97967
1.1809	4.90515	1.1797	4.99935	1.18049	4.9789
1.18297	4.90747	1.18171	4.99944	1.18252	4.97866
1.18493	4.90073	1.18369	4.99591	1.1845	4.9725
1.18693	4.89177	1.18572	4.98878	1.18649	4.96344
1.18891	4.87758	1.18773	4.97896	1.18849	4.95024
1.19091	4.863	1.18964	4.96239	1.1905	4.92814
1.19295	4.83957	1.19172	4.9424	1.19248	4.90396
1.19494	4.81383	1.19373	4.91704	1.19451	4.87969
1.19692	4.78624	1.19571	4.88775	1.1965	4.84513
1.19892	4.75374	1.19767	4.8554	1.19845	4.80234
1.20091	4.71707	1.19968	4.81436	1.20046	4.76095
1.20287	4.67511	1.20166	4.77058	1.2025	4.70678
1.2049	4.6299	1.20372	4.7222	1.2045	4.65135
1.20693	4.5774	1.20569	4.66845	1.2065	4.58832
1.2089	4.51782	1.2077	4.60823	1.20852	4.51813
1.21091	4.45747	1.20969	4.54019	1.21052	4.44202
1.21291	4.38883	1.21171	4.46732	1.21249	4.35535
1.2149	4.31467	1.21369	4.38856	1.21445	4.26704
1.2169	4.23872	1.21567	4.30346	1.21646	4.17347
1.2189	4.15225	1.21773	4.21168	1.21846	4.07119
1.22085	4.06149	1.21971	4.1149	1.22044	3.96479
1.22291	3.96689	1.22169	4.012	1.22247	3.84968
1.22486	3.86539	1.22368	3.90302	1.22442	3.73335
1.22691	3.75691	1.22568	3.78741	1.22646	3.60961
1.22889	3.64136	1.22771	3.66535	1.22848	3.47991
1.23087	3.52099	1.22967	3.53748	1.23046	3.34758
1.23291	3.39417	1.23168	3.40406	1.23243	3.21241
1.23486	3.26194	1.23371	3.26732	1.23447	3.07233
1.2369	3.12286	1.23566	3.12669	1.23647	2.92884
1.23888	2.97715	1.23766	2.97681	1.23846	2.77852
1.24086	2.82572	1.23968	2.82122	1.24047	2.62329
1.24284	2.66683	1.24162	2.66071	1.24248	2.46321
1.24484	2.49802	1.24364	2.49354	1.24444	2.29958
1.24685	2.32355	1.24561	2.32176	1.24645	2.13261
1.24886	2.14409	1.24765	2.14322	1.24842	1.95439
1.2508	1.96481	1.24966	1.9553	1.25042	1.76785
1.25285	1.7954	1.25165	1.7613	1.25243	1.57568
1.25487	1.65571	1.25361	1.57339	1.25446	1.39133
1.25689	1.5399	1.25564	1.42476	1.25648	1.25164
1.25888	1.44934	1.25765	1.31865	1.25845	1.16188
1.26086	1.37266	1.25964	1.23883	1.2605	1.0928
1.26288	1.31319	1.26166	1.17477	1.26242	1.03854
1.26486	1.25392	1.26362	1.12141	1.26442	0.9925
1.26686	1.20149	1.26567	1.07443	1.26645	0.95104
1.2689	1.15677	1.26764	1.03232	1.26847	0.91536
1.27087	1.11604	1.26959	0.99264	1.27045	0.88376
1.27286	1.0793	1.27163	0.9577	1.27243	0.85536
1.27486	1.04584	1.27364	0.92832	1.27448	0.82736
1.27687	1.01379	1.27561	0.89962	1.27641	0.80354
1.27884	0.98595	1.27763	0.87382	1.27844	0.78214
1.28087	0.96102	1.27968	0.84947	1.28044	0.76271
1.28285	0.93537	1.2817	0.82933	1.28249	0.74354
1.28488	0.91362	1.28366	0.80794	1.28444	0.72573
1.28686	0.89182	1.28566	0.78891	1.28644	0.70977
1.28885	0.87171	1.28762	0.77118	1.28846	0.69429
1.29088	0.85403	1.28967	0.75379	1.29049	0.6812
1.29287	0.83583	1.29164	0.73896	1.29242	0.66747
1.29486	0.81978	1.29362	0.72501	1.29443	0.6549
1.29686	0.80504	1.29566	0.71135	1.29647	0.64345
1.29886	0.78999	1.29765	0.6983	1.29848	0.63224
1.30087	0.77681	1.29966	0.68665	1.30045	0.62197
1.30287	0.76384	1.30163	0.67528	1.30246	0.61332
1.30488	0.75088	1.30363	0.66483	1.30442	0.60369
1.30691	0.74043	1.30563	0.65492	1.30645	0.59566
1.30891	0.72895	1.30766	0.6452	1.30847	0.58713
1.31089	0.71867	1.30968	0.637	1.31047	0.57934
1.31287	0.7086	1.31165	0.62767	1.31245	0.57375
1.3149	0.69914	1.31367	0.61916	1.31445	0.56501
1.31687	0.69061	1.31563	0.61184	1.31648	0.55866
1.31887	0.68239	1.31766	0.60414	1.31849	0.55237
1.32087	0.67392	1.31967	0.59718	1.32044	0.54655
1.32283	0.66639	1.32162	0.59087	1.32244	0.54151
1.32491	0.65911	1.32365	0.58452	1.32445	0.53603
1.32683	0.65192	1.32565	0.57856	1.32645	0.53081
1.32885	0.64591	1.32765	0.57292	1.32846	0.52626
1.33084	0.63966	1.32962	0.56763	1.33042	0.52179
1.33284	0.63279	1.33162	0.5628	1.33245	0.51769
1.33485	0.62711	1.33365	0.55764	1.33444	0.51367
1.33686	0.62166	1.33566	0.55356	1.3364	0.50973
1.33886	0.61707	1.33762	0.54866	1.33843	0.50609
1.34085	0.61233	1.33964	0.54434	1.34043	0.50222
1.34285	0.60742	1.34168	0.54077	1.34242	0.49909
1.34486	0.60271	1.34366	0.53712	1.34446	0.49631
1.34687	0.59871	1.34558	0.53308	1.34643	0.49305
1.34879	0.59529	1.34763	0.52991	1.34842	0.4905
1.35085	0.59109	1.34962	0.52676	1.35044	0.48715
1.35285	0.58708	1.35162	0.52371	1.35253	0.48335
1.35485	0.58386	1.35361	0.52116	1.35466	0.47994
1.35687	0.58114	1.3556	0.5183	1.35665	0.47797
1.35886	0.5778	1.35764	0.51626	1.35871	0.4758
1.36083	0.57501	1.35964	0.51318	1.36068	0.4742
1.36283	0.5717	1.3616	0.51103	1.36269	0.47153
1.36486	0.56912	1.36359	0.50875	1.36468	0.47001
1.36681	0.56701	1.3656	0.50667	1.36664	0.46865
1.36883	0.5644	1.36763	0.50507	1.36864	0.46649
1.37089	0.56255	1.36959	0.5031	1.37067	0.46562
1.37287	0.56054	1.3716	0.50158	1.37267	0.46368
1.37486	0.55825	1.37364	0.50043	1.37464	0.46279
1.37682	0.55689	1.37562	0.49891	1.37662	0.46181
1.37879	0.55499	1.37758	0.49753	1.37861	0.46073
1.3808	0.55359	1.37962	0.49653	1.38069	0.46015
1.38282	0.55294	1.38165	0.49531	1.38267	0.45994
1.38485	0.55086	1.38366	0.49546	1.38468	0.45878
1.38685	0.55007	1.38568	0.49399	1.38674	0.4581
1.38885	0.5494	1.38767	0.49315	1.3887	0.45751
1.39087	0.54822	1.38964	0.49257	1.39066	0.45701
1.39285	0.54752	1.39166	0.49199	1.39264	0.45677
1.3949	0.54645	1.39367	0.49155	1.39471	0.45629
1.39685	0.54578	1.39564	0.49117	1.39667	0.45632
1.39835	0.54525	1.39766	0.49073	1.39827	0.45616
1.39896	0.54559	1.39883	0.49116	1.39896	0.45646
1.39777	0.48694	1.39887	0.49113	1.39787	0.408
1.39567	0.45412	1.39767	0.4311	1.39589	0.37535
1.39372	0.44137	1.39575	0.40274	1.39388	0.36249
1.39165	0.43168	1.39369	0.3905	1.39185	0.35322
1.38967	0.42352	1.39169	0.38135	1.38986	0.34612
1.38775	0.41602	1.38969	0.37414	1.38788	0.33973
1.38566	0.40871	1.3877	0.36748	1.38592	0.33375
1.38373	0.4025	1.38569	0.36115	1.38393	0.32848
1.38162	0.39531	1.38369	0.35557	1.38184	0.32247
1.3797	0.38987	1.38166	0.34925	1.37986	0.31823
1.37763	0.3844	1.37965	0.34456	1.37782	0.31376
1.37567	0.37891	1.37764	0.33993	1.37589	0.3095
1.37367	0.37379	1.37563	0.33511	1.37387	0.3055
1.37166	0.36879	1.37367	0.33083	1.3719	0.30119
1.36967	0.36384	1.37163	0.32645	1.36987	0.29735
1.36769	0.35928	1.36966	0.32224	1.36787	0.29372
1.36568	0.35448	1.3677	0.31846	1.36583	0.28985
1.36365	0.35038	1.3657	0.31413	1.3639	0.2864
1.36166	0.34616	1.36368	0.31053	1.36185	0.28314
1.35968	0.34182	1.36169	0.30692	1.35988	0.27959
1.35771	0.33803	1.35969	0.30305	1.35792	0.27656
1.35568	0.33407	1.35769	0.29977	1.35581	0.27317
1.35372	0.33041	1.35566	0.29619	1.35387	0.27014
1.35166	0.32711	1.35367	0.29297	1.35186	0.26728
1.34969	0.32344	1.35167	0.29012	1.34986	0.26422
1.34765	0.31991	1.34969	0.28684	1.34787	0.26157
1.34566	0.31653	1.34769	0.28413	1.34585	0.25875
1.34368	0.31341	1.34568	0.28139	1.34387	0.2559
1.34172	0.3104	1.3437	0.27802	1.34186	0.25351
1.33969	0.30713	1.34166	0.27516	1.33988	0.25088
1.33768	0.30427	1.33965	0.27257	1.33786	0.24848
1.33565	0.30175	1.33768	0.26992	1.33586	0.24616
1.33371	0.2984	1.33565	0.26758	1.33385	0.24355
1.33171	0.2957	1.3337	0.26471	1.33186	0.2412
1.32964	0.29311	1.33167	0.26234	1.32988	0.23901
1.32768	0.29027	1.32965	0.25992	1.32789	0.23663
1.32572	0.28793	1.32763	0.25745	1.32591	0.23479
1.3237	0.28531	1.32569	0.25536	1.32387	0.23269
1.32169	0.28264	1.32364	0.2529	1.32184	0.23067
1.31973	0.28052	1.3217	0.25073	1.31989	0.22856
1.31775	0.27804	1.3197	0.24858	1.3179	0.22643
1.3157	0.27564	1.31769	0.24637	1.31591	0.22464
1.31369	0.27347	1.3157	0.24435	1.31387	0.22265
1.31167	0.27086	1.31369	0.24232	1.31192	0.22075
1.30973	0.26877	1.3117	0.24008	1.30991	0.21906
1.30772	0.26656	1.30969	0.23805	1.3079	0.21705
1.30572	0.26415	1.30771	0.2362	1.30583	0.21492
1.30371	0.26228	1.30568	0.23384	1.30387	0.21345
1.3017	0.26017	1.30368	0.23248	1.30186	0.21157
1.29968	0.25841	1.30165	0.23032	1.29984	0.21015
1.2977	0.2565	1.2997	0.22865	1.2979	0.20868
1.29569	0.25446	1.29771	0.22706	1.29581	0.20685
1.29372	0.25268	1.29568	0.22512	1.29389	0.20543
1.29171	0.2508	1.29371	0.22354	1.29193	0.20364
1.28971	0.24882	1.2917	0.22164	1.28987	0.20214
1.28768	0.24728	1.28972	0.22014	1.28787	0.20068
1.28569	0.24556	1.28769	0.21882	1.28589	0.19915
1.28371	0.24375	1.28568	0.21711	1.2839	0.19758
1.2817	0.24201	1.28372	0.21515	1.28193	0.19616
1.27967	0.23943	1.28169	0.2137	1.27985	0.19407
1.27767	0.23864	1.27968	0.21144	1.27786	0.19321
1.27565	0.23703	1.27762	0.21023	1.27588	0.19182
1.27368	0.23547	1.27566	0.20879	1.27387	0.1907
1.2717	0.23412	1.27366	0.20757	1.27184	0.18933
1.26965	0.23249	1.27168	0.20642	1.26984	0.18779
1.26769	0.23115	1.26968	0.20492	1.26788	0.1868
1.26571	0.22972	1.26769	0.20369	1.26588	0.18553
1.26367	0.22797	1.26569	0.20232	1.26386	0.1841
1.26171	0.22671	1.26363	0.20062	1.26191	0.18308
1.25969	0.22526	1.26171	0.19956	1.25988	0.18193
1.25769	0.22375	1.25966	0.1984	1.25786	0.18063
1.25573	0.22272	1.25767	0.19705	1.25587	0.17953
1.25366	0.22086	1.25564	0.196	1.25384	0.17752
1.2517	0.21984	1.25368	0.1943	1.25187	0.17691
1.24968	0.21832	1.25167	0.19316	1.24988	0.17592
1.24769	0.21698	1.24968	0.19207	1.24785	0.17486
1.24563	0.21595	1.24768	0.19094	1.24586	0.17408
1.24365	0.21477	1.24564	0.18994	1.24391	0.17279
1.24168	0.21301	1.24369	0.18864	1.24187	0.17197
1.2397	0.21242	1.24168	0.18752	1.23988	0.17099
1.23767	0.21111	1.23971	0.18661	1.23789	0.16928
1.23569	0.21008	1.23766	0.18533	1.2359	0.1688
1.23367	0.20881	1.23568	0.18444	1.23386	0.16779
1.23167	0.20747	1.23369	0.18357	1.23189	0.16675
1.22968	0.20674	1.23171	0.18215	1.22989	0.16611
1.22767	0.20568	1.22967	0.18118	1.22791	0.16483
1.2257	0.2043	1.22766	0.18005	1.22595	0.16402
1.22366	0.20353	1.22566	0.17889	1.22384	0.16328
1.2217	0.20244	1.22368	0.17799	1.22186	0.16212
1.21968	0.20108	1.22171	0.17709	1.21992	0.16112
1.21771	0.19988	1.21969	0.17601	1.21789	0.16035
1.21568	0.19891	1.21769	0.17503	1.21591	0.15934
1.21369	0.19798	1.21569	0.17384	1.21392	0.15842
1.21171	0.19691	1.21367	0.17303	1.21189	0.1575
1.20975	0.19552	1.21167	0.17188	1.20991	0.15676
1.2077	0.19488	1.20968	0.17101	1.20794	0.15595
1.20577	0.19376	1.2077	0.17026	1.20592	0.1548
1.20371	0.19235	1.20572	0.16901	1.20395	0.15379
1.20171	0.1916	1.20371	0.16781	1.20195	0.15278
1.19971	0.1903	1.20174	0.16704	1.19992	0.1519
1.19776	0.18966	1.19969	0.16616	1.19793	0.15133
1.19571	0.18856	1.19766	0.16536	1.19591	0.15039
1.19374	0.18729	1.19572	0.16433	1.19393	0.14936
1.19175	0.18626	1.19372	0.16319	1.19192	0.14852
1.18972	0.18493	1.19175	0.16241	1.18993	0.14758
1.18774	0.18366	1.18971	0.16124	1.18795	0.14659
1.18571	0.18259	1.18768	0.16018	1.18591	0.14547
1.18375	0.18109	1.18569	0.15883	1.18394	0.1445
1.18173	0.18	1.18372	0.15788	1.18195	0.14358
1.17972	0.1787	1.18173	0.15697	1.17988	0.14227
1.17771	0.1768	1.17975	0.15568	1.17791	0.14064
1.1757	0.17601	1.17773	0.15394	1.17591	0.13976
1.17366	0.17462	1.17567	0.15305	1.17388	0.13847
1.17167	0.17343	1.17369	0.15175	1.17189	0.13759
1.16968	0.17187	1.1717	0.1505	1.1699	0.13636
1.16769	0.16997	1.16969	0.14927	1.16792	0.13486
1.16571	0.16837	1.16769	0.14772	1.16595	0.13354
1.16371	0.16659	1.16572	0.14649	1.1639	0.13196
1.1617	0.16463	1.16368	0.14482	1.16191	0.13038
1.15972	0.16272	1.16174	0.14305	1.15995	0.12895
1.1577	0.16066	1.15968	0.14143	1.15791	0.12723
1.15575	0.15849	1.15768	0.1395	1.15594	0.12506
1.15372	0.15634	1.15574	0.13756	1.15391	0.12338
1.15168	0.15336	1.15373	0.13559	1.1519	0.12083
1.14972	0.15119	1.15166	0.13285	1.14993	0.1191
1.14772	0.14861	1.14972	0.13091	1.14796	0.117
1.14568	0.14587	1.14767	0.12842	1.14594	0.1148
1.14375	0.14312	1.14569	0.12584	1.14389	0.11241
1.1417	0.1397	1.14367	0.12352	1.14187	0.10955
1.13971	0.1365	1.14167	0.12052	1.13992	0.10698
1.13772	0.13311	1.13968	0.11773	1.13789	0.10402
1.13568	0.12925	1.13772	0.1147	1.13589	0.1008
1.13368	0.12554	1.1357	0.11111	1.13391	0.09791
1.13172	0.12136	1.13371	0.1079	1.13195	0.09401
1.12973	0.11696	1.13171	0.10423	1.12992	0.09064
1.12769	0.1126	1.12972	0.10005	1.12792	0.08697
1.12569	0.10744	1.12771	0.09614	1.12589	0.08268
1.12373	0.10268	1.12568	0.09154	1.12393	0.07869
1.12177	0.09744	1.12369	0.0872	1.12191	0.07437
1.11974	0.09187	1.12173	0.08256	1.11993	0.06979
1.11772	0.08625	1.11973	0.07764	1.11793	0.06516
1.11571	0.08009	1.11772	0.07251	1.11595	0.0598
1.1137	0.07403	1.11572	0.06688	1.11382	0.05432
1.11173	0.06761	1.11372	0.0613	1.11176	0.04844
1.10973	0.06057	1.11164	0.05521	1.10973	0.04239
1.10768	0.05315	1.10956	0.04828	1.10776	0.03657
1.10556	0.04557	1.10752	0.04203	1.10574	0.03039
1.10356	0.03789	1.1055	0.03546	1.10378	0.02363
1.10155	0.03007	1.10354	0.0284	1.10173	0.01695
1.09953	0.02202	1.10153	0.02112	1.09962	0.00931
1.09752	0.0138	1.09951	0.01353	1.09751	0.00189
1.09492	0.003	1.09733	0.00498	1.09533	-0.00605
1.09254	-0.00735	1.09493	-0.00414	1.09319	-0.01451
1.09014	-0.01822	1.0927	-0.013	1.09115	-0.02275
1.08816	-0.02755	1.09072	-0.02174	1.08914	-0.03085
1.08614	-0.03697	1.08869	-0.03033	1.08716	-0.03944
1.08412	-0.04722	1.08673	-0.03922	1.08513	-0.04872
1.08213	-0.05733	1.08475	-0.04877	1.08314	-0.0577
1.08012	-0.06788	1.08272	-0.05828	1.08116	-0.06711
1.07816	-0.07935	1.08072	-0.06819	1.07915	-0.07699
1.07605	-0.09161	1.07873	-0.07871	1.07716	-0.08725
1.07394	-0.10477	1.07673	-0.08944	1.07504	-0.0991
1.07188	-0.11754	1.07461	-0.10221	1.0729	-0.1106
1.06992	-0.13084	1.0725	-0.11432	1.07092	-0.12234
1.06787	-0.14506	1.07051	-0.12671	1.06891	-0.13442
1.06592	-0.16011	1.06847	-0.13979	1.06692	-0.14703
1.06391	-0.17582	1.06651	-0.15346	1.06492	-0.16066
1.06192	-0.19237	1.06451	-0.16789	1.0629	-0.1745
1.05992	-0.20967	1.06247	-0.18296	1.0609	-0.18905
1.05791	-0.22791	1.06054	-0.19869	1.05892	-0.20446
1.05592	-0.24673	1.05852	-0.21545	1.05695	-0.22024
1.05389	-0.26624	1.05653	-0.23255	1.05495	-0.23669
1.05192	-0.28692	1.05451	-0.25045	1.05294	-0.25391
1.0499	-0.30834	1.05249	-0.26942	1.05091	-0.27154
1.04789	-0.33006	1.05053	-0.28855	1.0489	-0.29057
1.04591	-0.35268	1.04849	-0.30889	1.04695	-0.30941
1.04394	-0.37541	1.04648	-0.32946	1.04493	-0.32887
1.04193	-0.39889	1.04447	-0.35046	1.0429	-0.34897
1.03991	-0.42334	1.04252	-0.37226	1.04089	-0.36944
1.03795	-0.44771	1.04053	-0.39443	1.03891	-0.39069
1.03591	-0.47284	1.03852	-0.41723	1.03693	-0.41238
1.0339	-0.49862	1.03652	-0.44081	1.03496	-0.43445
1.03195	-0.5248	1.03453	-0.4646	1.03295	-0.45752
1.02995	-0.55163	1.03253	-0.48924	1.03093	-0.48069
1.02794	-0.57878	1.03053	-0.51425	1.02891	-0.50455
1.02591	-0.60692	1.0285	-0.53977	1.02691	-0.52927
1.02396	-0.6353	1.02655	-0.56621	1.02494	-0.55425
1.02195	-0.66441	1.02452	-0.59297	1.02292	-0.58007
1.01997	-0.69492	1.02255	-0.62043	1.02094	-0.60675
1.01833	-0.71947	1.02053	-0.64894	1.01894	-0.63391
--	--	1.01867	-0.6764	1.01786	-0.64983

## Sheet: Fig. 3c
Rate performance of the Al|ACC/In battery
Cycle number	Charge capacity (mAh cm-2)	Discharge capacity (mAh cm-2)
1	1.99975	2.03696
2	1.99975	1.96364
3	1.99975	1.94197
4	1.99975	1.95085
5	1.99975	1.94658
6	1.9982	1.95253
7	1.9996	1.9653
8	1.99975	1.96558
9	1.99944	1.97003
10	1.99907	1.97728
11	2	1.98793
12	2	1.97111
13	2	1.96579
14	2	1.97667
15	2	1.9778
16	1.99001	1.97336
17	1.96005	1.93475
18	1.92669	1.89948
19	1.89337	1.86587
20	1.85833	1.83476
21	1.27516	1.27011
22	1.26683	1.26123
23	1.26127	1.25095
24	1.24738	1.23649
25	1.23349	1.22093
26	0.92772	0.92625
27	0.92772	0.92513
28	0.92772	0.92483
29	0.92772	0.92486
30	0.92772	0.92487
31	0.75551	0.75906
32	0.75551	0.75851
33	0.75551	0.75712
34	0.75551	0.75656
35	0.75551	0.75601
36	1.99879	1.95944
37	1.9989	1.97859
38	1.99847	1.98834
39	1.99964	1.98141
40	1.99978	1.98308
41	1.99943	1.97919
42	1.99944	1.98475
43	1.99945	1.98586
44	1.99919	1.98444
45	1.99867	1.98665
46	1.99865	2.00663
47	1.99878	1.99919
48	1.99954	1.93245
49	1.99921	1.96919
50	1.99948	1.97197

## Sheet: Fig. 3d
0.5 mA cm-2 charge		0.5 mA cm-2 discharge		1 mA cm-2 charge		0.5 mA cm-2 discharge		2 mA cm-2 charge		0.5 mA cm-2 discharge		3 mA cm-2 charge		0.5 mA cm-2 discharge		5 mA cm-2 charge		0.5 mA cm-2 discharge		10 mA cm-2 charge		0.5 mA cm-2 discharge		20 mA cm-2 charge		0.5 mA cm-2 discharge
Capacity (mAh g-1)	Voltage (V)	Capacity (mAh g-1)	Voltage (V)	Capacity (mAh g-1)	Voltage (V)	Capacity (mAh g-1)	Voltage (V)	Capacity (mAh g-1)	Voltage (V)	Capacity (mAh g-1)	Voltage (V)	Capacity (mAh g-1)	Voltage (V)	Capacity (mAh cm-2)	Voltage (V)	Capacity (mAh cm-2)	Voltage (V)	Capacity (mAh cm-2)	Voltage (V)	Capacity (mAh cm-2)	Voltage (V)	Capacity (mAh cm-2)	Voltage (V)	Capacity (mAh cm-2)	Voltage (V)	Capacity (mAh cm-2)	Voltage (V)
0	0.6318	0	1.0621	0	0.6587	0	1.099	0	0.6987	0	1.178	0	0.7397	0	1.312	0	0.8196	0	1.2865	0	1.0177	0	1.3222	0	1.1904	0	1.3203
0.000555541	0.669	0.000555541	1.0463	0.00111	0.7238	0.000555541	1.0825	0.00222	0.8066	0.000555414	1.1576	0.00333	0.8863	0.000555541	1.2732	0.00556	1.0326	0.000555541	1.2527	0.01111	1.1312	0.000555414	1.2744	0.02222	1.2369	0.000555541	1.2695
0.00111	0.7322	0.00111	1.0301	0.00222	0.8386	0.00111	1.0677	0.00444	0.9852	0.00111	1.1402	0.00667	1.054	0.00111	1.2379	0.01111	1.0859	0.00111	1.2267	0.02222	1.1473	0.00111	1.2375	0.04444	1.2748	0.00111	1.2335
0.00167	0.788	0.00167	1.019	0.00333	0.9365	0.00167	1.0584	0.00667	1.0429	0.00167	1.1306	0.01	1.0652	0.00167	1.2214	0.01667	1.0915	0.00167	1.2146	0.03333	1.1591	0.00167	1.2217	0.06666	1.3036	0.00167	1.2177
0.00222	0.8327	0.00222	1.0109	0.00444	0.9995	0.00222	1.0518	0.00889	1.0534	0.00222	1.1241	0.01333	1.0667	0.00222	1.2118	0.02223	1.0959	0.00222	1.2065	0.04444	1.1703	0.00222	1.2118	0.08888	1.3213	0.00222	1.2075
0.00278	0.8692	0.00278	1.0057	0.00556	1.0193	0.00278	1.0472	0.01111	1.054	0.00278	1.1188	0.01667	1.0692	0.00278	1.205	0.02778	1.099	0.00278	1.2007	0.05555	1.1808	0.00278	1.2047	0.1111	1.3352	0.00278	1.2
0.00333	0.8975	0.00333	1.0016	0.00667	1.0283	0.00333	1.0438	0.01333	1.0546	0.00333	1.1151	0.02	1.0711	0.00333	1.1997	0.03334	1.1018	0.00333	1.1963	0.06666	1.191	0.00333	1.1994	0.13332	1.3485	0.00333	1.1948
0.00389	0.9185	0.00389	0.9995	0.00778	1.0336	0.00389	1.0416	0.01556	1.0556	0.00389	1.1117	0.02334	1.0726	0.00389	1.196	0.03889	1.1049	0.00389	1.1929	0.07777	1.2	0.00389	1.1954	0.15555	1.3631	0.00389	1.1901
0.00444	0.9337	0.00444	0.9985	0.00889	1.037	0.00444	1.0401	0.01778	1.0565	0.00444	1.1092	0.02667	1.0739	0.00444	1.1926	0.04445	1.108	0.00444	1.1901	0.08888	1.2084	0.00444	1.192	0.17777	1.3752	0.00444	1.1867
0.005	0.9449	0.005	0.9979	0.01	1.0385	0.005	1.0391	0.02	1.0571	0.005	1.1073	0.03	1.0754	0.005	1.1898	0.05001	1.1111	0.005	1.1879	0.09999	1.2155	0.005	1.1895	0.19999	1.3839	0.005	1.1836
0.00555	0.9533	0.00555	0.9976	0.01111	1.0391	0.00555	1.0385	0.02222	1.058	0.00555	1.1055	0.03334	1.0766	0.00555	1.1876	0.05556	1.1139	0.00555	1.1864	0.1111	1.2214	0.00555	1.1873	0.22221	1.3913	0.00555	1.1811
0.00611	0.9601	0.00611	0.9976	0.01222	1.0394	0.00611	1.0379	0.02444	1.0587	0.00611	1.1039	0.03667	1.0779	0.00611	1.1858	0.06112	1.1173	0.00611	1.1845	0.12221	1.227	0.00611	1.1852	0.24443	1.3981	0.00611	1.1786
0.00667	0.966	0.00667	0.9979	0.01333	1.0394	0.00667	1.0373	0.02667	1.0599	0.00667	1.1027	0.04	1.0791	0.00667	1.1836	0.06668	1.1204	0.00667	1.1833	0.13332	1.2317	0.00667	1.1833	0.26665	1.404	0.00667	1.1762
0.00722	0.9703	0.00722	0.9979	0.01444	1.0398	0.00722	1.037	0.02889	1.0605	0.00722	1.1015	0.04334	1.0807	0.00722	1.1824	0.07223	1.1235	0.00722	1.1821	0.14444	1.2363	0.00722	1.1817	0.28887	1.4102	0.00722	1.1743
0.00778	0.9743	0.00778	0.9982	0.01555	1.0401	0.00778	1.0367	0.03111	1.0615	0.00778	1.1005	0.04667	1.0819	0.00778	1.1811	0.07779	1.1266	0.00778	1.1811	0.15555	1.241	0.00778	1.1802	0.31109	1.4158	0.00778	1.1724
0.00833	0.9778	0.00833	0.9982	0.01666	1.0404	0.00833	1.0367	0.03333	1.0624	0.00833	1.0993	0.05	1.0832	0.00833	1.1799	0.08334	1.1294	0.00833	1.1802	0.16666	1.2453	0.00833	1.1786	0.33331	1.4217	0.00833	1.1703
0.00889	0.9812	0.00889	0.9985	0.01778	1.0407	0.00889	1.0363	0.03556	1.063	0.00889	1.0984	0.05334	1.0844	0.00889	1.1786	0.0889	1.1328	0.00889	1.179	0.17777	1.2496	0.00889	1.1768	0.35553	1.427	0.00889	1.1681
0.00944	0.984	0.00944	0.9985	0.01889	1.041	0.00944	1.036	0.03778	1.0639	0.00944	1.0974	0.05667	1.0856	0.00944	1.1771	0.09446	1.1356	0.00944	1.178	0.18888	1.2537	0.00944	1.1752	0.37775	1.4329	0.00944	1.1666
0.01	0.9861	0.01	0.9988	0.02	1.0413	0.01	1.0354	0.04	1.0649	0.01	1.0965	0.06	1.0869	0.01	1.1762	0.10001	1.1387	0.01	1.1768	0.19999	1.258	0.01	1.1737	0.39997	1.4384	0.01	1.1647
0.01055	0.9889	0.01055	0.9988	0.02111	1.0416	0.01055	1.0354	0.04222	1.0655	0.01055	1.0959	0.06334	1.0881	0.01055	1.1752	0.10557	1.1414	0.01055	1.1759	0.2111	1.262	0.01055	1.1721	0.4222	1.444	0.01055	1.1631
0.01111	0.9908	0.01111	0.9988	0.02222	1.0419	0.01111	1.0351	0.04444	1.0661	0.01111	1.0949	0.06667	1.0894	0.01111	1.174	0.11113	1.1439	0.01111	1.1746	0.22221	1.2664	0.01111	1.1709	0.44442	1.4502	0.01111	1.1613
0.01167	0.9926	0.01167	0.9991	0.02333	1.0422	0.01167	1.0348	0.04667	1.0673	0.01166	1.0943	0.07	1.0909	0.01167	1.1731	0.11668	1.147	0.01167	1.1737	0.23332	1.2704	0.01166	1.169	0.46664	1.4564	0.01167	1.1597
0.01222	0.9945	0.01222	0.9991	0.02444	1.0429	0.01222	1.0345	0.04889	1.068	0.01222	1.0934	0.07334	1.0921	0.01222	1.1718	0.12224	1.1495	0.01222	1.1728	0.24443	1.2748	0.01222	1.1678	0.48886	1.4626	0.01222	1.1582
0.01278	0.9964	0.01278	0.9991	0.02555	1.0432	0.01278	1.0342	0.05111	1.0686	0.01278	1.0928	0.07667	1.0934	0.01278	1.1709	0.12779	1.1517	0.01278	1.1718	0.25554	1.2791	0.01278	1.1666	0.51108	1.4691	0.01278	1.1566
0.01333	0.9982	0.01333	0.9991	0.02666	1.0438	0.01333	1.0342	0.05333	1.0695	0.01333	1.0918	0.08	1.0943	0.01333	1.17	0.13335	1.1545	0.01333	1.1709	0.26665	1.2837	0.01333	1.1653	0.5333	1.476	0.01333	1.1554
0.01389	0.9995	0.01389	0.9991	0.02778	1.0441	0.01389	1.0339	0.05556	1.0701	0.01389	1.0912	0.08334	1.0956	0.01389	1.1687	0.13891	1.1566	0.01389	1.17	0.27776	1.2884	0.01389	1.1641	0.55552	1.4831	0.01389	1.1535
0.01444	1.001	0.01444	0.9995	0.02889	1.0444	0.01444	1.0336	0.05778	1.0708	0.01444	1.0903	0.08667	1.0968	0.01444	1.1675	0.14446	1.1588	0.01444	1.1687	0.28887	1.293	0.01444	1.1628	0.57774	1.4908	0.01444	1.1523
0.015	1.0022	0.015	0.9995	0.03	1.045	0.015	1.0332	0.06	1.0714	0.015	1.0897	0.09	1.098	0.015	1.1666	0.15002	1.161	0.015	1.1678	0.29998	1.2971	0.015	1.1613	0.59996	1.4992	0.015	1.1511
0.01555	1.0035	0.01555	0.9995	0.03111	1.0453	0.01555	1.0332	0.06222	1.072	0.01555	1.089	0.09334	1.0996	0.01555	1.1653	0.15558	1.1631	0.01555	1.1669	0.31109	1.3005	0.01555	1.1604	0.62218	1.5085	0.01555	1.1498
0.01611	1.005	0.01611	0.9995	0.03222	1.0456	0.01611	1.0329	0.06444	1.0726	0.01611	1.0881	0.09667	1.1008	0.01611	1.1644	0.16113	1.165	0.01611	1.1659	0.3222	1.3039	0.01611	1.1591	0.6444	1.5181	0.01611	1.1486
0.01666	1.006	0.01666	0.9995	0.03333	1.046	0.01666	1.0326	0.06667	1.0732	0.01666	1.0875	0.1	1.1018	0.01666	1.1631	0.16669	1.1669	0.01666	1.165	0.33331	1.3067	0.01666	1.1582	0.66662	1.5293	0.01666	1.1473
0.01722	1.0072	0.01722	0.9991	0.03444	1.0463	0.01722	1.0323	0.06889	1.0739	0.01722	1.0869	0.10334	1.103	0.01722	1.1616	0.17224	1.1684	0.01722	1.1644	0.34442	1.3095	0.01722	1.1573	0.68884	1.5423	0.01722	1.1464
0.01778	1.0081	0.01778	0.9995	0.03555	1.0466	0.01778	1.032	0.07111	1.0745	0.01777	1.0863	0.10667	1.1042	0.01778	1.1604	0.1778	1.1706	0.01778	1.1635	0.35553	1.3123	0.01777	1.156	0.71107	1.5572	0.01778	1.1449
0.01833	1.0094	0.01833	0.9991	0.03666	1.0469	0.01833	1.032	0.07333	1.0754	0.01833	1.0856	0.11	1.1055	0.01833	1.1591	0.18336	1.1721	0.01833	1.1625	0.36664	1.3147	0.01833	1.1551	0.73329	1.5758	0.01833	1.1436
0.01889	1.0103	0.01889	0.9991	0.03778	1.0472	0.01889	1.0317	0.07556	1.076	0.01889	1.085	0.11334	1.107	0.01889	1.1579	0.18891	1.1737	0.01889	1.1616	0.37775	1.3172	0.01889	1.1542	0.75551	1.6	0.01889	1.1427
0.01944	1.0112	0.01944	0.9991	0.03889	1.0475	0.01944	1.0314	0.07778	1.0766	0.01944	1.0844	0.11667	1.108	0.01944	1.1566	0.19447	1.1752	0.01944	1.1607	0.38886	1.3197	0.01944	1.1529			0.01944	1.1414
0.02	1.0125	0.02	0.9991	0.04	1.0478	0.02	1.0311	0.08	1.0773	0.02	1.0838	0.12	1.1092	0.02	1.1554	0.20003	1.1768	0.02	1.1597	0.39997	1.3219	0.02	1.152			0.02	1.1405
0.02055	1.0134	0.02055	0.9991	0.04111	1.0484	0.02055	1.0308	0.08222	1.0779	0.02055	1.0828	0.12334	1.1104	0.02055	1.1535	0.20558	1.1783	0.02055	1.1591	0.41108	1.3244	0.02055	1.1511			0.02055	1.1393
0.02111	1.014	0.02111	0.9991	0.04222	1.0487	0.02111	1.0308	0.08444	1.0782	0.02111	1.0822	0.12667	1.1117	0.02111	1.1523	0.21114	1.1799	0.02111	1.1582	0.4222	1.3265	0.02111	1.1501			0.02111	1.1383
0.02166	1.015	0.02166	0.9988	0.04333	1.0491	0.02166	1.0305	0.08667	1.0791	0.02166	1.0816	0.13	1.1126	0.02166	1.1507	0.21669	1.1811	0.02166	1.1576	0.43331	1.329	0.02166	1.1495			0.02166	1.1368
0.02222	1.0156	0.02222	0.9988	0.04444	1.0494	0.02222	1.0301	0.08889	1.0794	0.02222	1.081	0.13334	1.1139	0.02222	1.1492	0.22225	1.1827	0.02222	1.1566	0.44442	1.3312	0.02222	1.1486			0.02222	1.1359
0.02277	1.0165	0.02277	0.9988	0.04555	1.0497	0.02277	1.0298	0.09111	1.0801	0.02277	1.0804	0.13667	1.1151	0.02277	1.1476	0.22781	1.1839	0.02277	1.156	0.45553	1.3333	0.02277	1.1476			0.02277	1.1346
0.02333	1.0171	0.02333	0.9985	0.04666	1.05	0.02333	1.0295	0.09333	1.0807	0.02333	1.0797	0.14	1.1163	0.02333	1.1458	0.23336	1.1855	0.02333	1.1551	0.46664	1.3358	0.02333	1.1467			0.02333	1.1337
0.02389	1.0177	0.02389	0.9985	0.04777	1.0503	0.02389	1.0292	0.09556	1.0813	0.02389	1.0791	0.14334	1.1176	0.02389	1.1442	0.23892	1.187	0.02389	1.1545	0.47775	1.338	0.02388	1.1458			0.02389	1.1325
0.02444	1.0187	0.02444	0.9985	0.04889	1.0506	0.02444	1.0289	0.09778	1.0819	0.02444	1.0785	0.14667	1.1185	0.02444	1.143	0.24448	1.1883	0.02444	1.1532	0.48886	1.3402	0.02444	1.1449			0.02444	1.1312
0.025	1.0193	0.025	0.9985	0.05	1.0509	0.025	1.0286	0.1	1.0825	0.025	1.0779	0.15	1.1197	0.025	1.1414	0.25003	1.1895	0.025	1.1526	0.49997	1.3423	0.025	1.1439			0.025	1.1297
0.02555	1.0202	0.02555	0.9982	0.05111	1.0515	0.02555	1.0283	0.10222	1.0835	0.02555	1.0773	0.15334	1.1207	0.02555	1.1399	0.25559	1.1907	0.02555	1.1517	0.51108	1.3448	0.02555	1.1433			0.02555	1.1287
0.02611	1.0208	0.02611	0.9982	0.05222	1.0518	0.02611	1.0277	0.10444	1.0841	0.02611	1.0766	0.15667	1.1219	0.02611	1.1383	0.26114	1.1923	0.02611	1.1511	0.52219	1.347	0.02611	1.1424			0.02611	1.1275
0.02666	1.0215	0.02666	0.9982	0.05333	1.0522	0.02666	1.0277	0.10667	1.0847	0.02666	1.076	0.16	1.1232	0.02666	1.1368	0.2667	1.1938	0.02666	1.1504	0.5333	1.3495	0.02666	1.1414			0.02666	1.1263
0.02722	1.0221	0.02722	0.9979	0.05444	1.0525	0.02722	1.0274	0.10889	1.085	0.02722	1.0757	0.16334	1.1244	0.02722	1.1356	0.27226	1.1951	0.02722	1.1495	0.54441	1.3519	0.02722	1.1408			0.02722	1.125
0.02777	1.0224	0.02777	0.9979	0.05555	1.0528	0.02777	1.027	0.11111	1.0856	0.02777	1.0748	0.16667	1.1253	0.02777	1.1343	0.27781	1.1963	0.02777	1.1486	0.55552	1.3541	0.02777	1.1399			0.02777	1.1235
0.02833	1.023	0.02833	0.9979	0.05666	1.0528	0.02833	1.0267	0.11333	1.0863	0.02833	1.0742	0.17	1.1263	0.02833	1.1331	0.28337	1.1976	0.02833	1.148	0.56663	1.3566	0.02833	1.139			0.02833	1.1219
0.02889	1.0236	0.02889	0.9979	0.05777	1.0531	0.02889	1.0264	0.11556	1.0869	0.02888	1.0735	0.17334	1.1275	0.02889	1.1318	0.28893	1.1988	0.02889	1.1473	0.57774	1.3591	0.02888	1.1377			0.02889	1.1207
0.02944	1.0243	0.02944	0.9976	0.05889	1.0534	0.02944	1.0261	0.11778	1.0875	0.02944	1.0732	0.17667	1.1284	0.02944	1.1306	0.29448	1.2	0.02944	1.1464	0.58885	1.3616	0.02944	1.1371			0.02944	1.1191
0.03	1.0246	0.03	0.9976	0.06	1.0537	0.03	1.0258	0.12	1.0881	0.03	1.0726	0.18	1.1294	0.03	1.129	0.30004	1.2016	0.03	1.1455	0.59996	1.364	0.03	1.1362			0.03	1.1176
0.03055	1.0252	0.03055	0.9976	0.06111	1.054	0.03055	1.0255	0.12222	1.0884	0.03055	1.072	0.18334	1.1306	0.03055	1.1278	0.30559	1.2028	0.03055	1.1449	0.61107	1.3668	0.03055	1.1352			0.03055	1.116
0.03111	1.0258	0.03111	0.9973	0.06222	1.0543	0.03111	1.0255	0.12444	1.089	0.03111	1.0714	0.18667	1.1315	0.03111	1.1266	0.31115	1.2041	0.03111	1.1439	0.62218	1.3693	0.03111	1.1343			0.03111	1.1142
0.03166	1.0261	0.03166	0.9973	0.06333	1.0546	0.03166	1.0252	0.12667	1.0897	0.03166	1.0711	0.19	1.1325	0.03166	1.1256	0.31671	1.2053	0.03166	1.143	0.63329	1.3718	0.03166	1.1337			0.03166	1.1126
0.03222	1.0267	0.03222	0.9973	0.06444	1.0546	0.03222	1.0249	0.12889	1.0903	0.03222	1.0704	0.19334	1.1334	0.03222	1.1244	0.32226	1.2065	0.03222	1.1424	0.6444	1.3746	0.03222	1.1328			0.03222	1.1108
0.03277	1.027	0.03277	0.997	0.06555	1.0553	0.03277	1.0246	0.13111	1.0912	0.03277	1.0698	0.19667	1.1343	0.03277	1.1232	0.32782	1.2078	0.03277	1.1414	0.65551	1.3774	0.03277	1.1318			0.03277	1.1089
0.03333	1.028	0.03333	0.997	0.06666	1.0553	0.03333	1.0243	0.13333	1.0918	0.03333	1.0695	0.2	1.1352	0.03333	1.1216	0.33338	1.2093	0.03333	1.1405	0.66662	1.3802	0.03333	1.1309			0.03333	1.1073
0.03388	1.0283	0.03388	0.9967	0.06777	1.0556	0.03388	1.0239	0.13556	1.0925	0.03388	1.0689	0.20334	1.1362	0.03388	1.1207	0.33893	1.2106	0.03388	1.1399	0.67773	1.3833	0.03388	1.1297			0.03388	1.1055
0.03444	1.0289	0.03444	0.9967	0.06889	1.0559	0.03444	1.0236	0.13778	1.0928	0.03444	1.0686	0.20667	1.1368	0.03444	1.1194	0.34449	1.2118	0.03444	1.139	0.68884	1.386	0.03444	1.1287			0.03444	1.1042
0.035	1.0292	0.035	0.9967	0.07	1.0562	0.035	1.0233	0.14	1.0934	0.03499	1.068	0.21	1.138	0.035	1.1182	0.35004	1.2131	0.035	1.1377	0.69996	1.3888	0.03499	1.1278			0.035	1.1027
0.03555	1.0295	0.03555	0.9967	0.07111	1.0562	0.03555	1.0233	0.14222	1.094	0.03555	1.067	0.21334	1.1387	0.03555	1.117	0.3556	1.2143	0.03555	1.1371	0.71107	1.3922	0.03555	1.1269			0.03555	1.1015
0.03611	1.0298	0.03611	0.996	0.07222	1.0565	0.03611	1.023	0.14444	1.0946	0.03611	1.0667	0.21667	1.1396	0.03611	1.116	0.36116	1.2155	0.03611	1.1362	0.72218	1.3953	0.0361	1.1256			0.03611	1.1002
0.03666	1.0305	0.03666	0.996	0.07333	1.0568	0.03666	1.0227	0.14667	1.0953	0.03666	1.0661	0.22	1.1402	0.03666	1.1148	0.36671	1.2171	0.03666	1.1352	0.73329	1.3988	0.03666	1.1247			0.03666	1.0993
0.03722	1.0308	0.03722	0.9957	0.07444	1.0571	0.03722	1.0224	0.14889	1.0959	0.03722	1.0658	0.22334	1.1411	0.03722	1.1132	0.37227	1.2183	0.03722	1.1343	0.7444	1.4022	0.03722	1.1238			0.03722	1.0977
0.03777	1.0311	0.03777	0.9957	0.07555	1.0574	0.03777	1.0221	0.15111	1.0962	0.03777	1.0652	0.22667	1.1418	0.03777	1.1123	0.37783	1.2196	0.03777	1.1334	0.75551	1.4059	0.03777	1.1222			0.03777	1.0968
0.03833	1.0314	0.03833	0.9954	0.07666	1.0574	0.03833	1.0218	0.15333	1.0968	0.03833	1.0649	0.23	1.1424	0.03833	1.1114	0.38338	1.2208	0.03833	1.1325	0.76662	1.4096	0.03833	1.121			0.03833	1.0956
0.03888	1.032	0.03888	0.9954	0.07777	1.0577	0.03888	1.0218	0.15556	1.0974	0.03888	1.0642	0.23334	1.1433	0.03888	1.1104	0.38894	1.222	0.03888	1.1315	0.77773	1.4136	0.03888	1.1201			0.03888	1.0946
0.03944	1.0323	0.03944	0.9954	0.07889	1.058	0.03944	1.0215	0.15778	1.098	0.03944	1.0639	0.23667	1.1439	0.03944	1.1095	0.39449	1.2233	0.03944	1.1306	0.78884	1.4174	0.03944	1.1188			0.03944	1.0937
0.03999	1.0326	0.03999	0.9951	0.08	1.0584	0.03999	1.0212	0.16	1.0984	0.03999	1.0633	0.24	1.1445	0.03999	1.1086	0.40005	1.2248	0.03999	1.1294	0.79995	1.422	0.03999	1.1176			0.03999	1.0928
0.04055	1.0329	0.04055	0.9951	0.08111	1.0584	0.04055	1.0208	0.16222	1.0993	0.04055	1.063	0.24334	1.1452	0.04055	1.1077	0.40561	1.2258	0.04055	1.1284	0.81106	1.4264	0.04055	1.116			0.04055	1.0918
0.04111	1.0332	0.04111	0.9948	0.08222	1.0587	0.04111	1.0205	0.16444	1.0999	0.0411	1.0624	0.24667	1.1461	0.04111	1.1064	0.41116	1.2273	0.04111	1.1272	0.82217	1.431	0.0411	1.1148			0.04111	1.0906
0.04166	1.0336	0.04166	0.9948	0.08333	1.0593	0.04166	1.0205	0.16667	1.1005	0.04166	1.0621	0.25	1.1467	0.04166	1.1055	0.41672	1.2282	0.04166	1.1263	0.83328	1.436	0.04166	1.1132			0.04166	1.0897
0.04222	1.0339	0.04222	0.9948	0.08444	1.0596	0.04222	1.0199	0.16889	1.1011	0.04222	1.0615	0.25334	1.1473	0.04222	1.1046	0.42228	1.2298	0.04222	1.125	0.84439	1.4415	0.04222	1.1117			0.04222	1.0887
0.04277	1.0342	0.04277	0.9945	0.08555	1.0596	0.04277	1.0196	0.17111	1.1015	0.04277	1.0611	0.25667	1.148	0.04277	1.1039	0.42783	1.2307	0.04277	1.1241	0.8555	1.4474	0.04277	1.1101			0.04277	1.0878
0.04333	1.0345	0.04333	0.9945	0.08666	1.0599	0.04333	1.0196	0.17333	1.1021	0.04333	1.0605	0.26	1.1486	0.04333	1.103	0.43339	1.232	0.04333	1.1228	0.86661	1.4536	0.04333	1.1086			0.04333	1.0869
0.04388	1.0348	0.04388	0.9945	0.08777	1.0602	0.04388	1.0193	0.17556	1.1027	0.04388	1.0602	0.26334	1.1492	0.04388	1.1021	0.43894	1.2335	0.04388	1.1213	0.87772	1.4601	0.04388	1.107			0.04388	1.0863
0.04444	1.0351	0.04444	0.9942	0.08889	1.0602	0.04444	1.019	0.17778	1.1033	0.04444	1.0599	0.26667	1.1498	0.04444	1.1015	0.4445	1.2348	0.04444	1.1201	0.88883	1.4676	0.04444	1.1055			0.04444	1.0853
0.04499	1.0357	0.04499	0.9942	0.09	1.0605	0.04499	1.0187	0.18	1.1039	0.04499	1.059	0.27	1.1504	0.04499	1.1008	0.45006	1.236	0.04499	1.1188	0.89994	1.476	0.04499	1.1042			0.04499	1.0844
0.04555	1.036	0.04555	0.9939	0.09111	1.0608	0.04555	1.0184	0.18222	1.1042	0.04555	1.0587	0.27334	1.1511	0.04555	1.0999	0.45561	1.2375	0.04555	1.1176	0.91105	1.4856	0.04555	1.103			0.04555	1.0838
0.04611	1.0363	0.04611	0.9939	0.09222	1.0608	0.04611	1.0184	0.18444	1.1049	0.0461	1.0584	0.27667	1.1517	0.04611	1.0993	0.46117	1.2388	0.04611	1.1163	0.92216	1.4961	0.0461	1.1021			0.04611	1.0825
0.04666	1.0367	0.04666	0.9936	0.09333	1.0611	0.04666	1.0181	0.18667	1.1055	0.04666	1.0577	0.28	1.1523	0.04666	1.098	0.46673	1.2403	0.04666	1.1148	0.92772	1.502	0.04666	1.1008			0.04666	1.0819
0.04722	1.0367	0.04722	0.9936	0.09444	1.0615	0.04722	1.0177	0.18889	1.1058	0.04721	1.0574	0.28334	1.1529	0.04722	1.0974	0.47228	1.2416	0.04722	1.1129			0.04721	1.0999			0.04722	1.081
0.04777	1.037	0.04777	0.9933	0.09555	1.0615	0.04777	1.0174	0.19111	1.1067	0.04777	1.0571	0.28667	1.1538	0.04777	1.0968	0.47784	1.2428	0.04777	1.1114			0.04777	1.099			0.04777	1.0804
0.04833	1.0373	0.04833	0.9933	0.09666	1.0618	0.04833	1.0174	0.19333	1.1073	0.04833	1.0565	0.29	1.1545	0.04833	1.0962	0.48339	1.2441	0.04833	1.1101			0.04833	1.0977			0.04833	1.0797
0.04888	1.0376	0.04888	0.9933	0.09777	1.0618	0.04888	1.0171	0.19556	1.108	0.04888	1.0562	0.29334	1.1548	0.04888	1.0953	0.48895	1.2456	0.04888	1.1086			0.04888	1.0968			0.04888	1.0788
0.04944	1.0379	0.04944	0.9929	0.09888	1.0621	0.04944	1.0168	0.19778	1.1083	0.04944	1.0559	0.29667	1.1554	0.04944	1.0946	0.49451	1.2468	0.04944	1.1073			0.04944	1.0959			0.04944	1.0782
0.04999	1.0382	0.04999	0.9929	0.09999	1.0624	0.04999	1.0165	0.2	1.1089	0.04999	1.0553	0.30001	1.156	0.04999	1.094	0.50006	1.2484	0.04999	1.1061			0.04999	1.0949			0.04999	1.0773
0.05055	1.0382	0.05055	0.9926	0.1011	1.0624	0.05055	1.0165	0.20222	1.1095	0.05055	1.0549	0.30334	1.1566	0.05055	1.0934	0.50562	1.25	0.05055	1.1049			0.05055	1.094			0.05055	1.0766
0.0511	1.0385	0.0511	0.9926	0.10222	1.0627	0.0511	1.0162	0.20444	1.1101	0.0511	1.0546	0.30667	1.1573	0.0511	1.0928	0.51118	1.2512	0.0511	1.1039			0.0511	1.0931			0.0511	1.076
0.05166	1.0388	0.05166	0.9926	0.10333	1.0627	0.05166	1.0159	0.20667	1.1104	0.05166	1.0543	0.31001	1.1579	0.05166	1.0918	0.51673	1.2527	0.05166	1.1027			0.05166	1.0925			0.05166	1.0748
0.05222	1.0391	0.05222	0.9923	0.10444	1.063	0.05222	1.0159	0.20889	1.1111	0.05221	1.0537	0.31334	1.1582	0.05222	1.0912	0.52229	1.254	0.05222	1.1018			0.05221	1.0915			0.05222	1.0742
0.05277	1.0394	0.05277	0.9923	0.10555	1.0633	0.05277	1.0156	0.21111	1.1114	0.05277	1.0534	0.31667	1.1588	0.05277	1.0903	0.52784	1.2552	0.05277	1.1008			0.05277	1.0903			0.05277	1.0735
0.05333	1.0394	0.05333	0.992	0.10666	1.0633	0.05333	1.0153	0.21333	1.112	0.05333	1.0531	0.32001	1.1594	0.05333	1.0897	0.5334	1.2568	0.05333	1.0999			0.05332	1.0897			0.05333	1.0729
0.05388	1.0398	0.05388	0.992	0.10777	1.0636	0.05388	1.015	0.21556	1.1126	0.05388	1.0528	0.32334	1.16	0.05388	1.089	0.53896	1.2577	0.05388	1.099			0.05388	1.0887			0.05388	1.0723
0.05444	1.0401	0.05444	0.992	0.10888	1.0636	0.05444	1.015	0.21778	1.1129	0.05444	1.0525	0.32667	1.1604	0.05444	1.0884	0.54451	1.2589	0.05444	1.0977			0.05444	1.0881			0.05444	1.0714
0.05499	1.0401	0.05499	0.9917	0.10999	1.0639	0.05499	1.0146	0.22	1.1135	0.05499	1.0518	0.33001	1.161	0.05499	1.0878	0.55007	1.2599	0.05499	1.0971			0.05499	1.0872			0.05499	1.0708
0.05555	1.0404	0.05555	0.9917	0.1111	1.0642	0.05555	1.0146	0.22222	1.1139	0.05555	1.0512	0.33334	1.1619	0.05555	1.0875	0.55563	1.2608	0.05555	1.0962			0.05555	1.0866			0.05555	1.0701
0.0561	1.0407	0.0561	0.9914	0.11222	1.0642	0.0561	1.0143	0.22444	1.1148	0.0561	1.0509	0.33667	1.1625	0.0561	1.0869	0.56118	1.262	0.0561	1.0953			0.0561	1.0859			0.0561	1.0695
0.05666	1.0407	0.05666	0.9914	0.11333	1.0646	0.05666	1.014	0.22667	1.1151	0.05666	1.0503	0.34001	1.1628	0.05666	1.0863	0.56674	1.263	0.05666	1.0946			0.05666	1.085			0.05666	1.0689
0.05721	1.041	0.05721	0.9911	0.11444	1.0649	0.05721	1.0137	0.22889	1.1157	0.05721	1.05	0.34334	1.1635	0.05721	1.0856	0.5723	1.2642	0.05721	1.0937			0.05721	1.0844			0.05721	1.0683
0.05777	1.0413	0.05777	0.9911	0.11555	1.0649	0.05777	1.0137	0.23111	1.1163	0.05777	1.0497	0.34667	1.1641	0.05777	1.085	0.57785	1.2651	0.05777	1.0931			0.05777	1.0838			0.05777	1.0677
0.05833	1.0413	0.05833	0.9911	0.11666	1.0652	0.05833	1.0134	0.23333	1.1166	0.05832	1.0494	0.35001	1.1644	0.05833	1.0844	0.58341	1.2658	0.05833	1.0921			0.05832	1.0825			0.05833	1.0667
0.05888	1.0416	0.05888	0.9908	0.11777	1.0652	0.05888	1.0131	0.23556	1.117	0.05888	1.0491	0.35334	1.165	0.05888	1.0838	0.58896	1.2667	0.05888	1.0915			0.05888	1.0819			0.05888	1.0661
0.05944	1.0419	0.05944	0.9908	0.11888	1.0655	0.05944	1.0131	0.23778	1.1176	0.05944	1.0487	0.35667	1.1656	0.05944	1.0835	0.59452	1.2676	0.05944	1.0906			0.05943	1.0813			0.05944	1.0652
0.05999	1.0419	0.05999	0.9905	0.11999	1.0655	0.05999	1.0128	0.24	1.1179	0.05999	1.0484	0.36001	1.1659	0.05999	1.0825	0.60008	1.2686	0.05999	1.0897			0.05999	1.0807			0.05999	1.0646
0.06055	1.0422	0.06055	0.9905	0.1211	1.0658	0.06055	1.0125	0.24222	1.1185	0.06055	1.0478	0.36334	1.1666	0.06055	1.0819	0.60563	1.2692	0.06055	1.089			0.06055	1.0801			0.06055	1.0639
0.0611	1.0425	0.0611	0.9905	0.12221	1.0658	0.0611	1.0125	0.24444	1.1188	0.0611	1.0475	0.36667	1.1672	0.0611	1.0813	0.61119	1.2701	0.0611	1.0884			0.0611	1.0794			0.0611	1.0633
0.06166	1.0425	0.06166	0.9902	0.12333	1.0661	0.06166	1.0119	0.24667	1.1194	0.06166	1.0472	0.37001	1.1675	0.06166	1.0807	0.61675	1.271	0.06166	1.0875			0.06166	1.0788			0.06166	1.0627
0.06221	1.0429	0.06221	0.9902	0.12444	1.0664	0.06221	1.0119	0.24889	1.1197	0.06221	1.0469	0.37334	1.1681	0.06221	1.0804	0.6223	1.272	0.06221	1.0869			0.06221	1.0782			0.06221	1.0621
0.06277	1.0429	0.06277	0.9898	0.12555	1.0664	0.06277	1.0115	0.25111	1.1201	0.06277	1.0466	0.37667	1.1687	0.06277	1.0797	0.62786	1.2729	0.06277	1.0863			0.06277	1.0776			0.06277	1.0615
0.06333	1.0432	0.06333	0.9898	0.12666	1.0667	0.06333	1.0112	0.25333	1.1204	0.06332	1.0463	0.38001	1.169	0.06333	1.0791	0.63341	1.2738	0.06333	1.0856			0.06332	1.077			0.06333	1.0608
0.06388	1.0438	0.06388	0.9898	0.12777	1.0667	0.06388	1.0112	0.25556	1.121	0.06388	1.046	0.38334	1.17	0.06388	1.0788	0.63897	1.2744	0.06388	1.085			0.06388	1.0763			0.06388	1.0605
0.06444	1.0438	0.06444	0.9895	0.12888	1.0673	0.06444	1.0109	0.25778	1.1213	0.06443	1.0456	0.38667	1.1706	0.06444	1.0782	0.64453	1.2751	0.06444	1.0844			0.06443	1.0757			0.06444	1.0596
0.06499	1.0441	0.06499	0.9895	0.12999	1.0673	0.06499	1.0109	0.26	1.1216	0.06499	1.0453	0.39001	1.1709	0.06499	1.0776	0.65008	1.276	0.06499	1.0838			0.06499	1.0748			0.06499	1.0587
0.06555	1.0441	0.06555	0.9892	0.1311	1.0677	0.06555	1.0106	0.26222	1.1219	0.06555	1.0447	0.39334	1.1715	0.06555	1.0773	0.65564	1.2769	0.06555	1.0828			0.06554	1.0742			0.06555	1.0584
0.0661	1.0444	0.0661	0.9892	0.13221	1.068	0.0661	1.0103	0.26444	1.1228	0.0661	1.0447	0.39667	1.1721	0.0661	1.0766	0.6612	1.2775	0.0661	1.0822			0.0661	1.0735			0.0661	1.0577
0.06666	1.0444	0.06666	0.9889	0.13333	1.068	0.06666	1.0103	0.26667	1.1232	0.06666	1.0441	0.40001	1.1724	0.06666	1.0763	0.66675	1.2785	0.06666	1.0816			0.06666	1.0729			0.06666	1.0571
0.06721	1.0447	0.06721	0.9889	0.13444	1.0683	0.06721	1.01	0.26889	1.1235	0.06721	1.0438	0.40334	1.1731	0.06721	1.0757	0.67231	1.2791	0.06721	1.081			0.06721	1.0726			0.06721	1.0565
0.06777	1.0447	0.06777	0.9889	0.13555	1.0683	0.06777	1.0097	0.27111	1.1238	0.06777	1.0432	0.40667	1.1734	0.06777	1.0748	0.67786	1.28	0.06777	1.0804			0.06777	1.072			0.06777	1.0559
0.06832	1.045	0.06832	0.9883	0.13666	1.0686	0.06832	1.0097	0.27333	1.1241	0.06832	1.0429	0.41001	1.174	0.06832	1.0745	0.68342	1.281	0.06832	1.0797			0.06832	1.0714			0.06832	1.0553
0.06888	1.045	0.06888	0.9883	0.13777	1.0686	0.06888	1.0094	0.27556	1.1244	0.06888	1.0425	0.41334	1.1746	0.06888	1.0739	0.68898	1.2816	0.06888	1.0791			0.06888	1.0708			0.06888	1.0546
0.06944	1.0453	0.06944	0.988	0.13888	1.0689	0.06944	1.0094	0.27778	1.125	0.06943	1.0422	0.41667	1.1749	0.06944	1.0735	0.69453	1.2825	0.06944	1.0785			0.06943	1.0701			0.06944	1.054
0.06999	1.0456	0.06999	0.988	0.13999	1.0689	0.06999	1.0091	0.28	1.125	0.06999	1.0419	0.42001	1.1755	0.06999	1.0729	0.70009	1.2831	0.06999	1.0779			0.06999	1.0698			0.06999	1.0537
0.07055	1.0456	0.07055	0.988	0.1411	1.0692	0.07055	1.0088	0.28222	1.1256	0.07054	1.0416	0.42334	1.1759	0.07055	1.0723	0.70565	1.2841	0.07055	1.0776			0.07054	1.0692			0.07055	1.0531
0.0711	1.0456	0.0711	0.9877	0.14221	1.0695	0.0711	1.0088	0.28444	1.1259	0.0711	1.0413	0.42667	1.1765	0.0711	1.072	0.7112	1.2847	0.0711	1.077			0.0711	1.0686			0.0711	1.0525
0.07166	1.046	0.07166	0.9877	0.14332	1.0695	0.07166	1.0088	0.28667	1.1263	0.07166	1.041	0.43001	1.1768	0.07166	1.0714	0.71676	1.2856	0.07166	1.0763			0.07165	1.068			0.07166	1.0522
0.07221	1.046	0.07221	0.9874	0.14444	1.0698	0.07221	1.0084	0.28889	1.1266	0.07221	1.0407	0.43334	1.1777	0.07221	1.0711	0.72231	1.2862	0.07221	1.0757			0.07221	1.0677			0.07221	1.0512
0.07277	1.0463	0.07277	0.9874	0.14555	1.0698	0.07277	1.0081	0.29111	1.1269	0.07277	1.0404	0.43667	1.178	0.07277	1.0704	0.72787	1.2872	0.07277	1.0748			0.07277	1.0667			0.07277	1.0506
0.07332	1.0463	0.07332	0.9874	0.14666	1.0701	0.07332	1.0081	0.29333	1.1272	0.07332	1.0401	0.44001	1.1786	0.07332	1.0701	0.73343	1.2881	0.07332	1.0745			0.07332	1.0661			0.07332	1.0503
0.07388	1.0466	0.07388	0.9871	0.14777	1.0701	0.07388	1.0078	0.29556	1.1275	0.07388	1.0398	0.44334	1.1793	0.07388	1.0695	0.73898	1.289	0.07388	1.0739			0.07388	1.0658			0.07388	1.0497
0.07443	1.0466	0.07443	0.9871	0.14888	1.0704	0.07443	1.0075	0.29778	1.1278	0.07443	1.0394	0.44667	1.1796	0.07443	1.0692	0.74454	1.2896	0.07443	1.0732			0.07443	1.0652			0.07443	1.0491
0.07499	1.0466	0.07499	0.9871	0.14999	1.0704	0.07499	1.0075	0.3	1.1281	0.07499	1.0391	0.45001	1.1802	0.07499	1.0689	0.7501	1.2903	0.07499	1.0726			0.07499	1.0646			0.07499	1.0487
0.07555	1.0469	0.07555	0.9867	0.1511	1.0708	0.07555	1.0072	0.30222	1.1284	0.07554	1.0388	0.45334	1.1805	0.07555	1.0683	0.75565	1.2912	0.07555	1.0723			0.07554	1.0642			0.07555	1.0481
0.0761	1.0469	0.0761	0.9867	0.15221	1.0711	0.0761	1.0072	0.30444	1.1287	0.0761	1.0385	0.45667	1.1811	0.0761	1.068	0.76121	1.2918	0.0761	1.0717			0.0761	1.0636			0.0761	1.0478
0.07666	1.0472	0.07666	0.9864	0.15332	1.0711	0.07666	1.0069	0.30667	1.129	0.07665	1.0382	0.46001	1.1814	0.07666	1.067	0.76676	1.2927	0.07666	1.0714			0.07665	1.063			0.07666	1.0472
0.07721	1.0472	0.07721	0.9864	0.15443	1.0714	0.07721	1.0069	0.30889	1.1294	0.07721	1.0379	0.46334	1.1821	0.07721	1.0667	0.77232	1.2934	0.07721	1.0708			0.07721	1.0627			0.07721	1.0469
0.07777	1.0475	0.07777	0.9864	0.15554	1.0714	0.07777	1.0066	0.31111	1.1297	0.07777	1.0376	0.46667	1.1824	0.07777	1.0661	0.77788	1.2943	0.07777	1.0701			0.07776	1.0621			0.07777	1.0463
0.07832	1.0475	0.07832	0.9861	0.15666	1.0717	0.07832	1.0066	0.31333	1.1303	0.07832	1.0373	0.47001	1.183	0.07832	1.0658	0.78343	1.2949	0.07832	1.0698			0.07832	1.0618			0.07832	1.046
0.07888	1.0478	0.07888	0.9861	0.15777	1.0717	0.07888	1.0063	0.31556	1.1306	0.07888	1.037	0.47334	1.1833	0.07888	1.0655	0.78899	1.2961	0.07888	1.0692			0.07888	1.0611			0.07888	1.0453
0.07943	1.0478	0.07943	0.9861	0.15888	1.072	0.07943	1.006	0.31778	1.1309	0.07943	1.0367	0.47668	1.1839	0.07943	1.0649	0.79455	1.2968	0.07943	1.0686			0.07943	1.0605			0.07943	1.045
0.07999	1.0478	0.07999	0.9858	0.15999	1.072	0.07999	1.006	0.32	1.1312	0.07999	1.0363	0.48001	1.1842	0.07999	1.0646	0.8001	1.2977	0.07999	1.0683			0.07999	1.0602			0.07999	1.0444
0.08055	1.0481	0.08055	0.9858	0.1611	1.0723	0.08055	1.006	0.32222	1.1315	0.08054	1.036	0.48334	1.1848	0.08055	1.0639	0.80566	1.2983	0.08055	1.0677			0.08054	1.0596			0.08055	1.0441
0.0811	1.0481	0.0811	0.9855	0.16221	1.0723	0.0811	1.0057	0.32444	1.1318	0.0811	1.0354	0.48667	1.1855	0.0811	1.0636	0.81121	1.2992	0.0811	1.067			0.0811	1.059			0.0811	1.0438
0.08166	1.0484	0.08166	0.9855	0.16332	1.0726	0.08166	1.0057	0.32667	1.1321	0.08165	1.0351	0.49001	1.1861	0.08166	1.0633	0.81677	1.2999	0.08166	1.0664			0.08165	1.0584			0.08166	1.0429
0.08221	1.0484	0.08221	0.9852	0.16443	1.0726	0.08221	1.0053	0.32889	1.1321	0.08221	1.0348	0.49334	1.1864	0.08221	1.063	0.82233	1.3008	0.08221	1.0661			0.08221	1.0577			0.08221	1.0425
0.08277	1.0484	0.08277	0.9852	0.16554	1.0729	0.08277	1.0053	0.33111	1.1328	0.08277	1.0345	0.49667	1.187	0.08277	1.0624	0.82788	1.3014	0.08277	1.0655			0.08276	1.0574			0.08277	1.0422
0.08332	1.0487	0.08332	0.9852	0.16665	1.0729	0.08332	1.005	0.33333	1.1331	0.08332	1.0345	0.50001	1.1873	0.08332	1.0621	0.83344	1.3023	0.08332	1.0652			0.08332	1.0571			0.08332	1.0419
0.08388	1.0487	0.08388	0.9849	0.16777	1.0732	0.08388	1.0047	0.33556	1.1331	0.08388	1.0342	0.50334	1.1879	0.08388	1.0618	0.839	1.303	0.08388	1.0646			0.08387	1.0565			0.08388	1.0413
0.08443	1.0487	0.08443	0.9849	0.16888	1.0735	0.08443	1.0047	0.33778	1.1334	0.08443	1.0339	0.50668	1.1883	0.08443	1.0611	0.84455	1.3042	0.08443	1.0642			0.08443	1.0562			0.08443	1.041
0.08499	1.0491	0.08499	0.9849	0.16999	1.0735	0.08499	1.0041	0.34	1.1337	0.08499	1.0336	0.51001	1.1889	0.08499	1.0608	0.85011	1.3051	0.08499	1.0636			0.08499	1.0556			0.08499	1.0407
0.08554	1.0491	0.08554	0.9846	0.1711	1.0739	0.08554	1.0041	0.34222	1.134	0.08554	1.0332	0.51334	1.1895	0.08554	1.0605	0.85566	1.3058	0.08554	1.0633			0.08554	1.0553			0.08554	1.0401
0.0861	1.0491	0.0861	0.9846	0.17221	1.0739	0.0861	1.0038	0.34444	1.1343	0.0861	1.0329	0.51668	1.1898	0.0861	1.0599	0.86122	1.3067	0.0861	1.0627			0.0861	1.0546			0.0861	1.0398
0.08666	1.0494	0.08666	0.9846	0.17332	1.0739	0.08666	1.0038	0.34667	1.1346	0.08665	1.0326	0.52001	1.1901	0.08666	1.0596	0.86678	1.3073	0.08666	1.0624			0.08665	1.054			0.08666	1.0394
0.08721	1.0494	0.08721	0.9843	0.17443	1.0742	0.08721	1.0035	0.34889	1.1349	0.08721	1.0323	0.52334	1.1907	0.08721	1.059	0.87233	1.3082	0.08721	1.0621			0.08721	1.0537			0.08721	1.0391
0.08777	1.0494	0.08777	0.9843	0.17554	1.0745	0.08777	1.0035	0.35111	1.1352	0.08776	1.032	0.52668	1.191	0.08777	1.0587	0.87789	1.3092	0.08777	1.0615			0.08776	1.0531			0.08777	1.0388
0.08832	1.0497	0.08832	0.984	0.17665	1.0745	0.08832	1.0032	0.35333	1.1352	0.08832	1.0317	0.53001	1.1917	0.08832	1.058	0.88345	1.3098	0.08832	1.0611			0.08832	1.0528			0.08832	1.0382
0.08888	1.0497	0.08888	0.984	0.17777	1.0751	0.08888	1.0032	0.35556	1.1356	0.08888	1.0314	0.53334	1.192	0.08888	1.0577	0.889	1.3107	0.08888	1.0608			0.08887	1.0525			0.08888	1.0379
0.08943	1.0497	0.08943	0.984	0.17888	1.0751	0.08943	1.0029	0.35778	1.1359	0.08943	1.0314	0.53668	1.1926	0.08943	1.0574	0.89456	1.312	0.08943	1.0602			0.08943	1.0518			0.08943	1.0376
0.08999	1.05	0.08999	0.9836	0.17999	1.0754	0.08999	1.0029	0.36	1.1362	0.08999	1.0311	0.54001	1.1932	0.08999	1.0568	0.90011	1.3126	0.08999	1.0599			0.08998	1.0512			0.08999	1.0373
0.09054	1.05	0.09054	0.9836	0.1811	1.0754	0.09054	1.0026	0.36222	1.1365	0.09054	1.0308	0.54334	1.1938	0.09054	1.0565	0.90567	1.3135	0.09054	1.059			0.09054	1.0506			0.09054	1.037
0.0911	1.05	0.0911	0.9833	0.18221	1.0757	0.0911	1.0026	0.36444	1.1368	0.0911	1.0305	0.54668	1.1941	0.0911	1.0562	0.91123	1.3144	0.0911	1.0587			0.0911	1.0503			0.0911	1.0367
0.09166	1.05	0.09166	0.9833	0.18332	1.0757	0.09166	1.0022	0.36667	1.1371	0.09165	1.0301	0.55001	1.1948	0.09166	1.0559	0.91678	1.3151	0.09166	1.0584			0.09165	1.0497			0.09166	1.0363
0.09221	1.0503	0.09221	0.9833	0.18443	1.076	0.09221	1.0022	0.36889	1.1374	0.09221	1.0298	0.55334	1.1951	0.09221	1.0553	0.92234	1.316	0.09221	1.0577			0.09221	1.0494			0.09221	1.036
0.09277	1.0503	0.09277	0.983	0.18554	1.0763	0.09277	1.0022	0.37111	1.1374	0.09276	1.0298	0.55668	1.1954	0.09277	1.0553	0.9279	1.3169	0.09277	1.0574			0.09276	1.0491			0.09277	1.0354
0.09332	1.0503	0.09332	0.983	0.18665	1.0763	0.09332	1.0019	0.37333	1.138	0.09332	1.0295	0.56001	1.196	0.09332	1.0546	0.93345	1.3178	0.09332	1.0571			0.09332	1.0484			0.09332	1.0351
0.09388	1.0506	0.09388	0.983	0.18777	1.0763	0.09388	1.0016	0.37556	1.1383	0.09387	1.0292	0.56334	1.1963	0.09388	1.0543	0.93901	1.3188	0.09388	1.0565			0.09387	1.0481			0.09388	1.0348
0.09443	1.0506	0.09443	0.9827	0.18888	1.0766	0.09443	1.0016	0.37778	1.1387	0.09443	1.0289	0.56668	1.1969	0.09443	1.054	0.94456	1.32	0.09443	1.0562			0.09443	1.0475			0.09443	1.0345
0.09499	1.0506	0.09499	0.9827	0.18999	1.0766	0.09499	1.0016	0.38	1.139	0.09499	1.0286	0.57001	1.1972	0.09499	1.0537	0.95012	1.3206	0.09499	1.0559			0.09498	1.0472			0.09499	1.0342
0.09554	1.0509	0.09554	0.9824	0.1911	1.077	0.09554	1.0013	0.38222	1.139	0.09554	1.0283	0.57334	1.1979	0.09554	1.0531	0.95568	1.3216	0.09554	1.0553			0.09554	1.0469			0.09554	1.0339
0.0961	1.0509	0.0961	0.9824	0.19221	1.0773	0.0961	1.0013	0.38444	1.1393	0.0961	1.0277	0.57668	1.1982	0.0961	1.0528	0.96123	1.3225	0.0961	1.0549			0.09609	1.0463			0.0961	1.0336
0.09665	1.0509	0.09665	0.9824	0.19332	1.0773	0.09665	1.001	0.38667	1.1396	0.09665	1.0277	0.58001	1.1985	0.09665	1.0525	0.96679	1.3234	0.09665	1.0546			0.09665	1.046			0.09665	1.0332
0.09721	1.0509	0.09721	0.9821	0.19443	1.0776	0.09721	1.001	0.38889	1.1399	0.09721	1.0274	0.58334	1.1991	0.09721	1.0522	0.97235	1.3244	0.09721	1.0543			0.09721	1.0453			0.09721	1.0326
0.09777	1.0515	0.09777	0.9821	0.19554	1.0776	0.09777	1.0007	0.39111	1.1402	0.09776	1.027	0.58668	1.1994	0.09777	1.0518	0.9779	1.3253	0.09777	1.054			0.09776	1.045			0.09777	1.0326
0.09832	1.0515	0.09832	0.9821	0.19665	1.0776	0.09832	1.0007	0.39333	1.1405	0.09832	1.0267	0.59001	1.2	0.09832	1.0512	0.98346	1.3262	0.09832	1.0534			0.09832	1.0447			0.09832	1.0323
0.09888	1.0515	0.09888	0.9821	0.19776	1.0779	0.09888	1.0007	0.39556	1.1405	0.09887	1.0264	0.59334	1.2003	0.09888	1.0506	0.98901	1.3275	0.09888	1.0531			0.09887	1.0441			0.09888	1.0317
0.09943	1.0518	0.09943	0.9818	0.19887	1.0782	0.09943	1.0004	0.39778	1.1408	0.09943	1.0264	0.59668	1.2013	0.09943	1.0503	0.99457	1.3284	0.09943	1.0528			0.09943	1.0438			0.09943	1.0317
0.09999	1.0518	0.09999	0.9818	0.19998	1.0782	0.09999	1.0004	0.4	1.1411	0.09998	1.0261	0.60001	1.2016	0.09999	1.05	1.00013	1.3296	0.09999	1.0522			0.09998	1.0432			0.09999	1.0311
0.10054	1.0518	0.10054	0.9815	0.2011	1.0785	0.10054	1.0001	0.40222	1.1414	0.10054	1.0258	0.60334	1.2019	0.10054	1.0497	1.00568	1.3306	0.10054	1.0518			0.10054	1.0425			0.10054	1.0311
0.1011	1.0518	0.1011	0.9815	0.20221	1.0785	0.1011	1.0001	0.40444	1.1414	0.1011	1.0255	0.60668	1.2025	0.1011	1.0494	1.01124	1.3315	0.1011	1.0512			0.10109	1.0422			0.1011	1.0308
0.10165	1.0518	0.10165	0.9815	0.20332	1.0788	0.10165	0.9998	0.40667	1.1418	0.10165	1.0252	0.61001	1.2028	0.10165	1.0491	1.0168	1.3324	0.10165	1.0509			0.10165	1.0419			0.10165	1.0305
0.10221	1.0522	0.10221	0.9812	0.20443	1.0788	0.10221	0.9998	0.40889	1.1421	0.10221	1.0252	0.61334	1.2034	0.10221	1.0487	1.02235	1.3333	0.10221	1.0506			0.1022	1.0416			0.10221	1.0301
0.10276	1.0522	0.10276	0.9812	0.20554	1.0791	0.10276	0.9995	0.41111	1.1424	0.10276	1.0249	0.61668	1.2038	0.10276	1.0484	1.02791	1.3349	0.10276	1.0503			0.10276	1.041			0.10276	1.0298
0.10332	1.0522	0.10332	0.9812	0.20665	1.0791	0.10332	0.9995	0.41333	1.1427	0.10332	1.0246	0.62001	1.2041	0.10332	1.0481	1.03346	1.3358	0.10332	1.0497			0.10332	1.0407			0.10332	1.0295
0.10388	1.0522	0.10388	0.9805	0.20776	1.0794	0.10388	0.9995	0.41556	1.1427	0.10387	1.0243	0.62334	1.2047	0.10388	1.0475	1.03902	1.3368	0.10388	1.0494			0.10387	1.0404			0.10388	1.0292
0.10443	1.0522	0.10443	0.9805	0.20887	1.0794	0.10443	0.9991	0.41778	1.143	0.10443	1.0239	0.62668	1.205	0.10443	1.0475	1.04458	1.338	0.10443	1.0491			0.10443	1.0401			0.10443	1.0289
0.10499	1.0525	0.10499	0.9805	0.20998	1.0797	0.10499	0.9991	0.42	1.1433	0.10498	1.0239	0.63001	1.2056	0.10499	1.0472	1.05013	1.3389	0.10499	1.0487			0.10498	1.0394			0.10499	1.0286
0.10554	1.0525	0.10554	0.9802	0.21109	1.0797	0.10554	0.9988	0.42222	1.1436	0.10554	1.0236	0.63334	1.2059	0.10554	1.0466	1.05569	1.3399	0.10554	1.0484			0.10554	1.0391			0.10554	1.0283
0.1061	1.0525	0.1061	0.9802	0.21221	1.0801	0.1061	0.9988	0.42444	1.1436	0.10609	1.0233	0.63668	1.2062	0.1061	1.0463	1.06125	1.3411	0.1061	1.0481			0.10609	1.0388			0.1061	1.0277
0.10665	1.0525	0.10665	0.9799	0.21332	1.0801	0.10665	0.9985	0.42667	1.1439	0.10665	1.023	0.64001	1.2069	0.10665	1.046	1.0668	1.3423	0.10665	1.0475			0.10665	1.0382			0.10665	1.0274
0.10721	1.0528	0.10721	0.9799	0.21443	1.0804	0.10721	0.9985	0.42889	1.1442	0.10721	1.023	0.64334	1.2072	0.10721	1.0456	1.07236	1.3436	0.10721	1.0472			0.1072	1.0379			0.10721	1.0274
0.10776	1.0528	0.10776	0.9799	0.21554	1.0804	0.10776	0.9982	0.43111	1.1445	0.10776	1.0227	0.64668	1.2078	0.10776	1.0453	1.07792	1.3448	0.10776	1.0469			0.10776	1.0376			0.10776	1.027
0.10832	1.0528	0.10832	0.9796	0.21665	1.0807	0.10832	0.9982	0.43333	1.1445	0.10832	1.0224	0.65001	1.2081	0.10832	1.045	1.08347	1.3461	0.10832	1.0466			0.10831	1.0373			0.10832	1.0267
0.10888	1.0528	0.10888	0.9796	0.21776	1.0807	0.10888	0.9982	0.43556	1.1449	0.10887	1.0224	0.65334	1.2084	0.10888	1.0447	1.08903	1.3473	0.10888	1.0463			0.10887	1.037			0.10888	1.0264
0.10943	1.0528	0.10943	0.9796	0.21887	1.081	0.10943	0.9979	0.43778	1.1452	0.10943	1.0221	0.65668	1.2093	0.10943	1.0444	1.09458	1.3482	0.10943	1.046			0.10943	1.0367			0.10943	1.0261
0.10999	1.0531	0.10999	0.9796	0.21998	1.081	0.10999	0.9979	0.44	1.1455	0.10998	1.0218	0.66001	1.2096	0.10999	1.0441	1.10014	1.3495	0.10999	1.0456			0.10998	1.036			0.10999	1.0258
0.11054	1.0531	0.11054	0.9793	0.22109	1.0813	0.11054	0.9976	0.44222	1.1455	0.11054	1.0215	0.66334	1.2103	0.11054	1.0438	1.1057	1.351	0.11054	1.0453			0.11054	1.0354			0.11054	1.0255
0.1111	1.0531	0.1111	0.9793	0.22221	1.0813	0.1111	0.9976	0.44444	1.1461	0.11109	1.0215	0.66668	1.2106	0.1111	1.0432	1.11125	1.3523	0.1111	1.045			0.11109	1.0351			0.1111	1.0252
0.11165	1.0531	0.11165	0.9793	0.22332	1.0816	0.11165	0.9976	0.44667	1.1464	0.11165	1.0212	0.67001	1.2109	0.11165	1.0429	1.11681	1.3535	0.11165	1.0447			0.11165	1.0348			0.11165	1.0252
0.11221	1.0534	0.11221	0.979	0.22443	1.0816	0.11221	0.9973	0.44889	1.1464	0.1122	1.0208	0.67334	1.2115	0.11221	1.0425	1.12237	1.355	0.11221	1.0441			0.1122	1.0345			0.11221	1.0249
0.11276	1.0534	0.11276	0.979	0.22554	1.0819	0.11276	0.9973	0.45111	1.1467	0.11276	1.0208	0.67668	1.2118	0.11276	1.0422	1.12792	1.3563	0.11276	1.0438			0.11276	1.0342			0.11276	1.0246
0.11332	1.0534	0.11332	0.979	0.22665	1.0819	0.11332	0.997	0.45333	1.147	0.11332	1.0205	0.68001	1.2121	0.11332	1.0419	1.13348	1.3575	0.11332	1.0432			0.11331	1.0339			0.11332	1.0243
0.11387	1.0534	0.11387	0.9787	0.22776	1.0822	0.11387	0.997	0.45556	1.1473	0.11387	1.0199	0.68334	1.2127	0.11387	1.0416	1.13903	1.3594	0.11387	1.0429			0.11387	1.0332			0.11387	1.0239
0.11443	1.0534	0.11443	0.9787	0.22887	1.0822	0.11443	0.997	0.45778	1.1473	0.11443	1.0196	0.68668	1.2131	0.11443	1.0413	1.14459	1.3606	0.11443	1.0425			0.11442	1.0329			0.11443	1.0236
0.11499	1.0534	0.11499	0.9787	0.22998	1.0825	0.11499	0.9967	0.46	1.1476	0.11498	1.0196	0.69001	1.2137	0.11499	1.041	1.15015	1.3622	0.11499	1.0422			0.11498	1.0326			0.11499	1.0236
0.11554	1.0534	0.11554	0.9784	0.23109	1.0825	0.11554	0.9967	0.46222	1.148	0.11554	1.0193	0.69334	1.214	0.11554	1.0407	1.1557	1.3634	0.11554	1.0419			0.11554	1.0323			0.11554	1.0233
0.1161	1.0537	0.1161	0.9784	0.2322	1.0832	0.1161	0.996	0.46444	1.1483	0.11609	1.019	0.69668	1.2143	0.1161	1.0404	1.16126	1.365	0.1161	1.0416			0.11609	1.032			0.1161	1.023
0.11665	1.0537	0.11665	0.9784	0.23331	1.0832	0.11665	0.996	0.46667	1.1483	0.11665	1.019	0.70001	1.2149	0.11665	1.0401	1.16682	1.3668	0.11665	1.0413			0.11665	1.0317			0.11665	1.0227
0.11721	1.0537	0.11721	0.9781	0.23442	1.0835	0.11721	0.9957	0.46889	1.1486	0.1172	1.0187	0.70334	1.2152	0.11721	1.0398	1.17237	1.3684	0.11721	1.041			0.1172	1.0314			0.11721	1.0224
0.11776	1.0537	0.11776	0.9781	0.23554	1.0835	0.11776	0.9957	0.47111	1.1489	0.11776	1.0184	0.70668	1.2155	0.11776	1.0394	1.17793	1.3699	0.11776	1.0407			0.11776	1.0311			0.11776	1.0224
0.11832	1.054	0.11832	0.9781	0.23665	1.0835	0.11832	0.9957	0.47333	1.1489	0.11831	1.0181	0.71001	1.2162	0.11832	1.0391	1.18348	1.3715	0.11832	1.0404			0.11831	1.0308			0.11832	1.0221
0.11887	1.054	0.11887	0.9778	0.23776	1.0838	0.11887	0.9954	0.47556	1.1492	0.11887	1.0181	0.71334	1.2168	0.11887	1.0388	1.18904	1.373	0.11887	1.0401			0.11887	1.0305			0.11887	1.0218
0.11943	1.054	0.11943	0.9778	0.23887	1.0841	0.11943	0.9954	0.47778	1.1495	0.11943	1.0177	0.71668	1.2171	0.11943	1.0385	1.1946	1.3752	0.11943	1.0398			0.11942	1.0301			0.11943	1.0215
0.11998	1.054	0.11998	0.9778	0.23998	1.0841	0.11998	0.9951	0.48	1.1495	0.11998	1.0177	0.72001	1.2177	0.11998	1.0382	1.20015	1.3771	0.11998	1.0394			0.11998	1.0298			0.11998	1.0215
0.12054	1.054	0.12054	0.9778	0.24109	1.0841	0.12054	0.9951	0.48222	1.1498	0.12054	1.0174	0.72334	1.218	0.12054	1.0379	1.20571	1.3786	0.12054	1.0391			0.12053	1.0295			0.12054	1.0212
0.1211	1.054	0.1211	0.9774	0.2422	1.0844	0.1211	0.9951	0.48444	1.1501	0.12109	1.0174	0.72668	1.2183	0.1211	1.0379	1.21127	1.3805	0.1211	1.0388			0.12109	1.0292			0.1211	1.0208
0.12165	1.054	0.12165	0.9774	0.24331	1.0847	0.12165	0.9948	0.48667	1.1501	0.12165	1.0168	0.73001	1.2189	0.12165	1.0376	1.21682	1.3826	0.12165	1.0385			0.12165	1.0289			0.12165	1.0205
0.12221	1.0543	0.12221	0.9774	0.24442	1.0847	0.12221	0.9948	0.48889	1.1504	0.1222	1.0168	0.73334	1.2193	0.12221	1.0373	1.22238	1.3848	0.12221	1.0382			0.1222	1.0286			0.12221	1.0199
0.12276	1.0543	0.12276	0.9774	0.24553	1.0847	0.12276	0.9945	0.49111	1.1507	0.12276	1.0165	0.73668	1.2196	0.12276	1.037	1.22793	1.3867	0.12276	1.0379			0.12276	1.0283			0.12276	1.0196
0.12332	1.0543	0.12332	0.9771	0.24664	1.085	0.12332	0.9945	0.49333	1.1507	0.12331	1.0165	0.74001	1.2202	0.12332	1.0367	1.23349	1.3888	0.12332	1.0376			0.12331	1.0277			0.12332	1.0196
0.12387	1.0543	0.12387	0.9771	0.24776	1.085	0.12387	0.9945	0.49556	1.1511	0.12387	1.0162	0.74334	1.2205	0.12387	1.0363	1.23905	1.391	0.12387	1.0373			0.12387	1.0274			0.12387	1.0193
0.12443	1.0543	0.12443	0.9768	0.24887	1.0853	0.12443	0.9945	0.49778	1.1514	0.12442	1.0159	0.74668	1.2208	0.12443	1.036	1.2446	1.3932	0.12443	1.037			0.12442	1.027			0.12443	1.019
0.12498	1.0543	0.12498	0.9768	0.24998	1.0853	0.12498	0.9942	0.5	1.1514	0.12498	1.0159	0.75001	1.2214	0.12498	1.0354	1.25016	1.3957	0.12498	1.0367			0.12498	1.0267			0.12498	1.0187
0.12554	1.0546	0.12554	0.9768	0.25109	1.0856	0.12554	0.9939	0.50222	1.1517	0.12554	1.0156	0.75334	1.2217	0.12554	1.0351	1.25572	1.3981	0.12554	1.0363			0.12553	1.0264			0.12554	1.0184
0.1261	1.0546	0.1261	0.9765	0.2522	1.0856	0.1261	0.9939	0.50444	1.152	0.12609	1.0153	0.75668	1.222	0.1261	1.0348	1.26127	1.4006	0.1261	1.036			0.12609	1.0261			0.1261	1.0184
0.12665	1.0546	0.12665	0.9765	0.25331	1.0859	0.12665	0.9939	0.50667	1.152	0.12665	1.0153	0.76001	1.2227	0.12665	1.0348			0.12665	1.0354			0.12664	1.0258			0.12665	1.0181
0.12721	1.0546	0.12721	0.9765	0.25442	1.0859	0.12721	0.9936	0.50889	1.1523	0.1272	1.015	0.76334	1.223	0.12721	1.0345			0.12721	1.0351			0.1272	1.0255			0.12721	1.0177
0.12776	1.0546	0.12776	0.9765	0.25553	1.0863	0.12776	0.9936	0.51111	1.1526	0.12776	1.015	0.76668	1.2233	0.12776	1.0342			0.12776	1.0348			0.12776	1.0252			0.12776	1.0174
0.12832	1.0546	0.12832	0.9762	0.25664	1.0863	0.12832	0.9936	0.51333	1.1526	0.12831	1.0146	0.77001	1.2239	0.12832	1.0339			0.12832	1.0345			0.12831	1.0252			0.12832	1.0174
0.12887	1.0549	0.12887	0.9762	0.25776	1.0866	0.12887	0.9933	0.51556	1.1529	0.12887	1.0143	0.77335	1.2242	0.12887	1.0336			0.12887	1.0342			0.12887	1.0249			0.12887	1.0171
0.12943	1.0546	0.12943	0.9762	0.25887	1.0866	0.12943	0.9933	0.51778	1.1532	0.12942	1.0143	0.77668	1.2251	0.12943	1.0332			0.12943	1.0342			0.12942	1.0246			0.12943	1.0168
0.12998	1.0549	0.12998	0.9759	0.25998	1.0869	0.12998	0.9933	0.52	1.1532	0.12998	1.014	0.78001	1.2255	0.12998	1.0329			0.12998	1.0336			0.12998	1.0243			0.12998	1.0165
0.13054	1.0549	0.13054	0.9759	0.26109	1.0869	0.13054	0.9929	0.52222	1.1538	0.13054	1.014	0.78335	1.2258	0.13054	1.0329			0.13054	1.0336			0.13053	1.0239			0.13054	1.0165
0.13109	1.0549	0.13109	0.9759	0.2622	1.0869	0.13109	0.9929	0.52444	1.1542	0.13109	1.0137	0.78668	1.2264	0.13109	1.0326			0.13109	1.0332			0.13109	1.0236			0.13109	1.0162
0.13165	1.0549	0.13165	0.9759	0.26331	1.0872	0.13165	0.9929	0.52667	1.1542	0.13165	1.0134	0.79001	1.2267	0.13165	1.0323			0.13165	1.0329			0.13164	1.0233			0.13165	1.0159
0.13221	1.0549	0.13221	0.9756	0.26442	1.0872	0.13221	0.9926	0.52889	1.1545	0.1322	1.0134	0.79335	1.227	0.13221	1.032			0.13221	1.0326			0.1322	1.0233			0.13221	1.0156
0.13276	1.0553	0.13276	0.9756	0.26553	1.0875	0.13276	0.9926	0.53111	1.1548	0.13276	1.0131	0.79668	1.2276	0.13276	1.0317			0.13276	1.0323			0.13276	1.023			0.13276	1.0156
0.13332	1.0553	0.13332	0.9756	0.26664	1.0878	0.13332	0.9923	0.53333	1.1548	0.13331	1.0131	0.80001	1.2279	0.13332	1.0314			0.13332	1.032			0.13331	1.0227			0.13332	1.0153
0.13387	1.0553	0.13387	0.9753	0.26775	1.0878	0.13387	0.9923	0.53556	1.1548	0.13387	1.0128	0.80335	1.2282	0.13387	1.0311			0.13387	1.0317			0.13387	1.0224			0.13387	1.015
0.13443	1.0553	0.13443	0.9753	0.26887	1.0881	0.13443	0.9923	0.53778	1.1551	0.13442	1.0125	0.80668	1.2289	0.13443	1.0311			0.13443	1.0314			0.13442	1.0221			0.13443	1.0146
0.13498	1.0553	0.13498	0.9753	0.26998	1.0881	0.13498	0.992	0.54	1.1554	0.13498	1.0125	0.81001	1.2292	0.13498	1.0308			0.13498	1.0311			0.13498	1.0218			0.13498	1.0146
0.13554	1.0553	0.13554	0.9753	0.27109	1.0881	0.13554	0.992	0.54222	1.1557	0.13553	1.0119	0.81335	1.2295	0.13554	1.0305			0.13554	1.0308			0.13553	1.0215			0.13554	1.0143
0.13609	1.0553	0.13609	0.975	0.2722	1.0884	0.13609	0.992	0.54444	1.1557	0.13609	1.0119	0.81668	1.2301	0.13609	1.0301			0.13609	1.0305			0.13609	1.0212			0.13609	1.014
0.13665	1.0556	0.13665	0.975	0.27331	1.0884	0.13665	0.992	0.54667	1.156	0.13665	1.0115	0.82001	1.2304	0.13665	1.0301			0.13665	1.0301			0.13664	1.0212			0.13665	1.0137
0.1372	1.0556	0.1372	0.975	0.27442	1.0887	0.1372	0.9917	0.54889	1.156	0.1372	1.0115	0.82335	1.231	0.1372	1.0298			0.1372	1.0301			0.1372	1.0208			0.1372	1.0137
0.13776	1.0556	0.13776	0.9747	0.27553	1.0887	0.13776	0.9914	0.55111	1.1563	0.13776	1.0112	0.82668	1.2313	0.13776	1.0295			0.13776	1.0298			0.13775	1.0205			0.13776	1.0134
0.13832	1.0556	0.13832	0.9747	0.27664	1.089	0.13832	0.9914	0.55333	1.1566	0.13831	1.0109	0.83001	1.2317	0.13832	1.0292			0.13832	1.0295			0.13831	1.0199			0.13832	1.0131
0.13887	1.0556	0.13887	0.9747	0.27775	1.089	0.13887	0.9914	0.55556	1.1566	0.13887	1.0109	0.83335	1.2326	0.13887	1.0289			0.13887	1.0292			0.13887	1.0196			0.13887	1.0131
0.13943	1.0559	0.13943	0.9747	0.27886	1.0894	0.13943	0.9911	0.55778	1.1569	0.13942	1.0106	0.83668	1.2329	0.13943	1.0286			0.13943	1.0289			0.13942	1.0196			0.13943	1.0128
0.13998	1.0556	0.13998	0.9743	0.27998	1.0894	0.13998	0.9911	0.56	1.1573	0.13998	1.0106	0.84001	1.2335	0.13998	1.0286			0.13998	1.0286			0.13998	1.0193			0.13998	1.0125
0.14054	1.0559	0.14054	0.9743	0.28109	1.0897	0.14054	0.9911	0.56222	1.1573	0.14053	1.0103	0.84335	1.2338	0.14054	1.0283			0.14054	1.0283			0.14053	1.019			0.14054	1.0119
0.14109	1.0559	0.14109	0.9743	0.2822	1.0897	0.14109	0.9908	0.56444	1.1576	0.14109	1.0103	0.84668	1.2341	0.14109	1.0277			0.14109	1.0283			0.14109	1.0187			0.14109	1.0119
0.14165	1.0559	0.14165	0.974	0.28331	1.0897	0.14165	0.9908	0.56667	1.1576	0.14164	1.01	0.85001	1.2344	0.14165	1.0274			0.14165	1.0277			0.14164	1.0184			0.14165	1.0115
0.1422	1.0559	0.1422	0.974	0.28442	1.09	0.1422	0.9908	0.56889	1.1579	0.1422	1.01	0.85335	1.2351	0.1422	1.0274			0.1422	1.0274			0.1422	1.0184			0.1422	1.0112
0.14276	1.0559	0.14276	0.974	0.28553	1.09	0.14276	0.9905	0.57111	1.1579	0.14276	1.0097	0.85668	1.2354	0.14276	1.027			0.14276	1.027			0.14275	1.0181			0.14276	1.0109
0.14332	1.0559	0.14332	0.974	0.28664	1.0903	0.14332	0.9905	0.57333	1.1582	0.14331	1.0097	0.86001	1.236	0.14332	1.0267			0.14332	1.0267			0.14331	1.0177			0.14332	1.0109
0.14387	1.0559	0.14387	0.9737	0.28775	1.0903	0.14387	0.9905	0.57556	1.1585	0.14387	1.0094	0.86335	1.2363	0.14387	1.0264			0.14387	1.0264			0.14386	1.0174			0.14387	1.0106
0.14443	1.0562	0.14443	0.9737	0.28886	1.0909	0.14443	0.9902	0.57778	1.1585	0.14442	1.0094	0.86668	1.2366	0.14443	1.0264			0.14443	1.0264			0.14442	1.0174			0.14443	1.0103
0.14498	1.0562	0.14498	0.9737	0.28997	1.0909	0.14498	0.9902	0.58	1.1588	0.14498	1.0091	0.87001	1.2372	0.14498	1.0261			0.14498	1.0261			0.14498	1.0171			0.14498	1.0103
0.14554	1.0562	0.14554	0.9737	0.29108	1.0909	0.14554	0.9898	0.58222	1.1591	0.14553	1.0088	0.87335	1.2375	0.14554	1.0258			0.14554	1.0258			0.14553	1.0168			0.14554	1.01
0.14609	1.0562	0.14609	0.9734	0.29219	1.0912	0.14609	0.9902	0.58444	1.1591	0.14609	1.0088	0.87668	1.2382	0.14609	1.0255			0.14609	1.0255			0.14609	1.0165			0.14609	1.0097
0.14665	1.0562	0.14665	0.9734	0.29331	1.0912	0.14665	0.9898	0.58667	1.1591	0.14664	1.0088	0.88001	1.2385	0.14665	1.0255			0.14665	1.0252			0.14664	1.0165			0.14665	1.0094
0.1472	1.0562	0.1472	0.9734	0.29442	1.0915	0.1472	0.9898	0.58889	1.1594	0.1472	1.0084	0.88335	1.2388	0.1472	1.0252			0.1472	1.0252			0.1472	1.0162			0.1472	1.0094
0.14776	1.0565	0.14776	0.9731	0.29553	1.0915	0.14776	0.9895	0.59111	1.1597	0.14775	1.0084	0.88668	1.2394	0.14776	1.0249			0.14776	1.0249			0.14775	1.0159			0.14776	1.0091
0.14831	1.0562	0.14831	0.9731	0.29664	1.0918	0.14831	0.9895	0.59333	1.16	0.14831	1.0081	0.89001	1.2397	0.14831	1.0246			0.14831	1.0246			0.14831	1.0159			0.14831	1.0088
0.14887	1.0565	0.14887	0.9731	0.29775	1.0918	0.14887	0.9895	0.59556	1.16	0.14887	1.0081	0.89335	1.2406	0.14887	1.0246			0.14887	1.0243			0.14886	1.0156			0.14887	1.0084
0.14943	1.0565	0.14943	0.9731	0.29886	1.0921	0.14943	0.9895	0.59778	1.1604	0.14942	1.0078	0.89668	1.241	0.14943	1.0243			0.14943	1.0239			0.14942	1.0153			0.14943	1.0084
0.14998	1.0565	0.14998	0.9725	0.29997	1.0921	0.14998	0.9892	0.6	1.1604	0.14998	1.0078	0.90001	1.2413	0.14998	1.0239			0.14998	1.0236			0.14997	1.015			0.14998	1.0081
0.15054	1.0565	0.15054	0.9725	0.30108	1.0925	0.15054	0.9892	0.60222	1.1607	0.15053	1.0075	0.90335	1.2419	0.15054	1.0239			0.15054	1.0236			0.15053	1.015			0.15054	1.0078
0.15109	1.0565	0.15109	0.9725	0.30219	1.0925	0.15109	0.9892	0.60444	1.1607	0.15109	1.0075	0.90668	1.2422	0.15109	1.0236			0.15109	1.0233			0.15109	1.0146			0.15109	1.0078
0.15165	1.0568	0.15165	0.9725	0.3033	1.0925	0.15165	0.9889	0.60667	1.161	0.15164	1.0072	0.91001	1.2425	0.15165	1.0233			0.15165	1.023			0.15164	1.0143			0.15165	1.0075
0.1522	1.0565	0.1522	0.9722	0.30441	1.0928	0.1522	0.9889	0.60889	1.161	0.1522	1.0072	0.91335	1.2428	0.1522	1.023			0.1522	1.023			0.1522	1.014			0.1522	1.0072
0.15276	1.0568	0.15276	0.9722	0.30552	1.0928	0.15276	0.9883	0.61111	1.1613	0.15275	1.0069	0.91668	1.2434	0.15276	1.023			0.15276	1.0224			0.15275	1.014			0.15276	1.0072
0.15331	1.0568	0.15331	0.9722	0.30664	1.0931	0.15331	0.9883	0.61333	1.1619	0.15331	1.0069	0.92001	1.2437	0.15331	1.0227			0.15331	1.0224			0.15331	1.0137			0.15331	1.0069
0.15387	1.0568	0.15387	0.9722	0.30775	1.0931	0.15387	0.9883	0.61556	1.1619	0.15386	1.0066	0.92335	1.2441	0.15387	1.0224			0.15387	1.0221			0.15386	1.0137			0.15387	1.0066
0.15442	1.0568	0.15442	0.9719	0.30886	1.0934	0.15442	0.9883	0.61778	1.1622	0.15442	1.0066	0.92668	1.2444	0.15442	1.0224			0.15442	1.0218			0.15442	1.0134			0.15442	1.0066
0.15498	1.0568	0.15498	0.9719	0.30997	1.0934	0.15498	0.988	0.62	1.1622	0.15498	1.0063	0.93001	1.2447	0.15498	1.0221			0.15498	1.0215			0.15497	1.0131			0.15498	1.0063
0.15554	1.0568	0.15554	0.9719	0.31108	1.0934	0.15554	0.988	0.62222	1.1625	0.15553	1.0063	0.93335	1.2453	0.15554	1.0221			0.15554	1.0215			0.15553	1.0128			0.15554	1.006
0.15609	1.0568	0.15609	0.9719	0.31219	1.0937	0.15609	0.9877	0.62444	1.1625	0.15609	1.006	0.93668	1.2456	0.15609	1.0218			0.15609	1.0212			0.15608	1.0128			0.15609	1.0057
0.15665	1.0568	0.15665	0.9716	0.3133	1.0937	0.15665	0.9877	0.62667	1.1628	0.15664	1.006	0.94001	1.2459	0.15665	1.0215			0.15665	1.0208			0.15664	1.0125			0.15665	1.0057
0.1572	1.0571	0.1572	0.9716	0.31441	1.0937	0.1572	0.9877	0.62889	1.1631	0.1572	1.0057	0.94335	1.2462	0.1572	1.0212			0.1572	1.0205			0.1572	1.0119			0.1572	1.0053
0.15776	1.0571	0.15776	0.9716	0.31552	1.094	0.15776	0.9877	0.63111	1.1631	0.15775	1.0057	0.94668	1.2465	0.15776	1.0212			0.15776	1.0199			0.15775	1.0119			0.15776	1.005
0.15831	1.0571	0.15831	0.9716	0.31664	1.094	0.15831	0.9874	0.63333	1.1635	0.15831	1.0053	0.95001	1.2468	0.15831	1.0208			0.15831	1.0199			0.15831	1.0115			0.15831	1.005
0.15887	1.0571	0.15887	0.9712	0.31775	1.094	0.15887	0.9874	0.63556	1.1635	0.15886	1.0053	0.95335	1.2472	0.15887	1.0205			0.15887	1.0196			0.15886	1.0115			0.15887	1.0047
0.15942	1.0571	0.15942	0.9712	0.31886	1.0943	0.15942	0.9871	0.63778	1.1638	0.15942	1.0053	0.95668	1.2475	0.15942	1.0205			0.15942	1.0193			0.15942	1.0112			0.15942	1.0041
0.15998	1.0571	0.15998	0.9712	0.31997	1.0943	0.15998	0.9871	0.64	1.1638	0.15998	1.005	0.96001	1.2478	0.15998	1.0199			0.15998	1.0193			0.15997	1.0109			0.15998	1.0041
0.16054	1.0571	0.16054	0.9709	0.32108	1.0943	0.16054	0.9871	0.64222	1.1641	0.16053	1.005	0.96335	1.2484	0.16054	1.0196			0.16054	1.019			0.16053	1.0106			0.16053	1.0038
0.16109	1.0571	0.16109	0.9709	0.32219	1.0946	0.16109	0.9871	0.64444	1.1644	0.16109	1.0047	0.96668	1.2487	0.16109	1.0196			0.16109	1.0187			0.16108	1.0106			0.16109	1.0035
0.16165	1.0574	0.16165	0.9709	0.3233	1.0946	0.16165	0.9867	0.64667	1.1644	0.16164	1.0047	0.97001	1.249	0.16165	1.0193			0.16165	1.0184			0.16164	1.0103			0.16165	1.0035
0.1622	1.0574	0.1622	0.9709	0.32441	1.0949	0.1622	0.9867	0.64889	1.1647	0.1622	1.0041	0.97335	1.2493	0.1622	1.019			0.1622	1.0184			0.16219	1.0103			0.1622	1.0032
0.16276	1.0574	0.16276	0.9706	0.32552	1.0949	0.16276	0.9867	0.65111	1.1647	0.16275	1.0041	0.97668	1.2496	0.16276	1.019			0.16276	1.0181			0.16275	1.01			0.16276	1.0029
0.16331	1.0574	0.16331	0.9706	0.32664	1.0953	0.16331	0.9864	0.65333	1.1647	0.16331	1.0041	0.98001	1.25	0.16331	1.0187			0.16331	1.0177			0.16331	1.0097			0.16331	1.0029
0.16387	1.0574	0.16387	0.9706	0.32775	1.0953	0.16387	0.9864	0.65556	1.165	0.16386	1.0038	0.98335	1.2503	0.16387	1.0187			0.16387	1.0174			0.16386	1.0097			0.16387	1.0026
0.16442	1.0574	0.16442	0.9706	0.32886	1.0953	0.16442	0.9864	0.65778	1.1653	0.16442	1.0038	0.98668	1.2506	0.16442	1.0184			0.16442	1.0174			0.16442	1.0094			0.16442	1.0022
0.16498	1.0574	0.16498	0.9703	0.32997	1.0956	0.16498	0.9861	0.66	1.1653	0.16497	1.0035	0.99001	1.2509	0.16498	1.0181			0.16498	1.0171			0.16497	1.0091			0.16498	1.0022
0.16553	1.0574	0.16553	0.9703	0.33108	1.0956	0.16553	0.9861	0.66222	1.1656	0.16553	1.0035	0.99335	1.2512	0.16553	1.0177			0.16553	1.0168			0.16553	1.0091			0.16553	1.0019
0.16609	1.0577	0.16609	0.9703	0.33219	1.0956	0.16609	0.9861	0.66444	1.1656	0.16609	1.0032	0.99668	1.2515	0.16609	1.0177			0.16609	1.0168			0.16608	1.0088			0.16609	1.0016
0.16665	1.0577	0.16665	0.9703	0.3333	1.0959	0.16665	0.9861	0.66667	1.1659	0.16664	1.0032	1.00001	1.2518	0.16665	1.0174			0.16665	1.0165			0.16664	1.0088			0.16665	1.0016
0.1672	1.0577	0.1672	0.97	0.33441	1.0959	0.1672	0.9858	0.66889	1.1659	0.1672	1.0032	1.00335	1.2521	0.1672	1.0174			0.1672	1.0162			0.16719	1.0084			0.1672	1.0013
0.16776	1.0577	0.16776	0.97	0.33552	1.0962	0.16776	0.9858	0.67111	1.1662	0.16775	1.0029	1.00668	1.2524	0.16776	1.0171			0.16776	1.0159			0.16775	1.0081			0.16776	1.001
0.16831	1.0577	0.16831	0.97	0.33664	1.0962	0.16831	0.9858	0.67333	1.1662	0.16831	1.0029	1.01001	1.2527	0.16831	1.0171			0.16831	1.0159			0.1683	1.0081			0.16831	1.001
0.16887	1.0577	0.16887	0.97	0.33775	1.0962	0.16887	0.9855	0.67556	1.1666	0.16886	1.0026	1.01335	1.2531	0.16887	1.0168			0.16887	1.0156			0.16886	1.0078			0.16887	1.0007
0.16942	1.0577	0.16942	0.97	0.33886	1.0962	0.16942	0.9855	0.67778	1.1666	0.16942	1.0026	1.01668	1.2534	0.16942	1.0165			0.16942	1.0153			0.16942	1.0075			0.16942	1.0004
0.16998	1.0577	0.16998	0.9697	0.33997	1.0965	0.16998	0.9855	0.68	1.1669	0.16997	1.0022	1.02001	1.2537	0.16998	1.0165			0.16998	1.015			0.16997	1.0075			0.16998	1.0004
0.17053	1.0577	0.17053	0.9697	0.34108	1.0965	0.17053	0.9855	0.68222	1.1669	0.17053	1.0022	1.02335	1.254	0.17053	1.0162			0.17053	1.015			0.17053	1.0072			0.17053	1.0001
0.17109	1.058	0.17109	0.9697	0.34219	1.0965	0.17109	0.9852	0.68444	1.1672	0.17108	1.0022	1.02668	1.2543	0.17109	1.0162			0.17109	1.0146			0.17108	1.0069			0.17109	1.0001
0.17164	1.058	0.17164	0.9697	0.3433	1.0968	0.17164	0.9852	0.68667	1.1675	0.17164	1.0019	1.03001	1.2546	0.17164	1.0159			0.17164	1.0146			0.17164	1.0069			0.17164	0.9998
0.1722	1.058	0.1722	0.9694	0.34441	1.0968	0.1722	0.9852	0.68889	1.1675	0.1722	1.0019	1.03335	1.2549	0.1722	1.0156			0.1722	1.0143			0.17219	1.0066			0.1722	0.9995
0.17276	1.058	0.17276	0.9694	0.34552	1.0968	0.17276	0.9852	0.69111	1.1675	0.17275	1.0016	1.03668	1.2552	0.17276	1.0156			0.17276	1.014			0.17275	1.0066			0.17276	0.9995
0.17331	1.058	0.17331	0.9694	0.34663	1.0971	0.17331	0.9849	0.69333	1.1678	0.17331	1.0016	1.04001	1.2555	0.17331	1.0153			0.17331	1.014			0.1733	1.0063			0.17331	0.9991
0.17387	1.058	0.17387	0.9694	0.34775	1.0971	0.17387	0.9849	0.69556	1.1678	0.17386	1.0013	1.04335	1.2562	0.17387	1.015			0.17387	1.0137			0.17386	1.006			0.17387	0.9988
0.17442	1.058	0.17442	0.9691	0.34886	1.0971	0.17442	0.9846	0.69778	1.1681	0.17442	1.0013	1.04668	1.2562	0.17442	1.015			0.17442	1.0134			0.17441	1.006			0.17442	0.9988
0.17498	1.058	0.17498	0.9691	0.34997	1.0974	0.17498	0.9846	0.7	1.1684	0.17497	1.0013	1.05001	1.2568	0.17498	1.0146			0.17498	1.0131			0.17497	1.0057			0.17498	0.9985
0.17553	1.058	0.17553	0.9691	0.35108	1.0974	0.17553	0.9846	0.70222	1.1684	0.17553	1.001	1.05335	1.2571	0.17553	1.0146			0.17553	1.0131			0.17552	1.0057			0.17553	0.9985
0.17609	1.058	0.17609	0.9691	0.35219	1.0974	0.17609	0.9846	0.70444	1.1687	0.17608	1.001	1.05668	1.2571	0.17609	1.0143			0.17609	1.0128			0.17608	1.0053			0.17609	0.9982
0.17664	1.058	0.17664	0.9688	0.3533	1.0977	0.17664	0.9846	0.70667	1.1687	0.17664	1.001	1.06001	1.2577	0.17664	1.0143			0.17664	1.0125			0.17664	1.0053			0.17664	0.9979
0.1772	1.0584	0.1772	0.9688	0.35441	1.0977	0.1772	0.9843	0.70889	1.169	0.17719	1.0007	1.06335	1.2577	0.1772	1.014			0.1772	1.0125			0.17719	1.005			0.1772	0.9979
0.17776	1.0584	0.17776	0.9688	0.35552	1.0977	0.17776	0.9843	0.71111	1.169	0.17775	1.0007	1.06668	1.258	0.17776	1.0137			0.17776	1.0119			0.17775	1.0047			0.17775	0.9976
0.17831	1.0584	0.17831	0.9688	0.35663	1.098	0.17831	0.9843	0.71333	1.1697	0.17831	1.0007	1.07001	1.2583	0.17831	1.0137			0.17831	1.0115			0.1783	1.0047			0.17831	0.9976
0.17887	1.0584	0.17887	0.9685	0.35775	1.098	0.17887	0.984	0.71556	1.1697	0.17886	1.0004	1.07335	1.2586	0.17887	1.0134			0.17887	1.0115			0.17886	1.0041			0.17887	0.9973
0.17942	1.0584	0.17942	0.9685	0.35886	1.098	0.17942	0.984	0.71778	1.17	0.17942	1.0004	1.07668	1.2589	0.17942	1.0134			0.17942	1.0112			0.17941	1.0038			0.17942	0.9973
0.17998	1.0584	0.17998	0.9685	0.35997	1.0984	0.17998	0.984	0.72	1.17	0.17997	1.0001	1.08001	1.2593	0.17998	1.0131			0.17998	1.0112			0.17997	1.0038			0.17998	0.997
0.18053	1.0584	0.18053	0.9685	0.36108	1.0984	0.18053	0.9836	0.72222	1.17	0.18053	1.0001	1.08335	1.2596	0.18053	1.0128			0.18053	1.0109			0.18052	1.0035			0.18053	0.9967
0.18109	1.0584	0.18109	0.9681	0.36219	1.0984	0.18109	0.9836	0.72444	1.1703	0.18108	1.0001	1.08668	1.2599	0.18109	1.0128			0.18109	1.0106			0.18108	1.0035			0.18109	0.9967
0.18164	1.0584	0.18164	0.9685	0.3633	1.0984	0.18164	0.9836	0.72667	1.1706	0.18164	0.9998	1.09001	1.2602	0.18164	1.0125			0.18164	1.0106			0.18163	1.0032			0.18164	0.996
0.1822	1.0587	0.1822	0.9681	0.36441	1.0984	0.1822	0.9836	0.72889	1.1706	0.18219	0.9998	1.09335	1.2602	0.1822	1.0125			0.1822	1.0103			0.18219	1.0029			0.1822	0.9957
0.18275	1.0587	0.18275	0.9681	0.36552	1.099	0.18275	0.9833	0.73111	1.1709	0.18275	0.9995	1.09668	1.2608	0.18275	1.0119			0.18275	1.01			0.18275	1.0029			0.18275	0.9957
0.18331	1.0587	0.18331	0.9681	0.36663	1.099	0.18331	0.9833	0.73333	1.1709	0.1833	0.9995	1.10001	1.2611	0.18331	1.0119			0.18331	1.01			0.1833	1.0026			0.18331	0.9954
0.18387	1.0587	0.18387	0.9678	0.36775	1.099	0.18387	0.9833	0.73556	1.1709	0.18386	0.9995	1.10335	1.2611	0.18387	1.0115			0.18387	1.0097			0.18386	1.0026			0.18387	0.9954
0.18442	1.0587	0.18442	0.9678	0.36886	1.0993	0.18442	0.983	0.73778	1.1712	0.18442	0.9995	1.10668	1.2614	0.18442	1.0115			0.18442	1.0094			0.18441	1.0022			0.18442	0.9951
0.18498	1.0587	0.18498	0.9678	0.36997	1.0993	0.18498	0.983	0.74	1.1712	0.18497	0.9991	1.11001	1.2617	0.18498	1.0112			0.18498	1.0094			0.18497	1.0019			0.18498	0.9951
0.18553	1.0587	0.18553	0.9678	0.37108	1.0993	0.18553	0.983	0.74222	1.1715	0.18553	0.9988	1.11335	1.262	0.18553	1.0112			0.18553	1.0091			0.18552	1.0019			0.18553	0.9948
0.18609	1.0587	0.18609	0.9678	0.37219	1.0993	0.18609	0.983	0.74444	1.1718	0.18608	0.9988	1.11668	1.2624	0.18609	1.0109			0.18609	1.0091			0.18608	1.0019			0.18609	0.9948
0.18664	1.0593	0.18664	0.9675	0.3733	1.0996	0.18664	0.983	0.74667	1.1718	0.18664	0.9988	1.12001	1.2627	0.18664	1.0109			0.18664	1.0088			0.18663	1.0016			0.18664	0.9945
0.1872	1.0593	0.1872	0.9675	0.37441	1.0996	0.1872	0.9827	0.74889	1.1718	0.18719	0.9985	1.12335	1.263	0.1872	1.0106			0.1872	1.0084			0.18719	1.0013			0.1872	0.9942
0.18775	1.0587	0.18775	0.9675	0.37552	1.0996	0.18775	0.9827	0.75111	1.1721	0.18775	0.9985	1.12668	1.2633	0.18775	1.0106			0.18775	1.0084			0.18774	1.001			0.18775	0.9942
0.18831	1.0587	0.18831	0.9675	0.37663	1.0999	0.18831	0.9827	0.75333	1.1721	0.1883	0.9985	1.13001	1.2636	0.18831	1.0103			0.18831	1.0081			0.1883	1.001			0.18831	0.9939
0.18886	1.0593	0.18886	0.9672	0.37774	1.0999	0.18886	0.9824	0.75556	1.1724	0.18886	0.9982	1.13335	1.2642	0.18886	1.01			0.18886	1.0081			0.18886	1.0007			0.18886	0.9939
0.18942	1.0593	0.18942	0.9672	0.37886	1.0999	0.18942	0.9824	0.75778	1.1724	0.18941	0.9982	1.13668	1.2645	0.18942	1.01			0.18942	1.0078			0.18941	1.0007			0.18942	0.9936
0.18998	1.0593	0.18998	0.9672	0.37997	1.1002	0.18998	0.9824	0.76	1.1728	0.18997	0.9982	1.14001	1.2645	0.18998	1.0097			0.18998	1.0078			0.18997	1.0004			0.18998	0.9936
0.19053	1.0593	0.19053	0.9672	0.38108	1.1002	0.19053	0.9824	0.76222	1.1728	0.19053	0.9979	1.14335	1.2648	0.19053	1.0097			0.19053	1.0075			0.19052	1.0001			0.19053	0.9933
0.19109	1.0593	0.19109	0.9672	0.38219	1.1002	0.19109	0.9824	0.76444	1.1731	0.19108	0.9979	1.14668	1.2651	0.19109	1.0094			0.19109	1.0072			0.19108	1.0001			0.19109	0.9933
0.19164	1.0593	0.19164	0.9669	0.3833	1.1002	0.19164	0.9821	0.76667	1.1731	0.19164	0.9979	1.15001	1.2655	0.19164	1.0094			0.19164	1.0072			0.19163	0.9998			0.19164	0.9929
0.1922	1.0596	0.1922	0.9669	0.38441	1.1005	0.1922	0.9821	0.76889	1.1731	0.19219	0.9976	1.15335	1.2658	0.1922	1.0091			0.1922	1.0069			0.19219	0.9998			0.1922	0.9929
0.19275	1.0596	0.19275	0.9669	0.38552	1.1005	0.19275	0.9821	0.77111	1.1734	0.19275	0.9976	1.15668	1.2661	0.19275	1.0091			0.19275	1.0069			0.19274	0.9995			0.19275	0.9926
0.19331	1.0593	0.19331	0.9669	0.38663	1.1005	0.19331	0.9821	0.77333	1.1737	0.1933	0.9976	1.16001	1.2664	0.19331	1.0088			0.19331	1.0066			0.1933	0.9991			0.19331	0.9923
0.19386	1.0596	0.19386	0.9669	0.38774	1.1005	0.19386	0.9818	0.77556	1.1737	0.19386	0.9973	1.16335	1.2667	0.19386	1.0088			0.19386	1.0066			0.19385	0.9991			0.19386	0.9923
0.19442	1.0596	0.19442	0.9666	0.38885	1.1005	0.19442	0.9818	0.77778	1.174	0.19441	0.9973	1.16668	1.267	0.19442	1.0084			0.19442	1.0063			0.19441	0.9988			0.19442	0.992
0.19498	1.0596	0.19498	0.9666	0.38996	1.1008	0.19498	0.9818	0.78	1.174	0.19497	0.997	1.17002	1.2673	0.19498	1.0084			0.19498	1.006			0.19497	0.9988			0.19497	0.992
0.19553	1.0596	0.19553	0.9666	0.39107	1.1008	0.19553	0.9818	0.78222	1.174	0.19552	0.997	1.17335	1.2673	0.19553	1.0081			0.19553	1.006			0.19552	0.9985			0.19553	0.9917
0.19609	1.0596	0.19609	0.9663	0.39218	1.1008	0.19609	0.9815	0.78444	1.1743	0.19608	0.997	1.17668	1.2676	0.19609	1.0081			0.19609	1.006			0.19608	0.9982			0.19609	0.9917
0.19664	1.0596	0.19664	0.9663	0.3933	1.1008	0.19664	0.9815	0.78667	1.1743	0.19664	0.9967	1.18002	1.2679	0.19664	1.0078			0.19664	1.0057			0.19663	0.9982			0.19664	0.9914
0.1972	1.0596	0.1972	0.9663	0.39441	1.1011	0.1972	0.9815	0.78889	1.1746	0.19719	0.9967	1.18335	1.2682	0.1972	1.0078			0.1972	1.0053			0.19719	0.9979			0.1972	0.9914
0.19775	1.0596	0.19775	0.9663	0.39552	1.1011	0.19775	0.9815	0.79111	1.1746	0.19775	0.9967	1.18668	1.2686	0.19775	1.0075			0.19775	1.0053			0.19774	0.9979			0.19775	0.9911
0.19831	1.0596	0.19831	0.9663	0.39663	1.1011	0.19831	0.9812	0.79333	1.1749	0.1983	0.996	1.19002	1.2689	0.19831	1.0075			0.19831	1.005			0.1983	0.9976			0.19831	0.9911
0.19886	1.0596	0.19886	0.966	0.39774	1.1011	0.19886	0.9812	0.79556	1.1749	0.19886	0.996	1.19335	1.2692	0.19886	1.0075			0.19886	1.0047			0.19885	0.9973			0.19886	0.9908
0.19942	1.0599	0.19942	0.966	0.39885	1.1015	0.19942	0.9812	0.79778	1.1752	0.19941	0.996	1.19668	1.2695	0.19942	1.0072			0.19942	1.0047			0.19941	0.9973			0.19942	0.9908
0.19997	1.0599	0.19997	0.966	0.39996	1.1015	0.19997	0.9805	0.8	1.1752	0.19997	0.9957	1.20002	1.2698	0.19997	1.0069			0.19997	1.0047			0.19996	0.997			0.19997	0.9905
0.20053	1.0599	0.20053	0.966	0.40107	1.1015	0.20053	0.9805	0.80222	1.1755	0.20052	0.9957	1.20335	1.2701	0.20053	1.0069			0.20053	1.0041			0.20052	0.997			0.20053	0.9905
0.20109	1.0599	0.20109	0.9657	0.40218	1.1015	0.20109	0.9805	0.80444	1.1755	0.20108	0.9957	1.20668	1.2704	0.20109	1.0066			0.20109	1.0038			0.20108	0.9967			0.20109	0.9902
0.20164	1.0599	0.20164	0.9657	0.40329	1.1018	0.20164	0.9805	0.80667	1.1759	0.20163	0.9954	1.21002	1.2707	0.20164	1.0066			0.20164	1.0038			0.20163	0.9967			0.20164	0.9902
0.2022	1.0599	0.2022	0.9657	0.4044	1.1018	0.2022	0.9805	0.80889	1.1759	0.20219	0.9954	1.21335	1.271	0.2022	1.0063			0.2022	1.0035			0.20219	0.996			0.2022	0.9898
0.20275	1.0599	0.20275	0.9657	0.40552	1.1018	0.20275	0.9802	0.81111	1.1759	0.20275	0.9954	1.21668	1.2713	0.20275	1.0063			0.20275	1.0035			0.20274	0.996			0.20275	0.9898
0.20331	1.0599	0.20331	0.9657	0.40663	1.1018	0.20331	0.9802	0.81333	1.1762	0.2033	0.9951	1.22002	1.2713	0.20331	1.0063			0.20331	1.0032			0.2033	0.9957			0.20331	0.9895
0.20386	1.0599	0.20386	0.9654	0.40774	1.1018	0.20386	0.9802	0.81556	1.1762	0.20386	0.9951	1.22335	1.272	0.20386	1.006			0.20386	1.0032			0.20385	0.9954			0.20386	0.9895
0.20442	1.0599	0.20442	0.9654	0.40885	1.1018	0.20442	0.9799	0.81778	1.1765	0.20441	0.9951	1.22668	1.2723	0.20442	1.006			0.20442	1.0029			0.20441	0.9954			0.20442	0.9892
0.20497	1.0599	0.20497	0.9654	0.40996	1.1021	0.20497	0.9799	0.82	1.1765	0.20497	0.9948	1.23002	1.2726	0.20497	1.0057			0.20497	1.0029			0.20496	0.9951			0.20497	0.9892
0.20553	1.0602	0.20553	0.9654	0.41107	1.1021	0.20553	0.9799	0.82222	1.1768	0.20552	0.9948	1.23335	1.2729	0.20553	1.0057			0.20553	1.0026			0.20552	0.9948			0.20553	0.9889
0.20608	1.0602	0.20608	0.9654	0.41218	1.1021	0.20608	0.9799	0.82444	1.1768	0.20608	0.9948	1.23668	1.2732	0.20608	1.0053			0.20608	1.0026			0.20607	0.9948			0.20608	0.9889
0.20664	1.0602	0.20664	0.9647	0.41329	1.1024	0.20664	0.9799	0.82667	1.1768	0.20663	0.9945	1.24002	1.2735	0.20664	1.0053			0.20664	1.0022			0.20663	0.9945			0.20664	0.9883
0.2072	1.0602	0.2072	0.9647	0.4144	1.1024	0.2072	0.9796	0.82889	1.1771	0.20719	0.9945	1.24335	1.2738	0.2072	1.005			0.2072	1.0022			0.20719	0.9945			0.2072	0.9883
0.20775	1.0602	0.20775	0.9647	0.41552	1.1024	0.20775	0.9796	0.83111	1.1771	0.20774	0.9945	1.24668	1.2741	0.20775	1.005			0.20775	1.0019			0.20774	0.9942			0.20775	0.988
0.20831	1.0602	0.20831	0.9647	0.41663	1.1024	0.20831	0.9796	0.83333	1.1777	0.2083	0.9945	1.25002	1.2744	0.20831	1.005			0.20831	1.0019			0.2083	0.9939			0.20831	0.988
0.20886	1.0602	0.20886	0.9644	0.41774	1.1027	0.20886	0.9796	0.83556	1.1777	0.20886	0.9942	1.25335	1.2748	0.20886	1.0047			0.20886	1.0016			0.20885	0.9939			0.20886	0.988
0.20942	1.0602	0.20942	0.9644	0.41885	1.1027	0.20942	0.9793	0.83778	1.178	0.20941	0.9942	1.25668	1.2751	0.20942	1.0041			0.20942	1.0016			0.20941	0.9939			0.20942	0.9877
0.20997	1.0602	0.20997	0.9644	0.41996	1.1027	0.20997	0.9793	0.84	1.178	0.20997	0.9939	1.26002	1.2754	0.20997	1.0041			0.20997	1.0013			0.20996	0.9936			0.20997	0.9877
0.21053	1.0602	0.21053	0.9644	0.42107	1.1027	0.21053	0.9793	0.84222	1.178	0.21052	0.9939	1.26335	1.2757	0.21053	1.0041			0.21053	1.0013			0.21052	0.9933			0.21053	0.9874
0.21108	1.0602	0.21108	0.9641	0.42218	1.1027	0.21108	0.9793	0.84444	1.1783	0.21108	0.9939	1.26668	1.276	0.21108	1.0038			0.21108	1.0013			0.21107	0.9933			0.21108	0.9874
0.21164	1.0602	0.21164	0.9641	0.42329	1.103	0.21164	0.979	0.84667	1.1783	0.21163	0.9936	1.27002	1.2763	0.21164	1.0038			0.21164	1.001			0.21163	0.9929			0.21164	0.9871
0.2122	1.0602	0.2122	0.9641	0.4244	1.103	0.2122	0.979	0.84889	1.1786	0.21219	0.9936	1.27335	1.2763	0.2122	1.0035			0.2122	1.0007			0.21218	0.9926			0.21219	0.9871
0.21275	1.0605	0.21275	0.9641	0.42551	1.103	0.21275	0.979	0.85111	1.1786	0.21274	0.9936	1.27668	1.2766	0.21275	1.0035			0.21275	1.0007			0.21274	0.9926			0.21275	0.9867
0.21331	1.0602	0.21331	0.9641	0.42663	1.103	0.21331	0.979	0.85333	1.1786	0.2133	0.9933	1.28002	1.2772	0.21331	1.0032			0.21331	1.0004			0.2133	0.9923			0.21331	0.9867
0.21386	1.0605	0.21386	0.9638	0.42774	1.103	0.21386	0.9787	0.85556	1.179	0.21385	0.9933	1.28335	1.2775	0.21386	1.0032			0.21386	1.0004			0.21385	0.9923			0.21386	0.9867
0.21442	1.0605	0.21442	0.9638	0.42885	1.103	0.21442	0.9787	0.85778	1.1793	0.21441	0.9933	1.28668	1.2775	0.21442	1.0032			0.21442	1.0004			0.21441	0.992			0.21442	0.9864
0.21497	1.0605	0.21497	0.9638	0.42996	1.1033	0.21497	0.9787	0.86	1.1793	0.21497	0.9929	1.29002	1.2779	0.21497	1.0029			0.21497	1.0001			0.21496	0.992			0.21497	0.9864
0.21553	1.0605	0.21553	0.9638	0.43107	1.1033	0.21553	0.9787	0.86222	1.1793	0.21552	0.9929	1.29335	1.2782	0.21553	1.0029			0.21553	1.0001			0.21552	0.9917			0.21553	0.9861
0.21608	1.0605	0.21608	0.9638	0.43218	1.1033	0.21608	0.9787	0.86444	1.1793	0.21608	0.9929	1.29668	1.2785	0.21608	1.0026			0.21608	0.9998			0.21607	0.9917			0.21608	0.9861
0.21664	1.0605	0.21664	0.9635	0.43329	1.1033	0.21664	0.9784	0.86667	1.1796	0.21663	0.9929	1.30002	1.2788	0.21664	1.0026			0.21664	0.9998			0.21663	0.9914			0.21664	0.9858
0.21719	1.0605	0.21719	0.9635	0.4344	1.1036	0.21719	0.9784	0.86889	1.1799	0.21719	0.9926	1.30335	1.2791	0.21719	1.0022			0.21719	0.9995			0.21718	0.9911			0.21719	0.9858
0.21775	1.0605	0.21775	0.9635	0.43551	1.1033	0.21775	0.9784	0.87111	1.1799	0.21774	0.9926	1.30668	1.2794	0.21775	1.0022			0.21775	0.9991			0.21774	0.9911			0.21775	0.9855
0.21831	1.0605	0.21831	0.9635	0.43662	1.1036	0.21831	0.9784	0.87333	1.1799	0.2183	0.9923	1.31002	1.28	0.21831	1.0019			0.21831	0.9991			0.21829	0.9908			0.21831	0.9855
0.21886	1.0608	0.21886	0.9635	0.43773	1.1036	0.21886	0.9781	0.87556	1.1802	0.21885	0.9923	1.31335	1.2803	0.21886	1.0019			0.21886	0.9991			0.21885	0.9908			0.21886	0.9855
0.21942	1.0608	0.21942	0.9635	0.43885	1.1036	0.21942	0.9781	0.87778	1.1802	0.21941	0.9923	1.31668	1.2806	0.21942	1.0019			0.21942	0.9988			0.21941	0.9908			0.21942	0.9852
0.21997	1.0605	0.21997	0.9632	0.43996	1.1039	0.21997	0.9781	0.88	1.1805	0.21996	0.992	1.32002	1.281	0.21997	1.0016			0.21997	0.9988			0.21996	0.9905			0.21997	0.9852
0.22053	1.0608	0.22053	0.9632	0.44107	1.1039	0.22053	0.9781	0.88222	1.1805	0.22052	0.9923	1.32335	1.2813	0.22053	1.0016			0.22053	0.9985			0.22052	0.9902			0.22053	0.9849
0.22108	1.0608	0.22108	0.9632	0.44218	1.1039	0.22108	0.9781	0.88444	1.1808	0.22108	0.992	1.32668	1.2816	0.22108	1.0013			0.22108	0.9985			0.22107	0.9902			0.22108	0.9849
0.22164	1.0608	0.22164	0.9629	0.44329	1.1039	0.22164	0.9778	0.88667	1.1808	0.22163	0.992	1.33002	1.2819	0.22164	1.0013			0.22164	0.9982			0.22163	0.9898			0.22164	0.9849
0.22219	1.0608	0.22219	0.9629	0.4444	1.1039	0.22219	0.9778	0.88889	1.1808	0.22219	0.992	1.33335	1.2822	0.22219	1.001			0.22219	0.9982			0.22218	0.9898			0.22219	0.9846
0.22275	1.0608	0.22275	0.9629	0.44551	1.1039	0.22275	0.9778	0.89111	1.1811	0.22274	0.9917	1.33668	1.2825	0.22275	1.001			0.22275	0.9979			0.22274	0.9895			0.22275	0.9846
0.2233	1.0608	0.2233	0.9629	0.44662	1.1042	0.2233	0.9778	0.89333	1.1811	0.2233	0.9917	1.34002	1.2828	0.2233	1.0007			0.2233	0.9979			0.22329	0.9895			0.2233	0.9843
0.22386	1.0608	0.22386	0.9629	0.44773	1.1042	0.22386	0.9774	0.89556	1.1811	0.22385	0.9917	1.34335	1.2831	0.22386	1.0007			0.22386	0.9976			0.22385	0.9892			0.22386	0.9843
0.22442	1.0608	0.22442	0.9626	0.44884	1.1042	0.22442	0.9774	0.89778	1.1814	0.22441	0.9914	1.34668	1.2834	0.22442	1.0007			0.22442	0.9976			0.2244	0.9892			0.22442	0.9843
0.22497	1.0608	0.22497	0.9626	0.44995	1.1042	0.22497	0.9774	0.9	1.1817	0.22496	0.9914	1.35002	1.2837	0.22497	1.0004			0.22497	0.9976			0.22496	0.9889			0.22497	0.984
0.22553	1.0611	0.22553	0.9626	0.45107	1.1042	0.22553	0.9774	0.90222	1.1817	0.22552	0.9911	1.35335	1.2841	0.22553	1.0004			0.22553	0.9973			0.22552	0.9889			0.22553	0.984
0.22608	1.0608	0.22608	0.9626	0.45218	1.1046	0.22608	0.9771	0.90444	1.1817	0.22607	0.9911	1.35668	1.2844	0.22608	1.0001			0.22608	0.9973			0.22607	0.9883			0.22608	0.9836
0.22664	1.0608	0.22664	0.9626	0.45329	1.1046	0.22664	0.9771	0.90667	1.1817	0.22663	0.9911	1.36002	1.2847	0.22664	1.0001			0.22664	0.997			0.22663	0.9883			0.22664	0.9836
0.22719	1.0611	0.22719	0.9626	0.4544	1.1046	0.22719	0.9771	0.90889	1.1821	0.22719	0.9911	1.36335	1.285	0.22719	1.0001			0.22719	0.997			0.22718	0.988			0.22719	0.9833
0.22775	1.0611	0.22775	0.9623	0.45551	1.1046	0.22775	0.9771	0.91111	1.1824	0.22774	0.9911	1.36668	1.2853	0.22775	1.0001			0.22775	0.9967			0.22774	0.9877			0.22775	0.9833
0.2283	1.0611	0.2283	0.9623	0.45662	1.1046	0.2283	0.9771	0.91333	1.1824	0.2283	0.9908	1.37002	1.2856	0.2283	0.9998			0.2283	0.9967			0.22829	0.9877			0.2283	0.9833
0.22886	1.0611	0.22886	0.9623	0.45773	1.1046	0.22886	0.9771	0.91556	1.1824	0.22885	0.9908	1.37335	1.2859	0.22886	0.9995			0.22886	0.996			0.22885	0.9874			0.22886	0.983
0.22942	1.0611	0.22942	0.9623	0.45884	1.1049	0.22942	0.9768	0.91778	1.1827	0.22941	0.9905	1.37668	1.2862	0.22942	0.9995			0.22942	0.996			0.2294	0.9874			0.22942	0.983
0.22997	1.0611	0.22997	0.9623	0.45995	1.1049	0.22997	0.9768	0.92	1.1827	0.22996	0.9905	1.38002	1.2868	0.22997	0.9995			0.22997	0.996			0.22996	0.9874			0.22997	0.983
0.23053	1.0611	0.23053	0.9619	0.46106	1.1049	0.23053	0.9768	0.92222	1.183	0.23052	0.9905	1.38335	1.2872	0.23053	0.9991			0.23053	0.9957			0.23051	0.9871			0.23053	0.9827
0.23108	1.0611	0.23108	0.9619	0.46217	1.1049	0.23108	0.9768	0.92444	1.183	0.23107	0.9902	1.38668	1.2878	0.23108	0.9991			0.23108	0.9954			0.23107	0.9867			0.23108	0.9827
0.23164	1.0611	0.23164	0.9619	0.46329	1.1049	0.23164	0.9768	0.92667	1.183	0.23163	0.9902	1.39002	1.2881	0.23164	0.9988			0.23164	0.9954			0.23163	0.9867			0.23164	0.9824
0.23219	1.0611	0.23219	0.9619	0.4644	1.1052	0.23219	0.9765	0.92889	1.1833	0.23218	0.9902	1.39335	1.2884	0.23219	0.9988			0.23219	0.9954			0.23218	0.9867			0.23219	0.9824
0.23275	1.0611	0.23275	0.9616	0.46551	1.1052	0.23275	0.9765	0.93111	1.1833	0.23274	0.9902	1.39668	1.2887	0.23275	0.9988			0.23275	0.9951			0.23274	0.9864			0.23275	0.9824
0.2333	1.0615	0.2333	0.9616	0.46662	1.1052	0.2333	0.9765	0.93333	1.1833	0.2333	0.9898	1.40002	1.289	0.2333	0.9985			0.2333	0.9951			0.23329	0.9864			0.2333	0.9821
0.23386	1.0615	0.23386	0.9616	0.46773	1.1052	0.23386	0.9762	0.93556	1.1836	0.23385	0.9898	1.40335	1.2893	0.23386	0.9985			0.23386	0.9948			0.23385	0.9861			0.23386	0.9821
0.23441	1.0615	0.23441	0.9616	0.46884	1.1052	0.23441	0.9762	0.93778	1.1836	0.23441	0.9898	1.40668	1.2896	0.23441	0.9982			0.23441	0.9948			0.2344	0.9861			0.23441	0.9821
0.23497	1.0615	0.23497	0.9616	0.46995	1.1052	0.23497	0.9762	0.94	1.1839	0.23496	0.9895	1.41002	1.2899	0.23497	0.9982			0.23497	0.9945			0.23496	0.9858			0.23497	0.9818
0.23553	1.0615	0.23553	0.9613	0.47106	1.1052	0.23553	0.9762	0.94222	1.1839	0.23552	0.9895	1.41335	1.2903	0.23553	0.9982			0.23553	0.9945			0.23551	0.9858			0.23553	0.9815
0.23608	1.0615	0.23608	0.9613	0.47217	1.1055	0.23608	0.9762	0.94444	1.1842	0.23607	0.9895	1.41668	1.2906	0.23608	0.9979			0.23608	0.9945			0.23607	0.9855			0.23608	0.9815
0.23664	1.0615	0.23664	0.9613	0.47328	1.1055	0.23664	0.9759	0.94667	1.1842	0.23663	0.9892	1.42002	1.2909	0.23664	0.9979			0.23664	0.9942			0.23662	0.9855			0.23664	0.9815
0.23719	1.0615	0.23719	0.9613	0.4744	1.1055	0.23719	0.9759	0.94889	1.1842	0.23718	0.9892	1.42335	1.2915	0.23719	0.9979			0.23719	0.9942			0.23718	0.9852			0.23719	0.9812
0.23775	1.0615	0.23775	0.9613	0.47551	1.1055	0.23775	0.9759	0.95111	1.1845	0.23774	0.9892	1.42668	1.2918	0.23775	0.9976			0.23775	0.9939			0.23774	0.9852			0.23775	0.9812
0.2383	1.0615	0.2383	0.961	0.47662	1.1055	0.2383	0.9759	0.95333	1.1845	0.2383	0.9889	1.43002	1.2921	0.2383	0.9976			0.2383	0.9939			0.23829	0.9849			0.2383	0.9812
0.23886	1.0615	0.23886	0.961	0.47773	1.1058	0.23886	0.9759	0.95556	1.1845	0.23885	0.9889	1.43335	1.2924	0.23886	0.9973			0.23886	0.9936			0.23885	0.9849			0.23886	0.9805
0.23941	1.0618	0.23941	0.961	0.47884	1.1058	0.23941	0.9756	0.95778	1.1848	0.23941	0.9889	1.43668	1.2927	0.23941	0.9973			0.23941	0.9936			0.2394	0.9846			0.23941	0.9805
0.23997	1.0618	0.23997	0.961	0.47995	1.1058	0.23997	0.9756	0.96	1.1848	0.23996	0.9889	1.44002	1.293	0.23997	0.9973			0.23997	0.9933			0.23996	0.9846			0.23997	0.9805
0.24052	1.0618	0.24052	0.961	0.48106	1.1058	0.24052	0.9756	0.96222	1.1855	0.24052	0.9889	1.44335	1.2934	0.24052	0.997			0.24052	0.9933			0.24051	0.9843			0.24052	0.9802
0.24108	1.0618	0.24108	0.961	0.48217	1.1058	0.24108	0.9756	0.96444	1.1855	0.24107	0.9883	1.44668	1.2937	0.24108	0.997			0.24108	0.9933			0.24107	0.9843			0.24108	0.9802
0.24164	1.0618	0.24164	0.9607	0.48328	1.1058	0.24164	0.9756	0.96667	1.1855	0.24163	0.9883	1.45002	1.2943	0.24164	0.9967			0.24164	0.9929			0.24162	0.9843			0.24164	0.9802
0.24219	1.0618	0.24219	0.9607	0.4844	1.1061	0.24219	0.9756	0.96889	1.1858	0.24218	0.988	1.45335	1.2946	0.24219	0.9967			0.24219	0.9929			0.24218	0.984			0.24219	0.9799
0.24275	1.0618	0.24275	0.9607	0.48551	1.1061	0.24275	0.9753	0.97111	1.1858	0.24274	0.988	1.45668	1.2949	0.24275	0.9967			0.24275	0.9926			0.24273	0.984			0.24275	0.9799
0.2433	1.0618	0.2433	0.9607	0.48662	1.1061	0.2433	0.9753	0.97333	1.1861	0.24329	0.988	1.46002	1.2955	0.2433	0.996			0.2433	0.9926			0.24329	0.9836			0.2433	0.9799
0.24386	1.0618	0.24386	0.9604	0.48773	1.1061	0.24386	0.9753	0.97556	1.1861	0.24385	0.988	1.46335	1.2958	0.24386	0.996			0.24386	0.9926			0.24385	0.9836			0.24386	0.9796
0.24441	1.0618	0.24441	0.9604	0.48884	1.1061	0.24441	0.9753	0.97778	1.1861	0.24441	0.9877	1.46668	1.2961	0.24441	0.996			0.24441	0.9923			0.2444	0.9833			0.24441	0.9796
0.24497	1.0618	0.24497	0.9604	0.48995	1.1061	0.24497	0.9753	0.98	1.1864	0.24496	0.9877	1.47002	1.2965	0.24497	0.9957			0.24497	0.9923			0.24496	0.9833			0.24497	0.9793
0.24552	1.0618	0.24552	0.9604	0.49106	1.1061	0.24552	0.975	0.98222	1.1864	0.24552	0.9877	1.47335	1.2971	0.24552	0.9957			0.24552	0.992			0.24551	0.9833			0.24552	0.9793
0.24608	1.0618	0.24608	0.9601	0.49217	1.1067	0.24608	0.975	0.98444	1.1864	0.24607	0.9877	1.47668	1.2974	0.24608	0.9954			0.24608	0.992			0.24607	0.983			0.24608	0.9793
0.24664	1.0618	0.24664	0.9604	0.49328	1.1067	0.24664	0.975	0.98667	1.1867	0.24663	0.9874	1.48002	1.2977	0.24664	0.9954			0.24664	0.9917			0.24662	0.9827			0.24664	0.9793
0.24719	1.0618	0.24719	0.9601	0.49439	1.1067	0.24719	0.975	0.98889	1.1867	0.24718	0.9874	1.48335	1.298	0.24719	0.9954			0.24719	0.9917			0.24718	0.9827			0.24719	0.979
0.24775	1.0618	0.24775	0.9601	0.4955	1.1067	0.24775	0.9747	0.99111	1.1867	0.24774	0.9871	1.48668	1.2986	0.24775	0.9951			0.24775	0.9917			0.24773	0.9827			0.24775	0.979
0.2483	1.0621	0.2483	0.9601	0.49661	1.1067	0.2483	0.9747	0.99333	1.187	0.24829	0.9871	1.49002	1.2989	0.2483	0.9951			0.2483	0.9914			0.24829	0.9824			0.2483	0.9787
0.24886	1.0621	0.24886	0.9601	0.49773	1.1067	0.24886	0.9747	0.99556	1.187	0.24885	0.9871	1.49335	1.2992	0.24886	0.9948			0.24886	0.9914			0.24884	0.9824			0.24886	0.9787
0.24941	1.0621	0.24941	0.9601	0.49884	1.107	0.24941	0.9747	0.99778	1.1873	0.2494	0.9871	1.49668	1.2996	0.24941	0.9948			0.24941	0.9911			0.2494	0.9824			0.24941	0.9784
0.24997	1.0621	0.24997	0.9598	0.49995	1.107	0.24997	0.9743	1	1.1873	0.24996	0.9867	1.50002	1.2999	0.24997	0.9948			0.24997	0.9911			0.24996	0.9821			0.24997	0.9784
0.25052	1.0621	0.25052	0.9598	0.50106	1.107	0.25052	0.9743	1.00222	1.1876	0.25052	0.9867	1.50335	1.3005	0.25052	0.9945			0.25052	0.9911			0.25051	0.9818			0.25052	0.9784
0.25108	1.0621	0.25108	0.9598	0.50217	1.107	0.25108	0.9743	1.00444	1.1876	0.25107	0.9867	1.50668	1.3008	0.25108	0.9945			0.25108	0.9908			0.25107	0.9818			0.25108	0.9784
0.25163	1.0621	0.25163	0.9598	0.50328	1.107	0.25163	0.9743	1.00667	1.1876	0.25163	0.9867	1.51002	1.3011	0.25163	0.9945			0.25163	0.9908			0.25162	0.9815			0.25163	0.9781
0.25219	1.0621	0.25219	0.9595	0.50439	1.107	0.25219	0.9743	1.00889	1.1876	0.25218	0.9864	1.51335	1.3017	0.25219	0.9942			0.25219	0.9905			0.25218	0.9815			0.25219	0.9778
0.25275	1.0621	0.25275	0.9595	0.5055	1.107	0.25275	0.974	1.01111	1.1879	0.25274	0.9864	1.51668	1.302	0.25275	0.9942			0.25275	0.9905			0.25273	0.9815			0.25275	0.9778
0.2533	1.0621	0.2533	0.9595	0.50661	1.107	0.2533	0.974	1.01333	1.1879	0.25329	0.9864	1.52002	1.3023	0.2533	0.9939			0.2533	0.9902			0.25329	0.9812			0.2533	0.9778
0.25386	1.0621	0.25386	0.9595	0.50772	1.1073	0.25386	0.974	1.01556	1.1883	0.25385	0.9864	1.52335	1.3027	0.25386	0.9939			0.25386	0.9902			0.25384	0.9812			0.25386	0.9778
0.25441	1.0624	0.25441	0.9595	0.50884	1.1073	0.25441	0.974	1.01778	1.1883	0.2544	0.9861	1.52668	1.3036	0.25441	0.9939			0.25441	0.9902			0.2544	0.9812			0.25441	0.9774
0.25497	1.0624	0.25497	0.9595	0.50995	1.1073	0.25497	0.974	1.02	1.1886	0.25496	0.9861	1.53002	1.3039	0.25497	0.9936			0.25497	0.9898			0.25495	0.9805			0.25497	0.9774
0.25552	1.0624	0.25552	0.9592	0.51106	1.1073	0.25552	0.9737	1.02222	1.1886	0.25551	0.9861	1.53335	1.3042	0.25552	0.9936			0.25552	0.9898			0.25551	0.9805			0.25552	0.9774
0.25608	1.0624	0.25608	0.9592	0.51217	1.1073	0.25608	0.9737	1.02444	1.1886	0.25607	0.9861	1.53668	1.3048	0.25608	0.9936			0.25608	0.9895			0.25607	0.9802			0.25608	0.9771
0.25663	1.0624	0.25663	0.9592	0.51328	1.1073	0.25663	0.9737	1.02667	1.1889	0.25663	0.9858	1.54002	1.3051	0.25663	0.9933			0.25663	0.9895			0.25662	0.9802			0.25663	0.9771
0.25719	1.0624	0.25719	0.9592	0.51439	1.1077	0.25719	0.9737	1.02889	1.1889	0.25718	0.9858	1.54335	1.3054	0.25719	0.9933			0.25719	0.9892			0.25718	0.9802			0.25719	0.9771
0.25774	1.0624	0.25774	0.9588	0.5155	1.1077	0.25774	0.9734	1.03111	1.1889	0.25774	0.9858	1.54668	1.3058	0.25774	0.9933			0.25774	0.9892			0.25773	0.9799			0.25774	0.9768
0.2583	1.0624	0.2583	0.9588	0.51661	1.1077	0.2583	0.9734	1.03333	1.1892	0.25829	0.9855	1.55002	1.3064	0.2583	0.9929			0.2583	0.9892			0.25829	0.9799			0.2583	0.9768
0.25886	1.0624	0.25886	0.9588	0.51772	1.1077	0.25886	0.9734	1.03556	1.1892	0.25885	0.9855	1.55335	1.3067	0.25886	0.9929			0.25886	0.9889			0.25884	0.9799			0.25886	0.9768
0.25941	1.0624	0.25941	0.9588	0.51883	1.1077	0.25941	0.9734	1.03778	1.1892	0.2594	0.9855	1.55668	1.3073	0.25941	0.9926			0.25941	0.9889			0.2594	0.9796			0.25941	0.9765
0.25997	1.0624	0.25997	0.9588	0.51994	1.1077	0.25997	0.9734	1.04	1.1895	0.25996	0.9855	1.56002	1.3076	0.25997	0.9926			0.25997	0.9883			0.25995	0.9796			0.25997	0.9765
0.26052	1.0624	0.26052	0.9585	0.52106	1.108	0.26052	0.9734	1.04222	1.1895	0.26051	0.9852	1.56335	1.3079	0.26052	0.9926			0.26052	0.9883			0.26051	0.9796			0.26052	0.9765
0.26108	1.0624	0.26108	0.9585	0.52217	1.108	0.26108	0.9734	1.04444	1.1898	0.26107	0.9852	1.56668	1.3085	0.26108	0.9923			0.26108	0.9883			0.26107	0.9793			0.26108	0.9762
0.26163	1.0627	0.26163	0.9585	0.52328	1.108	0.26163	0.9734	1.04667	1.1898	0.26162	0.9852	1.57002	1.3089	0.26163	0.9923			0.26163	0.988			0.26162	0.9793			0.26163	0.9762
0.26219	1.0627	0.26219	0.9585	0.52439	1.108	0.26219	0.9731	1.04889	1.1898	0.26218	0.9849	1.57335	1.3095	0.26219	0.9923			0.26219	0.988			0.26218	0.979			0.26219	0.9762
0.26274	1.0627	0.26274	0.9585	0.5255	1.108	0.26274	0.9731	1.05111	1.1901	0.26274	0.9849	1.57668	1.3098	0.26274	0.992			0.26274	0.9877			0.26273	0.979			0.26274	0.9759
0.2633	1.0627	0.2633	0.9582	0.52661	1.108	0.2633	0.9731	1.05333	1.1901	0.26329	0.9849	1.58002	1.3101	0.2633	0.992			0.2633	0.9877			0.26329	0.9787			0.2633	0.9759
0.26386	1.0627	0.26386	0.9582	0.52772	1.1083	0.26386	0.9731	1.05556	1.1901	0.26385	0.9849	1.58335	1.3107	0.26386	0.992			0.26386	0.9877			0.26384	0.9787			0.26386	0.9759
0.26441	1.0627	0.26441	0.9582	0.52883	1.108	0.26441	0.9725	1.05778	1.1904	0.2644	0.9849	1.58668	1.3113	0.26441	0.9917			0.26441	0.9874			0.2644	0.9787			0.26441	0.9756
0.26497	1.0627	0.26497	0.9582	0.52994	1.1083	0.26497	0.9725	1.06	1.1904	0.26496	0.9846	1.59002	1.312	0.26497	0.9917			0.26497	0.9874			0.26495	0.9784			0.26497	0.9756
0.26552	1.0627	0.26552	0.9582	0.53105	1.1083	0.26552	0.9725	1.06222	1.1904	0.26551	0.9846	1.59335	1.3123	0.26552	0.9914			0.26552	0.9871			0.26551	0.9784			0.26552	0.9756
0.26608	1.0627	0.26608	0.9579	0.53216	1.1083	0.26608	0.9725	1.06444	1.1907	0.26607	0.9846	1.59668	1.3129	0.26608	0.9914			0.26608	0.9871			0.26606	0.9784			0.26608	0.9756
0.26663	1.0627	0.26663	0.9579	0.53328	1.1083	0.26663	0.9722	1.06667	1.1907	0.26662	0.9843	1.60002	1.3132	0.26663	0.9914			0.26663	0.9871			0.26662	0.9781			0.26663	0.9753
0.26719	1.0627	0.26719	0.9579	0.53439	1.1083	0.26719	0.9725	1.06889	1.191	0.26718	0.9843	1.60335	1.3138	0.26719	0.9911			0.26719	0.9867			0.26718	0.9781			0.26719	0.9753
0.26774	1.0627	0.26774	0.9579	0.5355	1.1083	0.26774	0.9722	1.07111	1.191	0.26773	0.9843	1.60668	1.3141	0.26774	0.9911			0.26774	0.9867			0.26773	0.9781			0.26774	0.9753
0.2683	1.0627	0.2683	0.9579	0.53661	1.1083	0.2683	0.9722	1.07333	1.191	0.26829	0.984	1.61002	1.3147	0.2683	0.9911			0.2683	0.9864			0.26829	0.9778			0.2683	0.975
0.26885	1.063	0.26885	0.9579	0.53772	1.1083	0.26885	0.9722	1.07556	1.1914	0.26885	0.984	1.61335	1.3151	0.26885	0.9908			0.26885	0.9864			0.26884	0.9778			0.26885	0.975
0.26941	1.0627	0.26941	0.9576	0.53883	1.1086	0.26941	0.9722	1.07778	1.1914	0.2694	0.984	1.61668	1.3157	0.26941	0.9908			0.26941	0.9861			0.2694	0.9774			0.26941	0.975
0.26997	1.063	0.26997	0.9576	0.53994	1.1086	0.26997	0.9722	1.08	1.1914	0.26996	0.984	1.62002	1.316	0.26997	0.9908			0.26997	0.9861			0.26995	0.9774			0.26997	0.9747
0.27052	1.063	0.27052	0.9576	0.54105	1.1086	0.27052	0.9719	1.08222	1.1917	0.27051	0.9836	1.62335	1.3166	0.27052	0.9905			0.27052	0.9861			0.27051	0.9774			0.27052	0.9747
0.27108	1.063	0.27108	0.9576	0.54216	1.1086	0.27108	0.9719	1.08444	1.1917	0.27107	0.9836	1.62668	1.3172	0.27108	0.9905			0.27108	0.9858			0.27106	0.9771			0.27108	0.9747
0.27163	1.063	0.27163	0.9573	0.54328	1.1086	0.27163	0.9719	1.08667	1.1917	0.27162	0.9836	1.63002	1.3175	0.27163	0.9902			0.27163	0.9858			0.27162	0.9771			0.27163	0.9743
0.27219	1.063	0.27219	0.9573	0.54439	1.1086	0.27219	0.9719	1.08889	1.192	0.27218	0.9833	1.63335	1.3182	0.27219	0.9902			0.27219	0.9855			0.27217	0.9771			0.27219	0.9743
0.27274	1.063	0.27274	0.9573	0.5455	1.1089	0.27274	0.9716	1.09111	1.192	0.27273	0.9833	1.63669	1.3185	0.27274	0.9902			0.27274	0.9855			0.27273	0.9768			0.27274	0.9743
0.2733	1.063	0.2733	0.9573	0.54661	1.1089	0.2733	0.9716	1.09333	1.192	0.27329	0.9833	1.64002	1.3194	0.2733	0.9902			0.2733	0.9852			0.27329	0.9768			0.2733	0.974
0.27385	1.063	0.27385	0.9573	0.54772	1.1089	0.27385	0.9716	1.09556	1.1923	0.27384	0.9833	1.64335	1.32	0.27385	0.9898			0.27385	0.9852			0.27384	0.9768			0.27385	0.974
0.27441	1.063	0.27441	0.9573	0.54883	1.1089	0.27441	0.9716	1.09778	1.1923	0.2744	0.9833	1.64669	1.3203	0.27441	0.9898			0.27441	0.9849			0.2744	0.9765			0.27441	0.974
0.27496	1.063	0.27496	0.9567	0.54994	1.1089	0.27496	0.9716	1.1	1.1926	0.27496	0.983	1.65002	1.3209	0.27496	0.9895			0.27496	0.9849			0.27495	0.9765			0.27496	0.974
0.27552	1.063	0.27552	0.9567	0.55105	1.1089	0.27552	0.9712	1.10222	1.1926	0.27551	0.983	1.65335	1.3216	0.27552	0.9895			0.27552	0.9849			0.27551	0.9765			0.27552	0.9737
0.27608	1.063	0.27608	0.9567	0.55216	1.1089	0.27608	0.9712	1.10444	1.1926	0.27607	0.983	1.65669	1.3219	0.27608	0.9895			0.27608	0.9846			0.27606	0.9762			0.27608	0.9737
0.27663	1.0633	0.27663	0.9567	0.55327	1.1089	0.27663	0.9712	1.10667	1.1926	0.27662	0.983	1.66002	1.3225	0.27663	0.9892			0.27663	0.9846			0.27662	0.9762			0.27663	0.9737
0.27719	1.0633	0.27719	0.9567	0.55438	1.1092	0.27719	0.9712	1.10889	1.1932	0.27718	0.9827	1.66335	1.3231	0.27719	0.9892			0.27719	0.9846			0.27717	0.9762			0.27719	0.9734
0.27774	1.063	0.27774	0.9564	0.5555	1.1092	0.27774	0.9712	1.11111	1.1932	0.27773	0.9827	1.66669	1.3237	0.27774	0.9892			0.27774	0.9843			0.27773	0.9759			0.27774	0.9734
0.2783	1.063	0.2783	0.9564	0.55661	1.1089	0.2783	0.9712	1.11333	1.1932	0.27829	0.9827	1.67002	1.324	0.2783	0.9889			0.2783	0.9843			0.27828	0.9759			0.2783	0.9734
0.27885	1.0633	0.27885	0.9564	0.55772	1.1092	0.27885	0.9709	1.11556	1.1935	0.27884	0.9827	1.67335	1.3247	0.27885	0.9889			0.27885	0.984			0.27884	0.9759			0.27885	0.9731
0.27941	1.0633	0.27941	0.9564	0.55883	1.1092	0.27941	0.9709	1.11778	1.1935	0.2794	0.9824	1.67669	1.3253	0.27941	0.9889			0.27941	0.984			0.2794	0.9756			0.27941	0.9731
0.27996	1.0633	0.27996	0.9564	0.55994	1.1092	0.27996	0.9709	1.12	1.1938	0.27995	0.9824	1.68002	1.3259	0.27996	0.9883			0.27996	0.9836			0.27995	0.9756			0.27996	0.9731
0.28052	1.0633	0.28052	0.9564	0.56105	1.1092	0.28052	0.9709	1.12222	1.1938	0.28051	0.9824	1.68335	1.3265	0.28052	0.9883			0.28052	0.9836			0.28051	0.9756			0.28052	0.9731
0.28108	1.0633	0.28108	0.9561	0.56216	1.1092	0.28108	0.9706	1.12444	1.1938	0.28107	0.9821	1.68669	1.3275	0.28108	0.9883			0.28108	0.9833			0.28106	0.9753			0.28107	0.9725
0.28163	1.0633	0.28163	0.9561	0.56327	1.1092	0.28163	0.9706	1.12667	1.1941	0.28162	0.9821	1.69002	1.3281	0.28163	0.988			0.28163	0.9833			0.28162	0.9753			0.28163	0.9725
0.28219	1.0633	0.28219	0.9561	0.56438	1.1092	0.28219	0.9706	1.12889	1.1941	0.28218	0.9821	1.69335	1.3284	0.28219	0.988			0.28219	0.9833			0.28217	0.975			0.28219	0.9725
0.28274	1.0633	0.28274	0.9561	0.56549	1.1095	0.28274	0.9706	1.13111	1.1941	0.28273	0.9821	1.69669	1.329	0.28274	0.988			0.28274	0.983			0.28273	0.975			0.28274	0.9722
0.2833	1.0633	0.2833	0.9561	0.56661	1.1095	0.2833	0.9706	1.13333	1.1945	0.28329	0.9818	1.70002	1.3296	0.2833	0.9877			0.2833	0.983			0.28328	0.975			0.2833	0.9722
0.28385	1.0633	0.28385	0.9557	0.56772	1.1095	0.28385	0.9706	1.13556	1.1945	0.28384	0.9818	1.70335	1.3302	0.28385	0.9877			0.28385	0.9827			0.28384	0.975			0.28385	0.9722
0.28441	1.0636	0.28441	0.9557	0.56883	1.1095	0.28441	0.9703	1.13778	1.1945	0.2844	0.9818	1.70669	1.3309	0.28441	0.9877			0.28441	0.9827			0.28439	0.9747			0.28441	0.9722
0.28496	1.0633	0.28496	0.9557	0.56994	1.1095	0.28496	0.9703	1.14	1.1948	0.28495	0.9818	1.71002	1.3315	0.28496	0.9874			0.28496	0.9824			0.28495	0.9747			0.28496	0.9719
0.28552	1.0636	0.28552	0.9557	0.57105	1.1095	0.28552	0.9703	1.14222	1.1948	0.28551	0.9815	1.71335	1.3321	0.28552	0.9874			0.28552	0.9824			0.28551	0.9747			0.28552	0.9719
0.28607	1.0636	0.28607	0.9554	0.57216	1.1095	0.28607	0.9703	1.14444	1.1951	0.28606	0.9815	1.71669	1.3327	0.28607	0.9874			0.28607	0.9824			0.28606	0.9743			0.28607	0.9719
0.28663	1.0636	0.28663	0.9554	0.57327	1.1098	0.28663	0.9703	1.14667	1.1951	0.28662	0.9812	1.72002	1.3333	0.28663	0.9871			0.28663	0.9821			0.28662	0.9743			0.28663	0.9716
0.28719	1.0636	0.28719	0.9554	0.57438	1.1098	0.28719	0.9703	1.14889	1.1951	0.28718	0.9812	1.72335	1.334	0.28719	0.9871			0.28719	0.9821			0.28717	0.9743			0.28719	0.9716
0.28774	1.0636	0.28774	0.9554	0.57549	1.1098	0.28774	0.97	1.15111	1.1954	0.28773	0.9812	1.72669	1.3349	0.28774	0.9867			0.28774	0.9818			0.28773	0.974			0.28774	0.9716
0.2883	1.0636	0.2883	0.9554	0.57661	1.1098	0.2883	0.97	1.15333	1.1954	0.28829	0.9812	1.73002	1.3358	0.2883	0.9867			0.2883	0.9818			0.28828	0.974			0.2883	0.9716
0.28885	1.0636	0.28885	0.9554	0.57772	1.1098	0.28885	0.97	1.15556	1.1954	0.28884	0.9812	1.73335	1.3364	0.28885	0.9867			0.28885	0.9818			0.28884	0.974			0.28885	0.9712
0.28941	1.0636	0.28941	0.9551	0.57883	1.1098	0.28941	0.97	1.15778	1.1954	0.2894	0.9805	1.73669	1.3371	0.28941	0.9867			0.28941	0.9815			0.28939	0.974			0.28941	0.9712
0.28996	1.0636	0.28996	0.9551	0.57994	1.1098	0.28996	0.97	1.16	1.1957	0.28995	0.9805	1.74002	1.3377	0.28996	0.9864			0.28996	0.9815			0.28995	0.9737			0.28996	0.9712
0.29052	1.0636	0.29052	0.9551	0.58105	1.1098	0.29052	0.97	1.16222	1.1957	0.29051	0.9805	1.74335	1.3383	0.29052	0.9864			0.29052	0.9812			0.2905	0.9737			0.29052	0.9709
0.29107	1.0636	0.29107	0.9551	0.58216	1.1101	0.29107	0.9697	1.16444	1.196	0.29106	0.9805	1.74669	1.3392	0.29107	0.9864			0.29107	0.9812			0.29106	0.9737			0.29107	0.9709
0.29163	1.0636	0.29163	0.9551	0.58327	1.1098	0.29163	0.9697	1.16667	1.196	0.29162	0.9802	1.75002	1.3399	0.29163	0.9861			0.29163	0.9812			0.29162	0.9734			0.29163	0.9709
0.29218	1.0639	0.29218	0.9548	0.58438	1.1101	0.29218	0.9697	1.16889	1.196	0.29217	0.9802	1.75335	1.3405	0.29218	0.9861			0.29218	0.9805			0.29217	0.9734			0.29218	0.9709
0.29274	1.0639	0.29274	0.9548	0.58549	1.1101	0.29274	0.9697	1.17111	1.1963	0.29273	0.9802	1.75669	1.3411	0.29274	0.9861			0.29274	0.9805			0.29273	0.9734			0.29274	0.9706
0.2933	1.0639	0.2933	0.9548	0.5866	1.1101	0.2933	0.9694	1.17333	1.1963	0.29329	0.9802	1.76002	1.342	0.2933	0.9858			0.2933	0.9802			0.29328	0.9731			0.2933	0.9706
0.29385	1.0636	0.29385	0.9548	0.58771	1.1101	0.29385	0.9697	1.17556	1.1963	0.29384	0.9799	1.76335	1.343	0.29385	0.9858			0.29385	0.9802			0.29384	0.9731			0.29385	0.9706
0.29441	1.0639	0.29441	0.9548	0.58882	1.1101	0.29441	0.9694	1.17778	1.1963	0.2944	0.9799	1.76669	1.3439	0.29441	0.9858			0.29441	0.9799			0.29439	0.9731			0.29441	0.9706
0.29496	1.0639	0.29496	0.9545	0.58994	1.1101	0.29496	0.9694	1.18	1.1966	0.29495	0.9799	1.77002	1.3445	0.29496	0.9855			0.29496	0.9799			0.29495	0.9725			0.29496	0.9703
0.29552	1.0639	0.29552	0.9545	0.59105	1.1101	0.29552	0.9694	1.18222	1.1966	0.29551	0.9799	1.77335	1.3454	0.29552	0.9855			0.29552	0.9796			0.2955	0.9725			0.29552	0.9703
0.29607	1.0639	0.29607	0.9545	0.59216	1.1104	0.29607	0.9694	1.18444	1.1969	0.29606	0.9796	1.77669	1.3461	0.29607	0.9855			0.29607	0.9796			0.29606	0.9725			0.29607	0.9703
0.29663	1.0639	0.29663	0.9545	0.59327	1.1104	0.29663	0.9691	1.18667	1.1969	0.29662	0.9796	1.78002	1.347	0.29663	0.9852			0.29663	0.9796			0.29662	0.9725			0.29663	0.9703
0.29718	1.0639	0.29718	0.9545	0.59438	1.1104	0.29718	0.9691	1.18889	1.1969	0.29717	0.9796	1.78335	1.3476	0.29718	0.9852			0.29718	0.9793			0.29717	0.9722			0.29718	0.97
0.29774	1.0639	0.29774	0.9545	0.59549	1.1104	0.29774	0.9691	1.19111	1.1972	0.29773	0.9796	1.78669	1.3485	0.29774	0.9852			0.29774	0.9793			0.29773	0.9722			0.29774	0.97
0.2983	1.0639	0.2983	0.9545	0.5966	1.1104	0.2983	0.9691	1.19333	1.1972	0.29828	0.9793	1.79002	1.3495	0.2983	0.9852			0.2983	0.9793			0.29828	0.9722			0.2983	0.97
0.29885	1.0639	0.29885	0.9542	0.59771	1.1104	0.29885	0.9691	1.19556	1.1972	0.29884	0.9793	1.79335	1.3507	0.29885	0.9849			0.29885	0.9793			0.29884	0.9719			0.29885	0.97
0.29941	1.0639	0.29941	0.9542	0.59882	1.1104	0.29941	0.9691	1.19778	1.1976	0.2994	0.9793	1.79669	1.3513	0.29941	0.9849			0.29941	0.979			0.29939	0.9719			0.29941	0.9697
0.29996	1.0639	0.29996	0.9542	0.59993	1.1104	0.29996	0.9688	1.2	1.1976	0.29995	0.9793	1.80002	1.3523	0.29996	0.9846			0.29996	0.979			0.29995	0.9719			0.29996	0.9697
[truncated: 3,060 more rows]

## Sheet: Fig. 3e
Cycling performance of the Al|ACC/In cell
Cycle number	Charge capacity (mAh cm-2)	Discharge capacity (mAh cm-2)	Coulombic efficency (%)
[truncated: 120 more rows]

## Sheet: Fig. 3f
Cycling performance of the Al|ACC/In cell
[truncated: 101 more rows]

[truncated: 51 more sheets: Fig. 4a, Fig. 4b, Fig. 4i, Fig. 4j, Fig. 4k, Fig. 5a, Fig. 5b, Fig. 5c, Fig. 5d, Fig. 5e, Supplementary Fig. 2a, Supplementary Fig. 2b, Supplementary Fig. 3f, Supplementary Fig. 4d, Supplementary Fig. 4e, Supplementary Fig. 4f, Supplementary Fig. 4g, Supplementary Fig. 4h, Supplementary Fig. 4i, Supplementary Fig. 5a …]
